# Supplementary material for: Role of CsrA in stress responses and metabolism important for Salmonella virulence revealed by integrated transcriptomics
Source: PLoS One. 2019 Jan 25;14(1):e0211430. doi: 10.1371/journal.pone.0211430 (PMC6347204; doi:10.1371/journal.pone.0211430)
Supplement: S1 Table — Differential gene expression analysis comparing the effect of growth media (mLPM versus LB) separately for each strain (wild type and csrA mutant). There is a key to the right of the table. (XLSX) [file pone.0211430.s001.xlsx]

## Sheet: S1 Table
S1 Table. Effect of media on Salmonella gene expression. Differential gene expression analysis comparing the effect of growth media (mLPM versus LB) separately for each strain (wild type and csrA mutant).
14028s	SL1344	LT2	Gene	Description	CLIP-seq	CSRA-TARGET	WT.RPF.logFC	WT.RNA_CDS.logFC	WT.TE.logFC	WT.RNA_CDS.logFC	WT.mLPM.HL	WT.LB.HL	WT.stability.logFC	WT.RPF_mLPMvsLB	WT.RNA_CDS_mLPMvsLB	WT.TE_mLPMvsLB	WT.RNA_mLPMvsLB	WT.stability_mLPMvsLB	csrA.RPF.logFC	csrA.RNA.logFC	csrA.TE.logFC	csrA.RNA_CDS.logFC	csrA.mLPM.HL	csrA.LB.HL	csrA.stability.logFC	csrA.RPF_mLPMvsLB	csrA.RNA_mLPMvsLB	csrA.TE_mLPMvsLB	csrA.RNA_mLPMvsLB	csrA.stability_mLPMvsLB					Key
STM14_0001	SL1344_0001	STM0001	thrL	-	0	0	1.87752	1.71753	0.159989	2.7038	NA	NA	NA	1	1	0	1	NA	1.6209	1.85976	-0.238865	2.87796	NA	NA	NA	1	1	0	1	NA					Title	Description
STM14_0002	SL1344_0002	STM0002	thrA	Aspartokinase (EC 2.7.2.4) / Homoserine dehydrogenase (EC 1.1.1.3)	0	0	4.03653	3.04578	0.990753	3.78229	2.814	3.179	-0.175951	1	1	1	1	0	3.64113	2.81154	0.829589	4.10447	1.892	2.755	-0.54214	1	1	1	1	0					14028s	14028s locus tag
STM14_0003	SL1344_0003	STM0003	thrB	Homoserine kinase (EC 2.7.1.39)	0	0	3.77223	2.71794	1.05429	3.12354	2.471	3.144	-0.347506	1	1	1	1	0	3.42222	2.10328	1.31894	3.17443	1.807	2.529	-0.484971	1	1	1	1	0					SL1344	SL1344 locus tag
STM14_0004	SL1344_0004	STM0004	thrC	Threonine synthase (EC 4.2.3.1)	0	0	3.82131	3.36187	0.459438	4.00563	4.318	4.998	-0.210988	1	1	0	1	0	2.9321	2.61697	0.315128	3.83234	2.842	3.905	-0.458416	1	1	0	1	0					LT2	LT2 locus tag
STM14_0005	SL1344_0005	STM0005	yaaA	UPF0246 protein YaaA	0	0	0.0988526	0.136463	-0.0376105	0.926588	3.468	3.518	-0.0206516	0	0	0	1	0	0.362845	0.464482	-0.101637	1.67803	1.913	2.375	-0.312091	0	0	0	1	0					Gene	Gene common name
STM14_0006	SL1344_0006	STM0006	yaaJ	Putative alanine/glycine transport protein	0	0	0.786127	0.72861	0.0575169	1.50294	1.366	1.365	0.00105653	0	0	0	1	0	2.08459	1.27868	0.805911	2.10235	1.084	1.451	-0.420683	1	1	1	1	0					Description	Gene description from PATRIC database
STM14_0007	SL1344_0007	STM0007	talB	Transaldolase (EC 2.2.1.2)	0	0	-1.02942	-0.82298	-0.206436	-0.0854496	3.834	6.457	-0.752014	-1	-1	0	0	0	-0.410374	-0.527311	0.116937	0.774985	3.132	3.828	-0.289507	0	0	0	0	0					CLIP-seq	Was this gene identified in CLIP-seq analysis by Homlqvist et al. 2016 (0-no, 1-yes)
STM14_0008	SL1344_0008	STM0008	mogA	Molybdopterin adenylyltransferase (EC 2.7.7.75)	0	0	-1.45233	-1.46689	0.0145596	-0.602462	2.271	2.627	-0.210088	-1	-1	0	0	0	-1.09853	-1.2302	0.131674	-0.0604356	1.569	1.882	-0.262421	-1	-1	0	0	0					CSRA-TARGET	Does this gene contain a predicted CsrA binding site according to Kulkarni et al. 2014 (0-no, 1-yes)
STM14_0009	SL1344_0009	STM0009	yaaH	Succinate-acetate/proton symporter SatP	0	0	-0.811779	-0.611076	-0.200703	0.0672936	NA	NA	NA	-1	0	0	0	NA	-0.671176	-0.639875	-0.0313016	0.954216	NA	NA	NA	0	0	0	1	NA					WT.RPF.logFC	In the wild type strain, log2 transformed fold change (mLPM/LB) in ribosome protected fragments (RPF), a measure of translation
STM14_0013	SL1344_0012	STM0012	dnaK	Chaperone protein DnaK	1	0	0.0707601	0.0951735	-0.0244134	0.67038	2.937	5.591	-0.928763	0	0	0	0	-1	0.962527	0.896161	0.0663663	2.00767	1.799	3.605	-1.0028	1	1	0	1	-1					WT.RNA_CDS.logFC	In the wild type strain, log2 transformed fold change (mLPM/LB) in protein coding RNA abundance, a measure of RNA abundance
STM14_0014	SL1344_0013	STM0013	dnaJ	Chaperone protein DnaJ	0	0	0.0606416	-0.0787448	0.139386	0.244386	3.104	5.43	-0.806824	0	0	0	0	-1	0.924086	0.781236	0.14285	1.75276	1.516	3.918	-1.36985	1	0	0	1	-1					WT.TE.logFC	In the wild type strain, log2 transformed fold change in the interaction of RPF and RNA ((RPF.mLPM-RPF.LB)-(RNA.mLPM-RNA.LB)), a measure of translation efficiency,
STM14_0022	SL1344_0018	STM0018	chiA	Chitinase (EC 3.2.1.14)	0	0	-0.911551	-1.14321	0.231658	-0.513262	1.347	2.997	-1.15377	-1	-1	0	0	-1	0.431189	-0.0345783	0.465767	0.336924	1.873	2.258	-0.269695	0	0	0	0	0					WT.RNA_CDS.logFC	In the wild type strain, log2 transformed fold change (mLPM/LB) in RNA abundance, a measure of RNA abundance
STM14_0023	SL1344_0019	STM0019	STM14_0023	Putative hydroxymethyltransferase	1	0	-1.11878	0.114432	-1.23322	1.04457	1.736	2.694	-0.633983	-1	0	-1	1	0	0.00181005	0.480057	-0.478247	0.835645	1.501	2.182	-0.539727	0	0	0	1	0					WT.mLPM.HL	In the wild type strain, average RNA half life in minutes in mLPM media
STM14_0030	SL1344_0023	STM0023	bcfC	Outer membrane usher protein BcfC	0	0	NA	NA	NA	0.0526578	NA	NA	NA	NA	NA	NA	0	NA	NA	NA	NA	0.468452	NA	NA	NA	NA	NA	NA	0	NA					WT.LB.HL	In the wild type strain, average RNA half life in minutes in LB media
STM14_0035	SL1344_0028	STM0028	bcfH	Putative thiol-disulfide isomerase	0	0	-0.359917	0.461923	-0.82184	1.00438	NA	NA	NA	0	0	-1	1	NA	-0.0341642	0.508561	-0.542725	1.329	NA	NA	NA	0	0	0	1	NA					WT.stability.logFC	In the wild type strain, log2 transformed fold change (mLPM/LB) in RNA half life, a measure of RNA stability
STM14_0041	SL1344_0033	STM0032	STM14_0041	Putative sulfatase	0	0	0.387662	-0.572642	0.960304	0.445679	NA	NA	NA	0	0	0	0	NA	1.17877	-0.0716048	1.25037	0.795313	NA	NA	NA	1	0	1	0	NA					WT.RPF_mLPMvsLB	In the wild type strain, significance in change of ribosome protected fragments (RPF) (0: not significant -1: repressed in mLPM 1: activated in LB, NA: not analyzed due to filtering criteria)
STM14_0042	SL1344_0034	STM0033	STM14_0042	5'-nucleotidase (EC 3.1.3.5)	0	0	-0.0832523	-0.4122	0.328948	0.581988	2.425	3.055	-0.333188	0	0	0	0	0	0.820024	0.338206	0.481818	0.079908	1.709	2.132	-0.319055	0	0	0	0	0					WT.RNA_CDS_mLPMvsLB	In the wild type strain, significance of change in protein coding RNA abundance significant (0: not significant -1: repressed in mLPM 1: activated in LB, NA: not analyzed due to filtering criteria)
STM14_0044	SL1344_0036	STM0035	STM14_0044	Arylsulfatase (EC 3.1.6.1)	0	0	-0.255309	-0.395812	0.140502	-0.190736	3.306	7.892	-1.2553	0	0	0	0	-1	0.436245	0.54083	-0.104585	1.16413	3.752	7.997	-1.0918	0	0	0	1	-1					WT.TE_mLPMvsLB	In the wild type strain, significance of change in interaction of RPF and RNA significant (0: not significant -1: repressed in mLPM 1: activated in LB, NA: not analyzed due to filtering criteria)
STM14_0047	SL1344_0039	STM0038	STM14_0047	Putative sulfatase	0	0	-0.528217	-0.804762	0.276544	-0.0102246	NA	NA	NA	0	-1	0	0	NA	0.0645485	0.478445	-0.413896	0.75092	NA	NA	NA	0	0	0	0	NA					WT.RNA_mLPMvsLB	In the wild type strain, log2 transformed fold change (mLPM/LB) in RNA abundance, a measure of RNA abundance
STM14_0048	SL1344_0040	STM0039	nhaA	Na+/H+ antiporter NhaA type	0	0	0.24467	0.364144	-0.119474	1.14462	3.078	6.926	-1.17003	0	0	0	1	-1	-0.890302	-0.523964	-0.366338	0.270166	2.092	5.745	-1.45742	-1	0	0	0	-1					WT.stability_mLPMvsLB	In the wild type strain, significance of change in RNA stability (0: not significant -1: repressed in mLPM 1: activated in LB, NA: not analyzed due to filtering criteria)
STM14_0049	SL1344_0041	STM0040	nhaR	Transcriptional activator NhaR	0	0	-1.86277	-1.011	-0.851776	-0.435014	3.753	6.391	-0.767997	-1	-1	-1	0	0	-1.1346	-0.885894	-0.248702	-0.17102	2.631	6.824	-1.37501	-1	-1	0	0	-1					csrA.RPF.logFC	In the csrA mutant strain, log2 transformed fold change (mLPM/LB) in ribosome protected fragments (RPF), a measure of translation
STM14_0050	SL1344_0042	STM0041	STM14_0050	alpha-xylosidase (EC 3.2.1.177)	0	0	0.592922	0.237952	0.35497	1.20352	5.351	11.79	-1.13968	0	0	0	1	-1	0.924208	0.312236	0.611972	1.21989	3.252	4.651	-0.516214	1	0	0	1	0					csrA.RNA.logFC	In the csrA mutant strain, log2 transformed fold change (mLPM/LB) in protein coding RNA abundance, a measure of RNA abundance
STM14_0052	SL1344_0044	STM0043	rpsT	SSU ribosomal protein S20p	0	0	-1.98923	-1.28373	-0.705506	-0.277108	2.745	5.208	-0.923923	-1	-1	0	0	-1	-1.63466	-0.815847	-0.81881	0.147951	2.339	3.907	-0.740169	-1	-1	-1	0	0					csrA.TE.logFC	In the csrA mutant strain, log2 transformed fold change in the interaction of RPF and RNA ((RPF.mLPM-RPF.LB)-(RNA.mLPM-RNA.LB)), a measure of translation efficiency,
STM14_0054	SL1344_0046	STM0045	ribF	FMN adenylyltransferase (EC 2.7.7.2) / Riboflavin kinase (EC 2.7.1.26)	0	0	-0.194122	-0.800281	0.606159	-0.382914	1.841	2.056	-0.159351	0	-1	0	0	0	-0.157711	-0.437969	0.280258	0.440514	1.147	1.589	-0.470254	0	0	0	0	0					csrA.RNA_CDS.logFC	In the csrA mutant strain, log2 transformed fold change (mLPM/LB) in RNA abundance, a measure of RNA abundance
STM14_0055	SL1344_0047	STM0046	ileS	Isoleucyl-tRNA synthetase (EC 6.1.1.5)	0	0	0.00193097	-0.39573	0.397661	0.241567	4.658	5.15	-0.144862	0	0	0	0	0	-0.0838766	-0.392267	0.308391	0.718283	2.61	3.683	-0.496832	0	0	0	0	0					csrA.mLPM.HL	In the csrA mutant strain, average RNA half life in minutes in mLPM media
STM14_0056	SL1344_0048	STM0047	lspA	Lipoprotein signal peptidase (EC 3.4.23.36)	0	0	-0.0456643	-0.585159	0.539495	-0.411356	5.355	6.099	-0.187686	0	0	0	0	0	-0.0067506	-0.204173	0.197422	0.657914	2.91	4.372	-0.587274	0	0	0	0	0					csrA.LB.HL	In the csrA mutant strain, average RNA half life in minutes in LB media
STM14_0057	-	-	STM14_0057	-	0	0	NA	NA	NA	0.0174848	NA	NA	NA	NA	NA	NA	0	NA	NA	NA	NA	0.567215	NA	NA	NA	NA	NA	NA	0	NA					csrA.stability.logFC	In the csrA mutant strain, log2 transformed fold change (mLPM/LB) in RNA half life, a measure of RNA stability
STM14_0058	SL1344_0049	STM0048	slpA	FKBP-type peptidyl-prolyl cis-trans isomerase SlpA (EC 5.2.1.8)	0	0	-0.32218	-0.495642	0.173463	0.0967836	NA	NA	NA	0	0	0	0	NA	-0.387378	-0.376347	-0.0110307	0.60679	NA	NA	NA	0	0	0	0	NA					csrA.RPF_mLPMvsLB	In the csrA mutant strain, significance in change of ribosome protected fragments (RPF) (0: not significant -1: repressed in mLPM 1: activated in LB, NA: not analyzed due to filtering criteria)
STM14_0059	SL1344_0050	STM0049	ispH	4-hydroxy-3-methylbut-2-enyl diphosphate reductase (EC 1.17.1.2)	0	0	0.178996	-0.475864	0.65486	0.283305	NA	NA	NA	0	0	0	0	NA	0.0459884	-0.457901	0.50389	0.612641	NA	NA	NA	0	0	0	0	NA					csrA.RNA_mLPMvsLB	In the csrA mutant strain, significance of change in protein coding RNA abundance significant (0: not significant -1: repressed in mLPM 1: activated in LB, NA: not analyzed due to filtering criteria)
STM14_0060	SL1344_0051	STM0050	STM14_0060	Putative nitrite reductase	0	1	-1.80859	-0.736784	-1.0718	0.155935	4.961	6.037	-0.283201	-1	0	-1	0	0	-1.4784	-0.600872	-0.877525	0.204029	2.616	3.3	-0.335103	-1	0	-1	0	0					csrA.TE_mLPMvsLB	In the csrA mutant strain, significance of change in interaction of RPF and RNA significant (0: not significant -1: repressed in mLPM 1: activated in LB, NA: not analyzed due to filtering criteria)
STM14_0061	SL1344_0052	STM0051	rihC	Non-specific ribonucleoside hydrolase RihC	0	0	0.124458	0.377905	-0.253447	1.07856	7.502	11.8	-0.65344	0	0	0	1	0	-0.201714	0.167435	-0.369149	1.49607	4.84	5.719	-0.240756	0	0	0	1	0					csrA.RNA_mLPMvsLB	In the csrA mutant strain, log2 transformed fold change (mLPM/LB) in RNA abundance, a measure of RNA abundance
STM14_0062	SL1344_0053	STM0052	citB2	Tricarboxylate transport transcriptional regulator TctD => Citrate response regulator CitB	0	0	NA	NA	NA	NA	2.13	3.93	-0.883676	NA	NA	NA	NA	-1	NA	NA	NA	NA	1.635	2.103	-0.363158	NA	NA	NA	NA	0					csrA.stability_mLPMvsLB	In the csrA mutant strain, significance of change in RNA stability (0: not significant -1: repressed in mLPM 1: activated in LB, NA: not analyzed due to filtering criteria)
STM14_0063	SL1344_0054	STM0053	citA2	Tricarboxylate transport sensor protein TctE => Citrate response regulator CitA	0	0	1.44296	0.894116	0.548847	1.70675	1.279	2.158	-0.754679	1	1	0	1	0	1.53438	1.92773	-0.393344	2.44054	1.151	1.96	-0.767966	1	1	0	1	0
STM14_0075	SL1344_0065	STM0064	dapB	4-hydroxy-tetrahydrodipicolinate reductase (EC 1.17.1.8)	0	0	1.21424	1.2472	-0.0329601	1.93195	2.431	3.858	-0.666303	1	1	0	1	0	1.07887	1.26021	-0.181342	2.11289	1.58	2.926	-0.889005	1	1	0	1	-1					References
STM14_0077	SL1344_0067	STM0066	carA	Carbamoyl-phosphate synthase small chain (EC 6.3.5.5)	0	0	2.14136	1.83594	0.305419	2.70865	2.401	10.84	-2.17466	1	1	0	1	-1	2.24406	1.89333	0.350726	3.18069	1.43	4.549	-1.66953	1	1	0	1	-1					Holmqvist E, Wright PR, Li L, Bischler T, Barquist L, Reinhardt R, Backofen R, Vogel J. Global RNA recognition patterns of post-transcriptional regulators Hfq and CsrA revealed by UV crosslinking in vivo. EMBO J. 2016 May 2;35(9):991-1011.
STM14_0078	SL1344_0068	STM0067	carB	Carbamoyl-phosphate synthase large chain (EC 6.3.5.5)	0	0	2.62298	2.44113	0.181854	3.24837	3.918	10.91	-1.47746	1	1	0	1	-1	2.31569	2.17388	0.141804	3.43817	2.106	5.865	-1.47763	1	1	0	1	-1					Kröger C, Dillon SC, Cameron AD, Papenfort K, Sivasankaran SK, Hokamp K, Chao Y, Sittka A, Hébrard M, Händler K, Colgan A, Leekitcharoenphon P, Langridge GC, Lohan AJ, Loftus B, Lucchini S, Ussery DW, Dorman CJ, Thomson NR, Vogel J, Hinton JC. The transcriptional landscape and small RNAs of Salmonella enterica serovar Typhimurium. Proc Natl Acad Sci U S A. 2012 May 15;109(20):E1277-86.
STM14_0079	-	-	STM14_0079	-	0	0	NA	NA	NA	-2.57137	NA	NA	NA	NA	NA	NA	-1	NA	NA	NA	NA	-2.04727	NA	NA	NA	NA	NA	NA	-1	NA					Kulkarni PR, Jia T, Kuehne SA, Kerkering TM, Morris ER, Searle MS, Heeb S, Rao J, Kulkarni RV. A sequence-based approach for prediction of CsrA/RsmA targets in bacteria with experimental validation in Pseudomonas aeruginosa. Nucleic Acids Res. 2014 Jun;42(11):6811-25.
STM14_0080	-	-	tnpA_1	Mobile element protein	0	0	-0.786029	-0.523826	-0.262203	-0.017392	NA	NA	NA	0	0	0	0	NA	-0.238844	-0.442901	0.204057	0.0600682	NA	NA	NA	0	0	0	0	NA
STM14_0083	SL1344_0071	STM0070	caiD	Carnitinyl-CoA dehydratase (EC 4.2.1.149)	0	0	-0.855972	-1.00895	0.152977	-0.479695	NA	NA	NA	-1	-1	0	0	NA	0.252621	0.282863	-0.0302422	1.45993	NA	NA	NA	0	0	0	1	NA
STM14_0084	SL1344_0072	STM0071	caiC	Crotonobetaine--CoA ligase @ Carnitine--CoA ligase	0	0	NA	NA	NA	NA	2.845	4.082	-0.520848	NA	NA	NA	NA	0	NA	NA	NA	NA	2.379	3.125	-0.393501	NA	NA	NA	NA	0
STM14_0085	SL1344_0073	STM0072	caiB	Crotonobetainyl-CoA:carnitine CoA-transferase (EC 2.8.3.21)	0	0	-0.34485	-0.579299	0.23445	0.290116	2.13	3.553	-0.738184	0	0	0	0	0	0.0845202	-0.0408026	0.125323	0.983446	1.649	2.169	-0.395439	0	0	0	1	0
STM14_0087	SL1344_0074	STM0073	caiA	Crotonobetainyl-CoA dehydrogenase (EC 1.3.99.-)	0	0	-0.890416	-0.740312	-0.150104	-0.125355	2.062	4.186	-1.02153	-1	0	0	0	-1	-0.259074	-0.0765012	-0.182572	0.239497	1.768	2.664	-0.591476	0	0	0	0	0
STM14_0094	SL1344_0080	STM0079	yaaU	Putative metabolite transport protein YaaU	0	0	-0.0702265	-0.0566664	-0.0135601	0.170629	NA	NA	NA	0	0	0	0	NA	0.368826	0.194034	0.174792	0.93727	NA	NA	NA	0	0	0	1	NA
STM14_0095	SL1344_0081	STM0080	STM14_0095	Putative outer membrane lipoprotein STM0080	0	0	1.07795	1.48723	-0.409279	2.58759	NA	NA	NA	1	1	0	1	NA	0.760518	1.13497	-0.374456	1.95881	NA	NA	NA	0	1	0	1	NA
STM14_0096	SL1344_0082	STM0081	STM14_0096	putative secreted protein	1	0	2.48093	2.53161	-0.0506714	3.29632	NA	NA	NA	1	1	0	1	NA	2.12681	2.22328	-0.0964712	3.30227	NA	NA	NA	1	1	0	1	NA
STM14_0100	SL1344_0084	STM0084	STM14_0100	Choline-sulfatase (EC 3.1.6.6)	0	0	0.814392	-0.574214	1.38861	-0.0481405	3.404	3.653	-0.101851	1	0	1	0	0	0.84805	0.121968	0.726082	0.549758	2.185	2.283	-0.0632976	1	0	0	0	0
STM14_0103	SL1344_0086	STM0085	yabF	Glutathione-regulated potassium-efflux system ancillary protein KefF	1	0	0.435361	0.889548	-0.454186	1.21323	NA	NA	NA	0	1	0	1	NA	1.3812	0.784005	0.597195	2.1795	NA	NA	NA	1	0	0	1	NA
STM14_0104	SL1344_0087	STM0086	kefC	Glutathione-regulated potassium-efflux system protein KefC	0	0	1.39269	0.994136	0.398551	1.49184	2.219	2.922	-0.397047	1	1	0	1	0	1.78656	1.393	0.393561	1.85869	1.084	2.03	-0.905115	1	1	0	1	-1
STM14_0106	SL1344_0088	STM0087	folA	Dihydrofolate reductase (EC 1.5.1.3)	0	0	-0.291836	-0.171652	-0.120183	0.695142	2.052	2.457	-0.259867	0	0	0	0	0	0.00458352	0.172294	-0.167711	1.2951	1.133	1.778	-0.650107	0	0	0	1	0
STM14_0107	SL1344_0089	STM0088	apaH	Bis(5'-nucleosyl)-tetraphosphatase, symmetrical (EC 3.6.1.41)	0	0	0.245211	-0.148804	0.394016	0.567229	NA	NA	NA	0	0	0	0	NA	0.834668	0.528064	0.306603	1.06654	NA	NA	NA	1	0	0	1	NA
STM14_0108	SL1344_0090	STM0089	apaG	ApaG protein	0	0	0.938485	-0.148273	1.08676	0.334909	NA	NA	NA	1	0	1	0	NA	1.09875	0.848085	0.250664	1.41327	NA	NA	NA	1	1	0	1	NA
STM14_0109	SL1344_0091	STM0090	ksgA	SSU rRNA (adenine(1518)-N(6)/adenine(1519)-N(6))-dimethyltransferase (EC 2.1.1.182)	0	0	-0.665803	-0.652773	-0.0130295	0.0670812	3.304	4.392	-0.410664	0	0	0	0	0	0.162347	0.489709	-0.327361	0.92289	2.312	3.697	-0.677214	0	0	0	1	0
STM14_0110	SL1344_0092	STM0091	pdxA_1	4-hydroxythreonine-4-phosphate dehydrogenase (EC 1.1.1.262)	0	0	0.580331	-1.08508	1.66541	-0.602257	4.146	4.735	-0.191644	0	-1	1	0	0	0.987456	-0.197621	1.18508	0.332068	1.992	3.733	-0.906118	1	0	1	0	-1
STM14_0111	SL1344_0093	STM0092	surA	Survival protein SurA precursor (Peptidyl-prolyl cis-trans isomerase SurA) (EC 5.2.1.8)	1	0	-0.0318396	0.107971	-0.139811	0.832421	2.808	4.196	-0.579472	0	0	0	1	0	0.272299	0.462714	-0.190415	1.20076	1.862	3.023	-0.699128	0	0	0	1	0
STM14_0112	SL1344_0094	STM0093	imp	Outer membrane protein Imp, required for envelope biogenesis / Organic solvent tolerance protein precursor	0	0	-0.293789	-0.468125	0.174336	0.137581	1.127	1.492	-0.40476	0	0	0	0	0	0.113233	-0.0663761	0.179609	0.736446	0.958	1.183	-0.304353	0	0	0	0	0
STM14_0113	-	-	STM14_0113	hypothetical protein	0	0	NA	NA	NA	0.0278008	NA	NA	NA	NA	NA	NA	0	NA	NA	NA	NA	0.570559	NA	NA	NA	NA	NA	NA	0	NA
STM14_0114	SL1344_0095	STM0094	djlA	DnaJ-like protein DjlA	0	0	-0.395052	-0.29508	-0.0999718	0.232456	1.37	1.703	-0.313903	0	0	0	0	0	-0.068746	-0.0163693	-0.0523767	1.03016	1.063	1.627	-0.614073	0	0	0	1	0
STM14_0115	SL1344_0096	STM0095	rluA	Ribosomal large subunit pseudouridine(746) synthase (EC 5.4.99.29) @ tRNA pseudouridine(32) synthase (EC 5.4.99.28)	0	0	0.818199	-0.187825	1.00602	0.543035	4.903	6.191	-0.336508	1	0	1	0	0	1.07468	-0.196175	1.27085	0.520083	2.475	4.33	-0.806939	1	0	1	0	-1
STM14_0116	SL1344_0097	STM0096	hepA	RNA polymerase associated protein RapA (EC 3.6.1.-)	0	0	-0.0454067	-0.390553	0.345146	0.416679	3.69	4.832	-0.389	0	0	0	0	0	-0.0713877	-0.28826	0.216873	0.648747	1.843	3.202	-0.796917	0	0	0	0	0
STM14_0117	SL1344_0098	STM0097	polB	DNA polymerase II (EC 2.7.7.7)	0	0	-0.656635	-1.93619	1.27955	-1.33519	1.587	1.6	-0.0117698	0	-1	1	-1	0	-0.169069	-1.22374	1.05467	-0.270203	1.175	1.267	-0.108756	0	-1	1	0	0
STM14_0121	SL1344_0102	STM0102	araA	L-arabinose isomerase (EC 5.3.1.4)	0	0	0.95448	-0.253206	1.20769	1.17776	NA	NA	NA	1	0	1	1	NA	1.08776	0.556593	0.531166	0.81559	NA	NA	NA	1	0	0	1	NA
STM14_0123	SL1344_0104	STM0104	araC	Arabinose operon regulatory protein	0	0	0.86335	0.46113	0.40222	1.37011	1.975	1.737	0.185255	1	0	0	1	0	0.587796	0.452304	0.135492	1.1831	1.119	1.324	-0.242693	0	0	0	1	0
STM14_0124	SL1344_0105	STM0105	yabI	DedA family inner membrane protein YabI	0	0	-0.369126	-0.328834	-0.0402929	0.254485	1.381	1.424	-0.0442358	0	0	0	0	0	-0.94694	-0.950113	0.0031731	0.400611	0.9947	1.186	-0.253771	-1	-1	0	0	0
STM14_0126	SL1344_0107	STM0107	thiP	Thiamin ABC transporter, transmembrane component	0	0	-0.743237	-1.04817	0.304932	-0.358519	1.964	2.2	-0.163709	0	-1	0	0	0	-0.987708	-0.921448	-0.0662599	-0.0092517	1.455	1.712	-0.234664	-1	-1	0	0	0
STM14_0127	SL1344_0108	STM0108	tbpA	Thiamin ABC transporter, substrate-binding component	0	0	-0.872858	-0.995641	0.122782	-0.332609	1.511	1.609	-0.0906607	-1	-1	0	0	0	-1.10053	-0.903623	-0.196906	-0.0299335	1.172	1.401	-0.257484	-1	-1	0	0	0
STM14_0128	-	-	STM14_0128	putative lipoprotein	0	0	-3.34338	-1.73942	-1.60395	-0.630877	NA	NA	NA	-1	-1	-1	0	NA	-2.22956	-2.44276	0.213197	-0.788238	NA	NA	NA	-1	-1	0	0	NA
STM14_0129	SL1344_0109	STM0109	yabN	SgrR, sugar-phosphate stress, transcriptional activator of SgrS small RNA	0	0	-0.221384	-1.32849	1.10711	-0.459959	1.562	1.371	0.188166	0	-1	1	0	0	0.162171	0.00700629	0.155165	0.72218	1.213	1.046	0.213697	0	0	0	0	0
STM14_0131	SL1344_0110	STM0110	leuD	3-isopropylmalate dehydratase small subunit (EC 4.2.1.33)	0	0	4.42925	4.19796	0.231289	4.67937	NA	NA	NA	1	1	0	1	NA	4.1382	4.06505	0.073148	5.26062	NA	NA	NA	1	1	0	1	NA
STM14_0132	SL1344_0111	STM0111	leuC	3-isopropylmalate dehydratase large subunit (EC 4.2.1.33)	0	0	4.61895	4.36438	0.254572	5.02801	7.238	9.289	-0.359932	1	1	0	1	0	4.18634	3.73826	0.448083	5.17133	4.057	6.356	-0.647706	1	1	0	1	0
STM14_0133	SL1344_0112	STM0112	leuB	3-isopropylmalate dehydrogenase (EC 1.1.1.85)	0	0	4.02572	4.27912	-0.253402	5.05385	4.846	7.916	-0.707977	1	1	0	1	0	3.8345	3.80316	0.0313424	5.32053	2.927	4.752	-0.699112	1	1	0	1	0
STM14_0134	SL1344_0113	STM0113	leuA	2-isopropylmalate synthase (EC 2.3.3.13)	0	0	3.70459	3.60984	0.0947414	4.42591	2.964	3.864	-0.38255	1	1	0	1	0	2.7171	2.51904	0.198053	3.99706	1.822	2.579	-0.501289	1	1	0	1	0
STM14_0135	SL1344_0114	STM0114	leuL	-	0	0	1.67981	1.57537	0.104448	2.27067	NA	NA	NA	1	1	0	1	NA	1.30439	1.04575	0.258646	1.975	NA	NA	NA	1	1	0	1	NA
STM14_0139	SL1344_0116	STM0116	ilvI	Acetolactate synthase large subunit (EC 2.2.1.6)	0	0	4.41244	3.7084	0.704045	4.18921	4.996	5.321	-0.0909239	1	1	0	1	0	3.77211	3.11003	0.662084	4.57627	2.479	4.346	-0.80993	1	1	0	1	-1
STM14_0140	SL1344_0117	STM0117	ilvH	Acetolactate synthase small subunit (EC 2.2.1.6)	0	1	3.72831	2.65128	1.07704	3.23758	5.49	5.855	-0.092863	1	1	1	1	0	3.08128	2.67468	0.406597	3.74389	2.075	4.931	-1.24877	1	1	0	1	-1
STM14_0141	-	-	STM14_0141	hypothetical protein	0	0	NA	NA	NA	-3.14896	NA	NA	NA	NA	NA	NA	-1	NA	NA	NA	NA	-2.15626	NA	NA	NA	NA	NA	NA	-1	NA
STM14_0142	SL1344_0118	STM0118	fruR	Fructose repressor FruR, LacI family	1	0	-0.95284	-1.00798	0.0551407	-0.455006	2.151	2.59	-0.267945	-1	-1	0	0	0	-0.397845	-0.43213	0.0342848	0.68175	1.382	2.737	-0.985838	0	0	0	0	-1
STM14_0144	-	-	STM14_0144	-	0	0	NA	NA	NA	-0.940431	NA	NA	NA	NA	NA	NA	-1	NA	NA	NA	NA	0.451064	NA	NA	NA	NA	NA	NA	0	NA
STM14_0145	SL1344_0119	STM0119	yabB	Cell division protein MraZ	0	0	0.288003	-0.606387	0.89439	-0.303089	1.048	1.299	-0.309763	0	0	1	0	0	-0.00541649	-0.442855	0.437438	0.370093	0.8861	1.037	-0.226874	0	0	0	0	0
STM14_0146	SL1344_0120	STM0120	mraW	16S rRNA (cytosine(1402)-N(4))-methyltransferase EC 2.1.1.199)	0	1	0.0974352	-0.600913	0.698349	-0.0614387	2.034	1.624	0.324768	0	0	0	0	0	-0.217987	-0.633734	0.415747	0.257155	1.015	1.198	-0.239148	0	0	0	0	0
STM14_0147	SL1344_0121	STM0121	ftsL	Cell division protein FtsL	0	0	0.414675	-1.28796	1.70263	-0.843525	2.579	1.605	0.684238	0	-1	1	-1	0	-0.0688577	-1.21783	1.14897	-0.275018	1.06	1.205	-0.184969	0	-1	1	0	0
STM14_0148	SL1344_0122	STM0122	ftsI	Cell division protein FtsI [Peptidoglycan synthetase] (EC 2.4.1.129)	0	0	-0.467209	-0.666245	0.199036	-0.387064	2.345	1.748	0.423883	0	0	0	0	0	-0.560256	0.0876294	-0.647885	0.283347	1.383	1.501	-0.118123	0	0	0	0	0
STM14_0149	SL1344_0123	STM0123	murE	UDP-N-acetylmuramoylalanyl-D-glutamate--2,6-diaminopimelate ligase (EC 6.3.2.13)	0	0	0.448376	-0.011777	0.460153	0.569615	NA	NA	NA	0	0	0	0	NA	0.327557	0.0213213	0.306236	0.982757	NA	NA	NA	0	0	0	1	NA
STM14_0150	SL1344_0124	STM0124	murF	UDP-N-acetylmuramoyl-tripeptide--D-alanyl-D-alanine ligase (EC 6.3.2.10)	0	0	0.327914	-0.174801	0.502715	0.373619	NA	NA	NA	0	0	0	0	NA	0.208737	0.0490687	0.159669	0.998638	NA	NA	NA	0	0	0	1	NA
STM14_0151	SL1344_0125	STM0125	mraY	Phospho-N-acetylmuramoyl-pentapeptide-transferase (EC 2.7.8.13)	0	1	0.0102335	-0.0779992	0.0882327	0.404619	NA	NA	NA	0	0	0	0	NA	0.0548645	-0.133945	0.18881	0.860454	NA	NA	NA	0	0	0	1	NA
STM14_0152	SL1344_0126	STM0126	murD	UDP-N-acetylmuramoylalanine--D-glutamate ligase (EC 6.3.2.9)	0	0	0.711254	0.186563	0.52469	0.66946	NA	NA	NA	0	0	0	0	NA	0.481387	0.06109	0.420297	1.07446	NA	NA	NA	0	0	0	1	NA
STM14_0153	SL1344_0127	STM0127	ftsW	Cell division protein FtsW	0	0	0.633639	0.064314	0.569325	0.597166	NA	NA	NA	0	0	0	0	NA	0.500253	0.0745445	0.425708	1.03196	NA	NA	NA	0	0	0	1	NA
STM14_0154	SL1344_0128	STM0128	murG	UDP-N-acetylglucosamine--N-acetylmuramyl-(pentapeptide) pyrophosphoryl-undecaprenol N-acetylglucosamine transferase (EC 2.4.1.227)	1	0	0.542656	-0.241496	0.784152	0.21796	9.391	9.813	-0.0634155	0	0	0	0	0	0.449754	0.0981387	0.351615	0.954895	5.339	8.111	-0.60331	0	0	0	1	0
STM14_0155	SL1344_0129	STM0129	murC	UDP-N-acetylmuramate--alanine ligase (EC 6.3.2.8)	0	0	0.0866981	0.041908	0.0447901	0.64237	NA	NA	NA	0	0	0	0	NA	0.0426884	-0.0309274	0.0736158	0.983788	NA	NA	NA	0	0	0	1	NA
STM14_0156	SL1344_0130	STM0130	ddl_2	D-alanine--D-alanine ligase (EC 6.3.2.4)	0	0	0.672469	-0.252	0.924469	0.205873	NA	NA	NA	0	0	1	0	NA	0.176385	-0.399376	0.575762	0.611075	NA	NA	NA	0	0	0	0	NA
STM14_0157	SL1344_0131	STM0131	ftsQ	Cell division protein FtsQ	0	0	0.717882	-0.116315	0.834197	0.330238	NA	NA	NA	0	0	1	0	NA	0.426426	-0.50866	0.935086	0.459268	NA	NA	NA	0	0	1	0	NA
STM14_0158	SL1344_0132	STM0132	ftsA	Cell division protein FtsA	0	0	-0.151774	-0.309008	0.157234	0.0351685	NA	NA	NA	0	0	0	0	NA	-0.450543	-0.38311	-0.0674327	0.492533	NA	NA	NA	0	0	0	0	NA
STM14_0159	SL1344_0133	STM0133	ftsZ	Cell division protein FtsZ (EC 3.4.24.-)	0	0	0.461741	0.404362	0.057379	1.10361	NA	NA	NA	0	0	0	1	NA	0.185586	0.055357	0.130229	1.15107	NA	NA	NA	0	0	0	1	NA
STM14_0160	SL1344_0134	STM0134	lpxC	UDP-3-O-[3-hydroxymyristoyl] N-acetylglucosamine deacetylase (EC 3.5.1.108)	0	0	0.248914	-0.183229	0.432143	0.335661	10.79	9.577	0.172049	0	0	0	0	0	0.0556775	0.00337354	0.052304	0.834384	5.061	6.496	-0.360129	0	0	0	1	0
STM14_0161	SL1344_0135	STM0135	yacA	Secretion monitor precursor	0	0	-0.433724	-1.71378	1.28006	-0.957867	2.233	3.083	-0.465352	0	-1	1	-1	0	-0.410108	-1.51138	1.10127	-0.64913	2.349	2.587	-0.139233	0	-1	1	0	0
STM14_0162	SL1344_0136	STM0136	secA	Protein translocase subunit SecA	1	0	-0.525658	-0.48846	-0.0371972	0.180797	4.467	3.534	0.338004	0	0	0	0	0	-0.240971	-0.248708	0.00773701	0.788616	2.859	2.502	0.192429	0	0	0	0	0
STM14_0163	SL1344_0137	STM0137	mutT	Mutator MutT protein (7,8-dihydro-8-oxoguanine-triphosphatase) (EC 3.6.1.-)	0	0	1.14271	2.00111	-0.858404	2.6262	NA	NA	NA	1	1	-1	1	NA	1.61128	2.41009	-0.798811	2.70727	NA	NA	NA	1	1	0	1	NA
STM14_0166	SL1344_0138	STM0138	yacG	DNA gyrase inhibitor YacG	0	0	-0.994625	-0.756977	-0.237648	-0.258914	3.565	4.654	-0.384569	-1	0	0	0	0	-0.664619	-1.00938	0.344764	0.221715	2.343	2.856	-0.285639	0	-1	0	0	0
STM14_0167	SL1344_0139	STM0139	yacF	Cell division protein ZapD	0	0	-1.74502	-1.01269	-0.732337	-0.389079	2.086	2.436	-0.223775	-1	-1	0	0	0	-1.30817	-1.23054	-0.077639	0.10736	1.264	1.564	-0.307244	-1	-1	0	0	0
STM14_0168	SL1344_0140	STM0140	coaE	Dephospho-CoA kinase (EC 2.7.1.24)	0	0	-0.235405	-0.870925	0.63552	-0.14555	1.65	1.406	0.230869	0	-1	0	0	0	-0.285091	-0.496908	0.211817	0.495626	1.081	1.059	0.0296639	0	0	0	0	0
STM14_0169	SL1344_0141	STM0141	guaC	GMP reductase (EC 1.7.1.7)	0	0	-0.423725	-0.114574	-0.30915	0.63963	NA	NA	NA	0	0	0	0	NA	-1.61862	-1.27558	-0.343038	0.206893	NA	NA	NA	-1	-1	0	0	NA
STM14_0174	SL1344_0145	STM0145	nadC	Quinolinate phosphoribosyltransferase [decarboxylating] (EC 2.4.2.19)	0	0	0.339053	0.0374923	0.30156	0.768353	2.843	4.247	-0.57903	0	0	0	0	0	0.107649	-0.121914	0.229562	1.0875	2.146	3.041	-0.502896	0	0	0	1	0
STM14_0175	SL1344_0146	STM0146	ampD	1,6-anhydro-N-acetylmuramyl-L-alanine amidase	0	0	0.312841	0.354822	-0.0419808	1.26154	1.909	2.146	-0.168833	0	0	0	1	0	0.320809	0.602685	-0.281876	1.53954	1.461	1.856	-0.345241	0	0	0	1	0
STM14_0176	SL1344_0147	STM0147	ampE	AmpE protein	1	0	0.817984	0.213223	0.604761	1.18154	2.185	2.705	-0.307995	1	0	0	1	0	0.694743	0.183458	0.511286	1.06159	1.382	2.213	-0.679246	0	0	0	1	0
STM14_0180	SL1344_0150	STM0150	aroP	Aromatic amino acid transport protein AroP	1	0	5.15227	3.80952	1.34275	4.46748	2.539	2.343	0.115903	1	1	1	1	0	4.44116	3.46292	0.978238	4.50668	1.75	1.55	0.175087	1	1	1	1	0
STM14_0182	SL1344_0151	STM0151	pdhR	Transcriptional repressor for pyruvate dehydrogenase complex	0	0	-0.102977	-1.31224	1.20926	-0.544964	0.8816	1.107	-0.328459	0	-1	1	0	0	-0.555632	-1.3597	0.804067	-0.0978612	0.9183	0.8407	0.127374	0	-1	1	0	0
STM14_0183	SL1344_0152	STM0152	aceE	Pyruvate dehydrogenase E1 component (EC 1.2.4.1)	0	0	2.00438	1.77474	0.22964	2.39204	5.948	8.147	-0.453864	1	1	0	1	0	0.650082	0.535886	0.114196	1.75827	3.45	5.081	-0.558516	0	0	0	1	0
STM14_0184	SL1344_0153	STM0153	aceF	Dihydrolipoamide acetyltransferase component of pyruvate dehydrogenase complex (EC 2.3.1.12)	0	0	2.36227	1.968	0.394277	2.5022	NA	NA	NA	1	1	0	1	NA	0.79537	0.600933	0.194437	1.75122	NA	NA	NA	0	0	0	1	NA
STM14_0185	SL1344_0154	STM0154	lpdA	Dihydrolipoamide dehydrogenase of pyruvate dehydrogenase complex (EC 1.8.1.4) @ Dihydrolipoamide dehydrogenase (EC 1.8.1.4)	0	0	0.198149	-0.0390833	0.237233	0.558076	8.438	10.65	-0.33588	0	0	0	0	0	-0.79782	-1.04837	0.250549	0.0550272	4.658	6.838	-0.553864	0	-1	0	0	0
STM14_0189	-	-	yacH	hypothetical protein	0	0	NA	NA	NA	2.20453	NA	NA	NA	NA	NA	NA	1	NA	NA	NA	NA	1.99978	NA	NA	NA	NA	NA	NA	1	NA
STM14_0190	SL1344_0159	STM0158	acnB	Aconitate hydratase 2 (EC 4.2.1.3) @ 2-methylisocitrate dehydratase (EC 4.2.1.99)	0	0	-0.892399	-0.817051	-0.0753479	-0.119951	NA	NA	NA	-1	-1	0	0	NA	-1.65704	-1.76616	0.109123	-0.350967	NA	NA	NA	-1	-1	0	0	NA
STM14_0191	SL1344_0160	STM0159	STM14_0191	5-methylcytosine-specific restriction enzyme A (EC 3.1.21.-)	0	0	-2.11246	-0.630351	-1.48211	0.128758	NA	NA	NA	-1	0	-1	0	NA	-1.31653	-0.148908	-1.16762	0.48244	NA	NA	NA	-1	0	-1	0	NA
STM14_0192	SL1344_0161	STM0160	yacL	UPF0231 protein YacL	0	0	-0.975032	-0.404739	-0.570293	0.386468	NA	NA	NA	-1	0	0	0	NA	-0.967076	-0.386299	-0.580777	0.685886	NA	NA	NA	-1	0	0	0	NA
STM14_0193	SL1344_0162	STM0161	kdgT	2-keto-3-deoxygluconate permease (KDG permease)	0	0	-1.11653	-1.24692	0.13039	-0.0972012	NA	NA	NA	-1	-1	0	0	NA	-0.846966	-0.861533	0.0145664	0.139681	NA	NA	NA	-1	-1	0	0	NA
STM14_0194	SL1344_0163	STM0162	STM14_0194	Putative inner membrane protein STM0162	0	0	-1.62049	-2.22566	0.605168	-1.25814	4.658	5.064	-0.120567	-1	-1	0	-1	0	-0.282133	-0.744932	0.462799	0.416032	2.461	3.631	-0.561122	0	0	0	0	0
STM14_0195	SL1344_0164	STM0163	pdxA_2	4-hydroxythreonine-4-phosphate dehydrogenase (EC 1.1.1.262)	0	0	-3.64346	-2.92544	-0.718012	-2.393	4.916	7.83	-0.671527	-1	-1	0	-1	0	-1.13054	-0.51599	-0.614548	0.170729	3.357	5.371	-0.678018	-1	0	0	0	0
STM14_0196	SL1344_0165	STM0164	STM14_0196	Transcriptional regulator STM0164, LysR family	0	0	-0.812313	-1.59445	0.782139	-1.36825	1.671	1.82	-0.123227	-1	-1	0	-1	0	-0.498179	-0.877702	0.379523	-0.166529	1.24	1.489	-0.264004	0	-1	0	0	0
STM14_0197	-	-	speD	S-adenosylmethionine decarboxylase proenzyme (EC 4.1.1.50), prokaryotic class 1A	0	0	0.976194	0.778417	0.197777	1.56516	NA	NA	NA	1	0	0	1	NA	0.834207	0.406261	0.427947	1.77831	NA	NA	NA	1	0	0	1	NA
STM14_0198	SL1344_0167	STM0166	speE	Spermidine synthase (EC 2.5.1.16)	0	0	0.578729	0.676691	-0.0979624	1.57299	NA	NA	NA	0	0	0	1	NA	0.157358	0.346049	-0.188691	1.5223	NA	NA	NA	0	0	0	1	NA
STM14_0199	SL1344_0168	STM0167	yacC	Predicted chaperone lipoprotein YacC, potentially involved in protein secretion	0	0	-0.136471	-0.344359	0.207888	0.531289	NA	NA	NA	0	0	0	0	NA	-0.0456661	-0.0677397	0.0220737	0.985442	NA	NA	NA	0	0	0	1	NA
STM14_0200	SL1344_0169	STM0168	cueO	Blue copper oxidase CueO precursor	0	0	2.08638	2.35419	-0.267812	2.57614	5.42	11.59	-1.09652	1	1	0	1	-1	2.52623	2.46105	0.065182	3.03193	5.217	9.284	-0.831526	1	1	0	1	-1
STM14_0201	SL1344_0170	STM0169	gcd	Glucose dehydrogenase, PQQ-dependent (EC 1.1.5.2)	1	0	2.9104	1.83735	1.07305	2.8631	4.762	3.861	0.302593	1	1	1	1	0	3.28197	2.58264	0.699333	2.80894	2.782	2.39	0.219112	1	1	0	1	0
STM14_0202	SL1344_0171	STM0170	hpt	Hypoxanthine-guanine phosphoribosyltransferase (EC 2.4.2.8)	0	0	-1.27694	-0.836237	-0.440706	0.102755	2.671	5.676	-1.08749	-1	-1	0	0	-1	-1.27207	-0.64901	-0.623063	0.43676	1.737	3.686	-1.08546	-1	0	0	0	-1
STM14_0203	SL1344_0172	STM0171	yadF	Carbonic anhydrase, beta class (EC 4.2.1.1)	1	0	-0.21246	-0.510947	0.298486	0.147009	2.403	3.496	-0.540869	0	0	0	0	0	-0.678181	-0.827659	0.149477	0.200882	1.426	2.255	-0.661153	0	-1	0	0	0
STM14_0204	SL1344_0173	STM0172	yadG	Uncharacterized ABC transporter ATP-binding protein YadG	0	0	-1.10682	-0.436938	-0.669878	0.403875	3.194	6.08	-0.928707	-1	0	0	0	-1	-0.7749	-0.304413	-0.470487	0.706554	1.765	3.778	-1.09795	0	0	0	0	-1
STM14_0205	SL1344_0174	STM0173	yadH	Uncharacterized ABC transporter inner membrane permease YadH	0	0	-0.457495	-0.199209	-0.258286	0.36275	3.693	6.168	-0.74001	0	0	0	0	0	-0.138133	0.328081	-0.466214	1.00897	2.062	4.473	-1.1172	0	0	0	1	-1
STM14_0212	SL1344_0180	STM0179	yadE	Polysaccharide deacetylase	0	0	-0.368034	0.0972766	-0.46531	0.899405	1.193	1.246	-0.06271	0	0	0	1	0	-0.0738493	0.159279	-0.233128	0.994268	0.9823	1.039	-0.0809601	0	0	0	1	0
STM14_0213	SL1344_0181	STM0180	panD	Aspartate 1-decarboxylase (EC 4.1.1.11)	0	0	0.862871	0.98782	-0.124949	1.85616	2.993	6.227	-1.05695	1	1	0	1	-1	0.659092	0.862006	-0.202914	1.9106	2.071	4.367	-1.07631	0	1	0	1	-1
STM14_0214	SL1344_0182	STM0181	panC	Pantoate--beta-alanine ligase (EC 6.3.2.1)	0	1	-0.635544	-0.281471	-0.354073	0.344151	2.946	6.291	-1.09453	0	0	0	0	-1	-0.369681	-0.156192	-0.213489	0.943329	2.068	4.185	-1.01699	0	0	0	1	-1
STM14_0215	-	-	STM14_0215	-	0	0	NA	NA	NA	-0.276182	NA	NA	NA	NA	NA	NA	0	NA	NA	NA	NA	0.737442	NA	NA	NA	NA	NA	NA	0	NA
STM14_0216	SL1344_0183	STM0182	panB	3-methyl-2-oxobutanoate hydroxymethyltransferase (EC 2.1.2.11)	0	0	0.0497203	0.537355	-0.487634	1.2538	2.429	4.448	-0.872794	0	0	0	1	-1	0.158975	0.34718	-0.188204	1.66939	1.644	2.921	-0.829252	0	0	0	1	-1
STM14_0217	SL1344_0184	STM0183	folK	2-amino-4-hydroxy-6-hydroxymethyldihydropteridine pyrophosphokinase (EC 2.7.6.3)	0	0	0.109181	-1.02356	1.13274	0.0500449	1.752	1.933	-0.141839	0	-1	1	0	0	-0.065165	-0.656955	0.59179	0.386847	0.938	1.394	-0.571571	0	0	0	0	0
STM14_0218	SL1344_0185	STM0184	pcnB	Poly(A) polymerase (EC 2.7.7.19)	0	0	-0.520565	-0.961216	0.440651	-0.285509	1.323	1.748	-0.401892	0	-1	0	0	0	-0.440494	-0.620992	0.180498	0.165361	0.9372	1.208	-0.366192	0	0	0	0	0
STM14_0219	SL1344_0186	STM0185	yadB	Glutamyl-Q tRNA(Asp) synthetase	0	0	-0.880829	-0.983187	0.102358	-0.0708227	1.204	1.576	-0.388432	-1	-1	0	0	0	-0.923096	-1.11719	0.194092	-0.53618	0.9871	1.18	-0.257519	-1	-1	0	0	0
STM14_0220	SL1344_0187	STM0186	dksA	RNA polymerase-binding transcription factor DksA	0	0	-1.28782	-0.54708	-0.740736	0.166256	3.857	10.03	-1.37877	-1	0	0	0	-1	-1.42847	-0.593687	-0.834785	0.348436	3.636	11.13	-1.61403	-1	0	-1	0	-1
STM14_0221	SL1344_0188	STM0187	sfsA	Sugar/maltose fermentation stimulation protein homolog	0	0	-1.97777	-0.342034	-1.63573	0.234754	1.443	2.487	-0.785335	-1	0	-1	0	0	-1.65539	0.959832	-2.61522	1.05409	1.088	1.914	-0.814912	-1	1	-1	1	-1
STM14_0222	SL1344_0189	STM0188	ligT	2'-5' RNA ligase	0	0	-0.588477	-0.964842	0.376364	-0.608635	1.237	1.659	-0.423468	0	-1	0	0	0	0.0555341	-1.05096	1.1065	-0.143637	1.126	1.336	-0.246713	0	-1	1	0	0
STM14_0223	SL1344_0190	STM0189	hrpB	ATP-dependent helicase HrpB	0	0	-0.0470473	0.0177454	-0.0647927	0.595219	1.54	1.888	-0.293928	0	0	0	0	0	0.0693905	0.390523	-0.321133	1.19478	1.167	1.618	-0.471407	0	0	0	1	0
STM14_0224	-	-	STM14_0224	-	0	0	NA	NA	NA	-0.151521	NA	NA	NA	NA	NA	NA	0	NA	NA	NA	NA	0.340414	NA	NA	NA	NA	NA	NA	0	NA
STM14_0226	SL1344_0191	STM0190	mrcB	Multimodular transpeptidase-transglycosylase (EC 2.4.1.129) (EC 3.4.-.-)	0	0	0.781731	0.330511	0.451221	0.941978	4.566	6.277	-0.459144	0	0	0	1	0	1.02903	0.754145	0.274884	1.44141	2.741	4.11	-0.584436	1	0	0	1	0
STM14_0228	SL1344_0192	STM0191	fhuA	Ferric hydroxamate outer membrane receptor FhuA	0	0	2.2392	2.14086	0.0983338	2.406	1.905	1.329	0.51945	1	1	0	1	0	3.20938	2.90633	0.303046	3.95225	0.8598	0.9589	-0.157379	1	1	0	1	0
STM14_0229	SL1344_0193	STM0192	fhuC	Ferric hydroxamate ABC transporter (TC 3.A.1.14.3), ATP-binding protein FhuC	0	0	2.71223	1.66851	1.04371	2.23147	2.307	1.526	0.596263	1	1	1	1	0	3.26765	2.57105	0.696606	3.80166	1.086	1.32	-0.281514	1	1	0	1	0
STM14_0230	SL1344_0194	STM0193	fhuD	Ferric hydroxamate ABC transporter (TC 3.A.1.14.3), periplasmic substrate binding protein FhuD	0	0	2.20296	1.57579	0.627163	1.66604	3.35	1.753	0.934335	1	1	0	1	1	3.14701	2.47981	0.6672	3.29619	1.343	1.446	-0.106608	1	1	0	1	0
STM14_0231	SL1344_0195	STM0194	fhuB	Ferric hydroxamate ABC transporter (TC 3.A.1.14.3), permease component FhuB	0	0	2.46827	1.8212	0.647077	2.11367	NA	NA	NA	1	1	0	1	NA	2.89863	2.35034	0.548296	3.27975	NA	NA	NA	1	1	0	1	NA
STM14_0235	SL1344_0197	STM0196	stfC	Fimbriae usher protein StfC	0	0	1.54386	0.380212	1.16365	0.461946	NA	NA	NA	1	0	1	0	NA	0.979019	0.476366	0.502653	1.19374	NA	NA	NA	1	0	0	1	NA
STM14_0240	SL1344_0202	STM0201	STM14_0240	Uncharacterized protein YadU in stf fimbrial cluster	0	0	-0.670679	-0.638164	-0.032515	0.48406	NA	NA	NA	0	0	0	0	NA	-0.301179	0.182184	-0.483363	0.583384	NA	NA	NA	0	0	0	0	NA
STM14_0241	SL1344_0203	STM0202	hemL	Glutamate-1-semialdehyde 2,1-aminomutase (EC 5.4.3.8)	0	0	0.559704	-0.245539	0.805243	0.545442	2.962	4.352	-0.555107	0	0	1	0	0	0.208401	-0.229902	0.438303	0.932569	1.828	3.084	-0.754537	0	0	0	1	0
STM14_0243	SL1344_0204	STM0203	yadQ	H(+)/Cl(-) exchange transporter ClcA	0	0	-0.0193282	-0.224694	0.205366	0.301536	1.16	2.176	-0.907554	0	0	0	0	0	0.501009	0.28196	0.219049	0.858102	1.061	1.863	-0.812203	0	0	0	1	-1
STM14_0244	SL1344_0205	STM0204	yadR	probable iron binding protein from the HesB_IscA_SufA family	0	0	-0.100204	-0.075083	-0.0251207	0.730664	1.418	3.064	-1.11156	0	0	0	0	-1	0.451887	0.761297	-0.30941	1.62371	1.055	1.943	-0.881043	0	0	0	1	-1
STM14_0245	SL1344_0206	STM0205	yadS	UPF0126 inner membrane protein YadS	0	0	1.6764	0.95013	0.726273	1.87229	1.146	1.572	-0.455994	1	1	0	1	0	1.00723	0.883751	0.123476	1.83261	1.043	1.248	-0.258879	1	1	0	1	0
STM14_0246	SL1344_0207	STM0206	btuF	Vitamin B12 ABC transporter, B12-binding component BtuF	0	0	-0.788044	-0.480948	-0.307096	-0.109724	1.362	1.665	-0.289795	0	0	0	0	0	0.399697	-0.284359	0.684056	0.377249	0.9356	1.397	-0.578368	0	0	0	0	0
STM14_0247	SL1344_0208	STM0207	pfs	5'-methylthioadenosine nucleosidase (EC 3.2.2.16) @ S-adenosylhomocysteine nucleosidase (EC 3.2.2.9)	0	0	-0.595556	-0.234843	-0.360713	0.60184	4.477	6.973	-0.639247	0	0	0	0	0	-0.530237	-0.462504	-0.0677334	0.73161	3	4.935	-0.718088	0	0	0	0	0
STM14_0248	SL1344_0209	STM0208	dgt	Deoxyguanosinetriphosphate triphosphohydrolase (EC 3.1.5.1), subgroup 1	0	0	0.867289	0.204645	0.662644	0.820768	2.154	2.006	0.102697	1	0	0	1	0	0.390511	0.450379	-0.0598686	0.941641	1.498	1.721	-0.200209	0	0	0	1	0
STM14_0249	SL1344_0210	STM0209	htrA	HtrA protease/chaperone protein	0	0	0.273921	0.52017	-0.246249	1.16892	4.435	9.184	-1.05019	0	0	0	1	-1	0.444832	0.569946	-0.125114	1.56	2.432	6.089	-1.32406	0	0	0	1	-1
STM14_0250	SL1344_0211	STM0210	cdaR	Sugar diacid utilization regulator SdaR	0	0	-1.84285	-1.41268	-0.430165	-1.06445	NA	NA	NA	-1	-1	0	-1	NA	-1.86365	-0.975065	-0.88859	0.341847	NA	NA	NA	-1	-1	-1	0	NA
STM14_0251	SL1344_0212	STM0211	yaeH	UPF0325 protein YaeH	0	0	-1.64755	-0.855045	-0.792503	-0.0313723	4.567	7.43	-0.702115	-1	-1	0	0	0	-0.440467	0.348967	-0.789434	0.903714	3.189	4.412	-0.468329	0	0	0	1	0
STM14_0252	-	-	STM14_0252	Uncharacterized MFS-type transporter	0	0	NA	NA	NA	3.34454	NA	NA	NA	NA	NA	NA	1	NA	NA	NA	NA	2.94568	NA	NA	NA	NA	NA	NA	1	NA
STM14_0253	SL1344_0214	STM0213	dapD	2,3,4,5-tetrahydropyridine-2,6-dicarboxylate N-succinyltransferase (EC 2.3.1.117)	0	0	0.16812	0.434996	-0.266876	1.17617	3.265	6.249	-0.936542	0	0	0	1	-1	-0.0386826	0.0555081	-0.0941907	1.38567	2.529	4.309	-0.768786	0	0	0	1	0
STM14_0254	SL1344_0215	STM0214	glnD	[Protein-PII] uridylyltransferase (EC 2.7.7.59) / [Protein-PII]-UMP uridylyl-removing enzyme	0	0	0.900169	0.3092	0.590969	0.911717	2.931	3.185	-0.1199	1	0	0	1	0	0.693998	0.452842	0.241156	1.42082	1.486	2.188	-0.558179	0	0	0	1	0
STM14_0255	SL1344_0216	STM0215	map	Methionine aminopeptidase (EC 3.4.11.18)	0	0	-0.587463	-0.549302	-0.0381613	0.218982	1.907	2.565	-0.427654	0	0	0	0	0	-0.223244	-0.341928	0.118684	0.650607	1.257	1.891	-0.589165	0	0	0	0	0
STM14_0256	-	-	STM14_0256	-	0	0	-2.93441	-1.47877	-1.45564	-1.44544	3.998	9.703	-1.27915	-1	-1	-1	-1	-1	-0.396717	-0.885235	0.488518	-0.362326	2.226	5.832	-1.38954	0	-1	0	0	-1
STM14_0257	SL1344_0217	STM0216	rpsB	SSU ribosomal protein S2p (SAe)	0	0	-0.638709	-0.62104	-0.0176683	-0.034506	4.486	11.53	-1.36189	0	0	0	0	-1	-0.799663	-0.532691	-0.266972	0.394266	2.811	6.536	-1.21732	0	0	0	0	-1
STM14_0258	SL1344_0218	STM0217	tsf	Translation elongation factor Ts	0	0	-0.212601	-0.375629	0.163028	0.322781	5.374	13.69	-1.34905	0	0	0	0	-1	-0.772699	-0.744774	-0.0279248	0.459217	3.175	8.227	-1.37361	0	0	0	0	-1
STM14_0259	SL1344_0219	STM0218	pyrH	Uridine monophosphate kinase (EC 2.7.4.22)	0	0	-0.44776	-0.541812	0.0940523	0.217183	4.861	9.673	-0.99271	0	0	0	0	-1	-1.02141	-0.851192	-0.170218	0.322528	3.06	5.961	-0.962023	-1	-1	0	0	-1
STM14_0260	SL1344_0220	STM0219	frr	Ribosome recycling factor	0	0	-0.572818	-0.669085	0.0962664	0.0660098	3.211	8.11	-1.33668	0	0	0	0	-1	-0.534497	-0.449439	-0.0850573	0.40733	2.551	5.014	-0.974899	0	0	0	0	-1
STM14_0261	SL1344_0221	STM0220	dxr	1-deoxy-D-xylulose 5-phosphate reductoisomerase (EC 1.1.1.267)	1	0	-0.643829	-0.993917	0.350088	-0.455036	3.497	6.069	-0.795341	0	-1	0	0	0	-0.624612	-0.653682	0.0290693	0.205301	2.64	4.441	-0.750347	0	0	0	0	0
STM14_0262	-	-	STM14_0262	-	0	0	NA	NA	NA	-1.51542	1.667	3.173	-0.928593	NA	NA	NA	-1	-1	NA	NA	NA	-0.793273	1.337	2.458	-0.878485	NA	NA	NA	0	-1
STM14_0263	SL1344_0222	STM0221	uppS	Undecaprenyl diphosphate synthase (EC 2.5.1.31)	0	0	-0.940197	-0.501711	-0.438486	-0.00478973	1.818	3.423	-0.912909	-1	0	0	0	-1	-0.746515	-0.318641	-0.427874	0.630072	1.25	2.555	-1.0314	0	0	0	0	-1
STM14_0264	SL1344_0223	STM0222	cdsA	Phosphatidate cytidylyltransferase (EC 2.7.7.41)	0	0	0.492966	-0.240002	0.732968	0.39601	2.134	3.803	-0.833578	0	0	0	0	-1	0.590776	-0.0665909	0.657367	0.83078	1.28	2.955	-1.20701	0	0	0	1	-1
STM14_0265	SL1344_0224	STM0223	yaeL	Intramembrane protease RasP/YluC, implicated in cell division based on FtsL cleavage	0	0	0.192956	-0.485381	0.678337	-0.119766	1.942	3.542	-0.867021	0	0	0	0	-1	0.379579	-0.109349	0.488928	0.644074	1.223	2.563	-1.06741	0	0	0	0	-1
STM14_0266	SL1344_0225	STM0224	yaeT	Outer membrane protein assembly factor YaeT	0	0	0.341466	-0.0670999	0.408566	0.394353	3.476	5.615	-0.691858	0	0	0	0	0	0.396834	0.148457	0.248377	1.00836	2.17	3.985	-0.876885	0	0	0	1	-1
STM14_0267	SL1344_0226	STM0225	hlpA	Outer membrane chaperone Skp (OmpH) precursor @ Outer membrane protein H precursor	0	1	0.225871	0.365786	-0.139915	1.18673	NA	NA	NA	0	0	0	1	NA	0.282716	0.511883	-0.229168	1.51375	NA	NA	NA	0	0	0	1	NA
STM14_0268	SL1344_0227	STM0226	lpxD	UDP-3-O-[3-hydroxymyristoyl] glucosamine N-acyltransferase (EC 2.3.1.191)	0	0	-0.129361	-1.2291	1.09974	-0.922645	NA	NA	NA	0	-1	1	-1	NA	0.328218	-0.464966	0.793184	-0.00693665	NA	NA	NA	0	0	0	0	NA
STM14_0269	SL1344_0228	STM0227	fabZ	3-hydroxyacyl-[acyl-carrier-protein] dehydratase, FabZ form (EC 4.2.1.59)	1	0	-0.524098	-0.653556	0.129458	-0.0615607	6.255	9.205	-0.557408	0	0	0	0	0	-0.575187	-0.57411	-0.0010764	0.405442	4.131	6.511	-0.656388	0	0	0	0	0
STM14_0270	SL1344_0229	STM0228	lpxA	Acyl-[acyl-carrier-protein]--UDP-N-acetylglucosamine O-acyltransferase (EC 2.3.1.129)	0	0	-0.0898194	-0.601363	0.511544	0.0492499	7.71	9.329	-0.274992	0	0	0	0	0	-0.206849	-0.331933	0.125085	0.579893	4.535	6.734	-0.570361	0	0	0	0	0
STM14_0271	SL1344_0230	STM0229	lpxB	Lipid-A-disaccharide synthase (EC 2.4.1.182)	0	0	-0.0120858	-1.15175	1.13966	-0.644369	5.535	7.882	-0.509978	0	-1	1	0	0	0.214025	-0.785257	0.999282	-0.00648058	3.717	5.845	-0.653064	0	0	1	0	0
STM14_0272	SL1344_0231	STM0230	rnhB	Ribonuclease HII (EC 3.1.26.4)	0	0	-0.116482	-0.991734	0.875252	-0.151099	6.863	8.547	-0.316579	0	-1	1	0	0	-0.163493	-0.452451	0.288958	0.38236	3.999	6.186	-0.629368	0	0	0	0	0
STM14_0273	SL1344_0232	STM0231	dnaE	DNA polymerase III alpha subunit (EC 2.7.7.7)	0	0	0.131245	-0.862539	0.993784	-0.316491	6.862	8.92	-0.378415	0	-1	1	0	0	0.146839	-0.326638	0.473477	0.378847	4.213	7.851	-0.898029	0	0	0	0	-1
STM14_0274	SL1344_0233	STM0232	accA	Acetyl-coenzyme A carboxyl transferase alpha chain (EC 6.4.1.2)	0	0	-0.465736	-0.668053	0.202317	-0.0699915	4.296	9.607	-1.16109	0	0	0	0	-1	-0.328612	-0.431549	0.102937	0.538113	2.718	5.753	-1.08177	0	0	0	0	-1
STM14_0275	SL1344_0234	STM0233	STM14_0275	Chitinase (EC 3.2.1.14)	0	0	-0.250227	-0.588259	0.338032	-0.438407	NA	NA	NA	0	0	0	0	NA	-0.0745961	0.169598	-0.244194	0.345352	NA	NA	NA	0	0	0	0	NA
STM14_0276	SL1344_0235	STM0234	ldcC	Lysine decarboxylase 2, constitutive (EC 4.1.1.18)	0	1	-1.21481	-1.39379	0.178978	-0.702935	2.06	4.768	-1.21074	-1	-1	0	0	-1	-0.707579	-0.547937	-0.159642	0.316778	1.609	3.414	-1.0853	0	0	0	0	-1
STM14_0277	SL1344_0236	STM0235	yaeR	Uncharacterized protein YaeR with similarity to glyoxylase family	0	0	-0.848923	-1.03512	0.186193	0.0274288	NA	NA	NA	-1	-1	0	0	NA	-0.83254	-0.755433	-0.0771067	0.306269	NA	NA	NA	-1	0	0	0	NA
STM14_0278	SL1344_0237	STM0236	tilS	tRNA(Ile)-lysidine synthetase (EC 6.3.4.19)	0	0	-0.704112	-1.4476	0.743489	-0.58282	3.24	3.288	-0.0212165	0	-1	0	0	0	-0.402978	-1.30564	0.902661	-0.0875997	1.501	2.603	-0.794251	0	-1	1	0	0
STM14_0279	SL1344_0238	STM0237	rof	Rho-specific inhibitor of transcription termination (YaeO)	0	0	0.493102	0.597844	-0.104742	1.0625	5.208	5.738	-0.139819	0	0	0	1	0	-0.0759279	0.509039	-0.584967	1.41949	2.36	3.266	-0.468738	0	0	0	1	0
STM14_0280	SL1344_0239	STM0238	yaeP	UPF0253 protein YaeP	0	0	0.824829	1.03387	-0.209039	1.9911	4.458	4.915	-0.140795	1	1	0	1	0	0.104874	0.411893	-0.307019	1.77447	2.169	3.053	-0.493198	0	0	0	1	0
STM14_0281	SL1344_0240	STM0239	yaeQ	YaeQ protein	0	0	0.598679	0.924738	-0.326059	1.37211	1.125	3.097	-1.46095	0	1	0	1	-1	0.274105	0.559648	-0.285543	1.7501	1.021	2.458	-1.2675	0	0	0	1	-1
STM14_0282	SL1344_0241	STM0240	yaeJ	Hypothetical protein YaeJ with similarity to translation release factor	0	0	-0.152016	0.234477	-0.386493	0.744903	1.082	2.737	-1.33889	0	0	0	0	-1	0.585691	0.155635	0.430056	1.0397	1.083	2.047	-0.918478	0	0	0	1	-1
STM14_0283	SL1344_0242	STM0241	cutF	Copper homeostasis protein CutF precursor / Lipoprotein NlpE involeved in surface adhesion	0	0	NA	NA	NA	0.848181	NA	NA	NA	NA	NA	NA	1	NA	NA	NA	NA	1.4028	NA	NA	NA	NA	NA	NA	1	NA
STM14_0284	SL1344_0243	STM0242	proS	Prolyl-tRNA synthetase (EC 6.1.1.15), bacterial type	0	0	-0.36514	-0.144396	-0.220744	0.645012	3.081	4.57	-0.568795	0	0	0	0	0	-0.455582	-0.277904	-0.177678	0.856446	1.875	3.301	-0.816013	0	0	0	1	-1
STM14_0285	SL1344_0244	STM0243	yaeB	S-adenosylmethionine-dependent methyltransferase YaeB	0	0	-0.0497975	-1.10183	1.05203	-0.825302	2.055	2.803	-0.447833	0	-1	1	-1	0	0.0519788	-0.156517	0.208496	0.37763	1.316	1.917	-0.542691	0	0	0	0	0
STM14_0286	SL1344_0245	STM0244	rcsF	Protein RcsF	0	0	-0.509115	-0.180791	-0.328324	0.802546	2.259	2.856	-0.338312	0	0	0	1	0	-0.493547	-0.27337	-0.220177	1.07523	1.602	1.942	-0.277669	0	0	0	1	0
STM14_0287	SL1344_0246	STM0245	metQ	Methionine ABC transporter substrate-binding protein	0	0	2.77337	2.53424	0.239132	3.32075	5.943	8.273	-0.477219	1	1	0	1	0	2.40089	1.99979	0.401103	3.23987	4.207	4.715	-0.164466	1	1	0	1	0
STM14_0288	SL1344_0247	STM0246	yaeE	Methionine ABC transporter permease protein	0	0	2.23528	1.23232	1.00295	1.93229	1.269	1.63	-0.36118	1	1	1	1	0	2.06069	1.52383	0.536863	2.44766	0.9516	1.302	-0.452302	1	1	0	1	0
STM14_0289	SL1344_0248	STM0247	metN	Methionine ABC transporter ATP-binding protein	0	0	1.12764	1.01229	0.115343	1.61125	0.907	1.336	-0.558746	1	1	0	1	0	1.21923	0.854348	0.364887	2.12767	0.8043	0.9579	-0.252141	1	1	0	1	0
STM14_0290	SL1344_0249	STM0248	yaeD	D-glycero-beta-D-manno-heptose-1,7-bisphosphate 7-phosphatase (EC 3.1.3.82)	0	0	-0.443206	-0.264176	-0.17903	0.506118	2.167	3.51	-0.695772	0	0	0	0	0	-0.386972	-0.304499	-0.0824733	0.937167	1.302	2.355	-0.854998	0	0	0	1	-1
STM14_0293	-	-	STM14_0293	-	0	0	NA	NA	NA	1.33328	NA	NA	NA	NA	NA	NA	1	NA	NA	NA	NA	1.18507	NA	NA	NA	NA	NA	NA	1	NA
STM14_0294	-	-	STM14_0294	-	0	0	NA	NA	NA	0.0921656	NA	NA	NA	NA	NA	NA	0	NA	NA	NA	NA	0.0770592	NA	NA	NA	NA	NA	NA	0	NA
STM14_0295	-	-	STM14_0295	-	0	0	NA	NA	NA	-0.320319	NA	NA	NA	NA	NA	NA	0	NA	NA	NA	NA	-0.409142	NA	NA	NA	NA	NA	NA	0	NA
STM14_0296	-	-	STM14_0296	-	0	0	0.204178	-0.890341	1.09452	-0.10345	NA	NA	NA	0	-1	1	0	NA	1.16619	-0.253115	1.41931	0.478058	NA	NA	NA	1	0	1	0	NA
STM14_0297	-	-	STM14_0297	-	0	0	NA	NA	NA	0.958263	NA	NA	NA	NA	NA	NA	1	NA	NA	NA	NA	0.969662	NA	NA	NA	NA	NA	NA	1	NA
STM14_0298	-	-	STM14_0298	-	0	0	NA	NA	NA	-0.405452	NA	NA	NA	NA	NA	NA	0	NA	NA	NA	NA	-0.175649	NA	NA	NA	NA	NA	NA	0	NA
STM14_0299	-	-	STM14_0299	-	0	0	NA	NA	NA	0.817596	NA	NA	NA	NA	NA	NA	1	NA	NA	NA	NA	0.652359	NA	NA	NA	NA	NA	NA	0	NA
STM14_0300	SL1344_0250	STM0255	dkgB	Methylglyoxal reductase, dihydroxyacetone producing @ 2,5-didehydrogluconate reductase (2-dehydro-L-gulonate-forming) (EC 1.1.1.346)	0	0	-0.136792	-0.944026	0.807233	-0.187747	NA	NA	NA	0	-1	1	0	NA	-0.43943	-1.47024	1.03081	0.0239845	NA	NA	NA	0	-1	1	0	NA
STM14_0301	SL1344_0251	STM0256	yafC	LysR family transcriptional regulator YafC	0	0	-0.502998	-0.810445	0.307447	-0.0210882	1.859	2.134	-0.199033	0	-1	0	0	0	-0.376521	-0.00509299	-0.371428	0.987544	1.35	1.735	-0.361976	0	0	0	1	0
STM14_0302	SL1344_0252	STM0257	STM14_0302	Uncharacterized MFS-type transporter YtbD	0	0	0.542074	0.0781252	0.463948	0.893439	NA	NA	NA	0	0	0	0	NA	0.650745	0.70423	-0.0534849	0.94505	NA	NA	NA	0	0	0	1	NA
STM14_0303	SL1344_0253	STM0258	yafD	UPF0294 protein YafD	0	0	-0.962896	-1.05422	0.0913284	-0.368758	1.375	1.164	0.240341	-1	-1	0	0	0	-0.580701	-0.630714	0.0500123	0.121469	1.207	0.9704	0.314774	0	0	0	0	0
STM14_0304	SL1344_0254	STM0259	yafE	SAM-dependent methyltransferase YafE (UbiE paralog)	0	0	-0.381952	-0.577483	0.195531	-0.34967	3.831	6.892	-0.847202	0	0	0	0	-1	-0.415983	-0.197172	-0.218811	0.532485	3.039	2.972	0.0321626	0	0	0	0	0
STM14_0305	SL1344_0255	STM0260	dniR	Membrane-bound lytic murein transglycosylase D	0	0	0.20741	0.0705575	0.136853	0.47708	1.042	2.647	-1.345	0	0	0	0	-1	-0.0910953	0.304957	-0.396052	1.0886	0.94	2.021	-1.10434	0	0	0	1	-1
STM14_0306	SL1344_0256	STM0261	gloB	Hydroxyacylglutathione hydrolase (EC 3.1.2.6)	0	0	-0.689114	0.559978	-1.24909	1.4752	2.545	8.699	-1.77318	0	0	-1	1	-1	-0.665612	-0.248248	-0.417364	1.1114	1.583	3.209	-1.01946	0	0	0	1	-1
STM14_0307	SL1344_0257	STM0262	yafS	FIG005121: SAM-dependent methyltransferase (EC 2.1.1.-)	0	0	-1.18784	-1.18008	-0.0077608	-0.324203	NA	NA	NA	-1	-1	0	0	NA	-0.960813	-1.3543	0.393486	-0.0137906	NA	NA	NA	-1	-1	0	0	NA
STM14_0308	SL1344_0258	STM0263	rnhA	Ribonuclease HI (EC 3.1.26.4)	0	0	-0.333617	-0.518104	0.184488	0.120173	1.582	2.606	-0.720087	0	0	0	0	0	-0.271768	-0.501613	0.229845	0.508705	1.228	1.945	-0.66346	0	0	0	0	0
STM14_0309	SL1344_0259	STM0264	dnaQ	DNA polymerase III epsilon subunit (EC 2.7.7.7)	0	0	-0.303492	-0.501354	0.197862	0.293945	1.155	1.998	-0.790664	0	0	0	0	0	0.12086	-0.211531	0.332391	0.70368	1.01	1.337	-0.404644	0	0	0	0	0
STM14_0311	-	-	STM14_0311	-	0	0	NA	NA	NA	0.80918	NA	NA	NA	NA	NA	NA	1	NA	NA	NA	NA	0.643722	NA	NA	NA	NA	NA	NA	0	NA
STM14_0315	SL1344_0262	STM0268	sciC	Protein ImpG/VasA	0	1	1.49682	0.942821	0.554	1.66153	NA	NA	NA	1	1	0	1	NA	1.73431	1.21141	0.5229	2.22523	NA	NA	NA	1	1	0	1	NA
STM14_0319	SL1344_0266	STM0272	sciG	ClpB-like protein	0	0	-0.30885	-1.11906	0.810207	-0.479619	2.376	3.683	-0.632347	0	-1	0	0	0	-0.0078059	-0.407778	0.399972	0.852536	1.561	2.709	-0.79529	0	0	0	1	0
STM14_0321	SL1344_0268	STM0274	sciI	Uncharacterized protein ImpC	0	0	0.0086875	-0.291141	0.299828	0.357889	NA	NA	NA	0	0	0	0	NA	0.554973	0.414741	0.140232	1.4222	NA	NA	NA	0	0	0	1	NA
STM14_0330	SL1344_0277	STM0282	sciP	Outer membrane protein ImpK/VasF, OmpA/MotB domain	0	0	-0.271153	0.649208	-0.92036	0.989751	NA	NA	NA	0	0	0	1	NA	0.397629	0.617704	-0.220075	1.23334	NA	NA	NA	0	0	0	1	NA
STM14_0333	SL1344_0280	STM0285	sciS	IcmF-related protein	0	0	0.855366	0.502473	0.352893	1.02888	2.188	3.607	-0.721187	1	0	0	1	0	1.65647	1.30049	0.355972	1.76912	1.875	3.145	-0.746169	1	1	0	1	0
STM14_0338	SL1344_0284	STM0289	vgrS	VgrG protein	0	0	0.175033	-0.186337	0.361369	0.492293	NA	NA	NA	0	0	0	0	NA	0.443028	0.294152	0.148876	0.528966	NA	NA	NA	0	0	0	0	NA
STM14_0340	SL1344_0286	STM0291	STM14_0340	Putative Rhs-family protein	0	0	-0.521692	0.291961	-0.813653	1.13756	NA	NA	NA	0	0	-1	1	NA	0.555468	1.31182	-0.756347	1.8754	NA	NA	NA	0	1	0	1	NA
STM14_0341	-	-	STM14_0341	Putative Rhs-family protein	0	0	0.844447	0.316749	0.527698	1.02838	NA	NA	NA	1	0	0	1	NA	1.75954	1.36251	0.39703	1.84137	NA	NA	NA	1	1	0	1	NA
STM14_0354	SL1344_0297	STM0301	safC	Outer membrane usher protein SafC	0	0	-0.322059	-0.0974198	-0.224639	0.425951	3.087	3.53	-0.193463	0	0	0	0	0	0.210603	0.197443	0.0131593	1.16501	1.773	3.132	-0.820892	0	0	0	1	-1
STM14_0355	SL1344_0298	STM0302	safD	Putative fimbrial structural subunit	0	0	-0.0430836	0.180511	-0.223595	0.598156	NA	NA	NA	0	0	0	0	NA	0.253725	0.793783	-0.540058	1.54241	NA	NA	NA	0	0	0	1	NA
STM14_0356	SL1344_0299	STM0303	ybeJ	Putative xylanase/chitin deacetylase	0	0	3.02602	3.40765	-0.381627	3.85876	NA	NA	NA	1	1	0	1	NA	2.35518	2.68881	-0.333633	3.98638	NA	NA	NA	1	1	0	1	NA
STM14_0358	SL1344_0300	STM0304	sinR	LysR-family transcriptional regulator SinR	0	0	-2.98408	-2.277	-0.707079	-0.612921	3.231	3.046	0.0850648	-1	-1	0	0	0	-3.88403	-3.4789	-0.405128	-2.62054	2.591	4.791	-0.886818	-1	-1	0	-1	-1
STM14_0360	SL1344_0302	STM0306	pagN	Possible outer membrane adhesin	0	0	5.00952	5.23265	-0.223138	6.35977	4.8	6.585	-0.456149	1	1	0	1	0	3.19453	3.50138	-0.30685	4.84263	2.913	4.363	-0.582815	1	1	0	1	0
STM14_0362	SL1344_0303	STM0307	sciZ	putative secreted protein	0	0	1.3555	2.16969	-0.814194	2.87038	7.177	11.86	-0.724651	1	1	-1	1	0	1.36898	1.73027	-0.361285	3.11077	4.062	6.484	-0.674694	1	1	0	1	0
STM14_0364	SL1344_0304	STM0308	yafV	Aliphatic amidase AmiE (EC 3.5.1.4)	0	0	0.920585	0.656553	0.264032	1.46078	2.931	3.6	-0.296604	1	0	0	1	0	0.740218	0.443703	0.296514	1.3184	1.781	2.49	-0.483458	0	0	0	1	0
STM14_0365	SL1344_0305	STM0309	fadE	Acyl-CoA dehydrogenase	0	0	2.2812	0.484674	1.79653	1.28017	3.795	4.833	-0.348819	1	0	1	1	0	0.4037	0.276086	0.127614	0.73974	2.675	3.047	-0.187851	0	0	0	0	0
STM14_0366	SL1344_0306	STM0310	gmhA	D-sedoheptulose 7-phosphate isomerase (EC 5.3.1.28)	0	0	-0.722682	-0.509332	-0.21335	0.401327	3.349	5.037	-0.588834	0	0	0	0	0	-0.553842	-0.403839	-0.150003	0.700338	2.043	3.384	-0.72804	0	0	0	0	0
STM14_0367	SL1344_0307	STM0311	yafJ	Putative glutamine amidotransferase YafJ	0	0	-0.341482	-0.842554	0.501071	-0.126078	1.437	1.502	-0.0638248	0	-1	0	0	0	-0.353513	-0.695943	0.342431	0.280842	0.9005	1.222	-0.440446	0	0	0	0	0
STM14_0368	SL1344_0308	STM0312	yafK	Putative L,D-transpeptidase YafK	0	0	0.352669	0.14165	0.21102	0.923484	0.9532	1.926	-1.01476	0	0	0	1	0	-0.0219542	-0.116517	0.094563	1.00677	0.8074	1.433	-0.827683	0	0	0	1	0
STM14_0369	SL1344_0309	STM0313	dinP	DNA polymerase IV (EC 2.7.7.7)	0	0	-0.863793	-1.80429	0.940501	-0.774438	1.534	1.749	-0.189232	-1	-1	1	0	0	-0.650332	-1.6894	1.03907	-1.11628	1.157	1.796	-0.634398	0	-1	1	-1	0
STM14_0370	-	-	STM14_0370	Protein with similarity to RtcB	0	0	NA	NA	NA	-1.12914	NA	NA	NA	NA	NA	NA	-1	NA	NA	NA	NA	-0.432722	NA	NA	NA	NA	NA	NA	0	NA
STM14_0371	SL1344_0311	STM0315	prfH	Peptide chain release factor homolog	0	0	-0.694238	-1.66411	0.969875	-0.865142	NA	NA	NA	0	-1	1	-1	NA	-0.967908	-1.86179	0.893882	-0.756427	NA	NA	NA	-1	-1	1	0	NA
STM14_0372	SL1344_0312	STM0316	pepD	Cytosol nonspecific dipeptidase (EC 3.4.13.18)	1	0	-0.24819	-0.159645	-0.0885454	0.582246	4.412	8.017	-0.86163	0	0	0	0	-1	-0.44692	-0.433412	-0.0135081	0.833571	2.833	4.94	-0.80218	0	0	0	1	-1
STM14_0373	SL1344_0313	STM0317	gpt	Xanthine-guanine phosphoribosyltransferase (EC 2.4.2.22)	0	0	-0.653109	0.0325569	-0.685666	0.877458	1.499	2.121	-0.500744	0	0	0	1	0	-0.416611	0.191174	-0.607786	1.34435	1.171	1.43	-0.288274	0	0	0	1	0
STM14_0374	SL1344_0314	STM0318	frsA	Fermentation/respiration switch protein	1	0	-0.137582	-0.195427	0.0578454	0.738931	2.13	4.468	-1.06878	0	0	0	0	-1	-0.201026	-0.17006	-0.0309668	0.82108	1.84	3.12	-0.76184	0	0	0	1	0
STM14_0375	SL1344_0315	STM0319	crl	Curlin genes transcriptional activator	0	0	-1.63135	-0.940896	-0.690451	-0.135331	3.597	10.74	-1.57813	-1	-1	0	0	-1	-1.2534	-0.980478	-0.272917	0.0176935	3.429	6.254	-0.866991	-1	-1	0	0	-1
STM14_0378	SL1344_0317	STM0321	proB	Glutamate 5-kinase (EC 2.7.2.11) / RNA-binding C-terminal domain PUA	0	0	-0.0569745	-0.21732	0.160345	0.39824	2.166	3.912	-0.852873	0	0	0	0	-1	0.250705	0.118536	0.132169	1.05229	1.205	2.449	-1.02316	0	0	0	1	-1
STM14_0379	SL1344_0318	STM0322	proA	Gamma-glutamyl phosphate reductase (EC 1.2.1.41)	0	0	0.069972	-0.149636	0.219608	0.507627	4.928	6.333	-0.361887	0	0	0	0	0	0.149047	0.00645141	0.142596	1.04734	2.782	4.408	-0.664002	0	0	0	1	0
STM14_0380	-	-	STM14_0380	-	0	0	NA	NA	NA	0.382982	NA	NA	NA	NA	NA	NA	0	NA	NA	NA	NA	0.681486	NA	NA	NA	NA	NA	NA	0	NA
STM14_0383	SL1344_0322	STM0327	STM14_0383	Uncharacterized protein YoaC	0	0	-2.24376	-1.80807	-0.43569	-0.864148	NA	NA	NA	-1	-1	0	-1	NA	-1.61354	-1.10829	-0.50525	0.0106799	NA	NA	NA	-1	-1	0	0	NA
STM14_0388	SL1344_0327	STM0332	STM14_0388	Putative hydrolase or acyltransferase	0	0	1.25293	0.359388	0.89354	1.35099	NA	NA	NA	1	0	1	1	NA	1.09624	0.562887	0.533352	1.30525	NA	NA	NA	1	0	0	1	NA
STM14_0389	SL1344_0328	STM0333	STM14_0389	Transcriptional regulator, LysR family	0	0	-0.607618	-0.14941	-0.458207	0.560564	1.988	2.785	-0.48636	0	0	0	0	0	-0.2343	0.355821	-0.590121	0.969162	1.431	1.888	-0.399835	0	0	0	1	0
STM14_0393	SL1344_0332	STM0337	stbD	hypothetical protein	0	0	-0.305731	0.386258	-0.691989	1.17135	NA	NA	NA	0	0	0	1	NA	0.795725	1.26373	-0.468009	1.97388	NA	NA	NA	0	1	0	1	NA
STM14_0394	SL1344_0333	STM0338	stbC	FIG031703: Fimbriae usher protein StbC	0	0	-0.0689233	-0.189022	0.120098	0.128255	NA	NA	NA	0	0	0	0	NA	0.0741933	0.446763	-0.372569	0.777834	NA	NA	NA	0	0	0	0	NA
STM14_0398	SL1344_0336	STM0341	STM14_0398	Putative inner membrane protein	0	0	-1.49367	-0.63761	-0.856056	-0.254536	NA	NA	NA	-1	0	-1	0	NA	-2.9822	-1.56884	-1.41336	-0.0363558	NA	NA	NA	-1	-1	-1	0	NA
STM14_0400	SL1344_0338	STM0343	STM14_0400	c-di-GMP phosphodiesterase (EC 3.1.4.52) => PdeT	0	0	0.510402	-0.892933	1.40333	-0.315312	1.407	1.619	-0.202481	0	-1	1	0	0	0.435473	0.163958	0.271515	0.552437	0.9914	1.014	-0.0325185	0	0	0	0	0
STM14_0401	SL1344_0339	STM0344	STM14_0401	Possible transmembrane regulator	0	0	-0.679288	-0.253002	-0.426287	0.556473	1.619	1.489	0.120759	0	0	0	0	0	-0.689754	-0.197128	-0.492626	0.805315	1.005	0.8999	0.159359	0	0	0	1	0
STM14_0412	SL1344_0348	STM0353	STM14_0412	Lead, cadmium, zinc and mercury transporting ATPase (EC 3.6.3.3) (EC 3.6.3.5); Copper-translocating P-type ATPase (EC 3.6.3.4)	0	0	3.12711	1.75165	1.37546	1.70249	NA	NA	NA	1	1	0	1	NA	3.3761	1.26073	2.11537	2.07887	NA	NA	NA	1	1	1	1	NA
STM14_0416	SL1344_0351	STM0356	STM14_0416	Uncharacterized MFS-type transporter STM0356	0	0	-0.318879	-0.779769	0.460889	-0.333127	2.628	3.94	-0.58423	0	0	0	0	0	-1.4012	-1.43921	0.0380108	-0.440408	1.954	2.643	-0.435746	-1	-1	0	0	0
STM14_0417	SL1344_0352	STM0357	mod	Type III restriction-modification system StyLTI enzyme mod (EC 2.1.1.72); Type III restriction-modification system methylation subunit (EC 2.1.1.72)	0	0	-1.07859	-1.04241	-0.0361785	-0.224449	1.653	2.416	-0.547534	-1	-1	0	0	0	-1.03459	-0.943864	-0.0907305	0.261439	1.098	1.715	-0.643331	-1	-1	0	0	0
STM14_0418	SL1344_0353	STM0358	res	Type III restriction-modification system StyLTI enzyme res (EC 3.1.21.5); Type III restriction-modification system restriction subunit (EC 3.1.21.5)	0	0	-0.97847	-1.44285	0.464382	-0.79119	3.844	4.712	-0.293731	-1	-1	0	0	0	-0.883909	-1.01748	0.13357	-0.102331	2.205	3.227	-0.549415	-1	-1	0	0	0
STM14_0421	SL1344_0354	STM0359	STM14_0421	hypothetical protein	0	0	1.70874	2.20426	-0.495529	3.44421	NA	NA	NA	1	1	0	1	NA	2.12161	2.51479	-0.393181	2.84992	NA	NA	NA	1	1	0	1	NA
STM14_0422	SL1344_0355	STM0360	STM14_0422	Cytochrome d ubiquinol oxidase subunit I (EC 1.10.3.-)	1	0	2.14371	1.0028	1.1409	1.52278	4.392	6.722	-0.614012	1	1	1	1	0	3.19581	2.6175	0.578315	2.542	2.292	6.005	-1.38956	1	1	0	1	-1
STM14_0423	SL1344_0356	STM0361	STM14_0423	Cytochrome d ubiquinol oxidase subunit II (EC 1.10.3.-)	0	0	2.01157	0.968268	1.0433	1.49693	5.172	6.058	-0.228119	1	1	1	1	0	3.48387	2.29105	1.19282	2.49036	2.039	4.158	-1.02803	1	1	1	1	-1
STM14_0425	SL1344_0358	STM0363	STM14_0425	Transcriptional regulator, AraC family	0	0	2.51951	1.84237	0.677135	2.12757	0.982	1.401	-0.512662	1	1	0	1	0	2.08918	1.67063	0.418548	2.63165	0.8848	1.242	-0.489242	1	1	0	1	0
STM14_0426	SL1344_0359	STM0364	foxA	Ferrichrome-iron receptor	0	0	2.85047	0.751782	2.09869	1.41101	2.674	2.245	0.252284	1	0	1	1	0	2.58457	0.714184	1.87039	1.42466	1.854	1.49	0.315329	1	0	1	1	0
STM14_0427	SL1344_0360	STM0365	yahN	Uncharacterized membrane protein YahN	0	0	-0.0827993	1.14626	-1.22906	1.91622	1.736	1.72	0.0133584	0	1	-1	1	0	0.128541	0.273494	-0.144953	1.70754	1.117	1.386	-0.311298	0	0	0	1	0
STM14_0428	SL1344_0361	STM0366	yahO	putative secreted protein	0	0	1.28735	3.57704	-2.28969	4.75367	NA	NA	NA	1	1	-1	1	NA	1.61058	2.99288	-1.38229	3.8376	NA	NA	NA	1	1	-1	1	NA
STM14_0434	SL1344_0366	STM0371	prpE	Propionate--CoA ligase (EC 6.2.1.17)	0	0	1.06902	-0.293951	1.36297	-0.0175477	4.366	5.714	-0.388189	1	0	1	0	0	0.54567	0.0489528	0.496717	1.04309	2.926	3.801	-0.377449	0	0	0	1	0
STM14_0435	SL1344_0367	STM0372	hemB	Porphobilinogen synthase (EC 4.2.1.24)	0	0	-0.172382	-0.226285	0.0539035	0.51218	4.098	6.708	-0.710963	0	0	0	0	0	-0.550567	-0.827224	0.276657	0.510191	2.494	4.101	-0.717514	0	-1	0	0	0
STM14_0438	SL1344_0368	STM0373	yaiU	Uncharacterized protein YaiT	0	1	0.363034	-0.221359	0.584393	0.304784	1.615	2.22	-0.459026	0	0	0	0	0	0.888823	0.901046	-0.012223	0.934557	1.271	1.677	-0.399919	1	1	0	1	0
STM14_0440	SL1344_0370	STM0375	ampH	Penicillin-binding protein AmpH	0	0	0.728113	0.406565	0.321548	1.19327	1.15	1.153	-0.00375865	0	0	0	1	0	0.756596	0.376396	0.380201	1.21342	0.9306	1.087	-0.224119	0	0	0	1	0
STM14_0442	-	-	STM14_0442	-	0	0	NA	NA	NA	1.94312	NA	NA	NA	NA	NA	NA	1	NA	NA	NA	NA	1.9001	NA	NA	NA	NA	NA	NA	1	NA
STM14_0443	SL1344_0371	STM0376	sbmA	SbmA protein	0	0	0.731263	0.539638	0.191625	1.3575	4.803	4.983	-0.0530788	0	0	0	1	0	0.633699	0.414433	0.219266	1.63365	2.606	3.163	-0.279456	0	0	0	1	0
STM14_0444	SL1344_0372	STM0377	yaiW	Uncharacterized outer membrane protein YaiW	0	0	0.915562	0.496024	0.419538	0.765707	5.058	4.649	0.121647	1	0	0	0	0	1.05467	0.555568	0.499103	1.59397	2.888	3.459	-0.260284	1	0	0	1	0
STM14_0445	SL1344_0373	STM0378	yaiY	Inner membrane protein YaiY	0	0	2.19056	2.48788	-0.297316	2.86861	NA	NA	NA	1	1	0	1	NA	0.88013	1.04691	-0.166778	1.80736	NA	NA	NA	1	1	0	1	NA
STM14_0447	SL1344_0374	STM0379	yaiZ	Uncharacterized protein YaiZ	0	0	0.140011	0.197337	-0.0573257	0.826274	NA	NA	NA	0	0	0	1	NA	-0.814115	-0.194896	-0.61922	1.19552	NA	NA	NA	-1	0	0	1	NA
STM14_0448	SL1344_0375	STM0380	ddl_1	D-alanine--D-alanine ligase (EC 6.3.2.4)	0	1	-0.621504	-0.45317	-0.168334	0.271787	3.079	5.513	-0.840376	0	0	0	0	-1	-0.685756	-0.534771	-0.150984	0.749515	2.28	4.754	-1.06011	0	0	0	0	-1
STM14_0449	SL1344_0376	STM0381	STM14_0449	hypothetical protein	0	0	0.684008	0.949059	-0.265051	1.45671	NA	NA	NA	0	1	0	1	NA	0.994913	1.58716	-0.592246	2.30393	NA	NA	NA	1	1	0	1	NA
STM14_0450	SL1344_0377	STM0382	STM14_0450	Possible efflux pump	0	1	0.312374	-0.23295	0.545324	0.143847	1.176	2.552	-1.11774	0	0	0	0	-1	0.815846	0.63933	0.176516	1.04346	0.9162	1.602	-0.80614	1	0	0	1	0
STM14_0451	-	-	STM14_0451	-	0	0	1.18931	2.13985	-0.950538	2.15154	NA	NA	NA	1	1	0	1	NA	1.02077	2.03354	-1.01277	2.60088	NA	NA	NA	1	1	-1	1	NA
STM14_0452	SL1344_0378	STM0383	yaiB	Cytoplasmic protein YaiB	0	0	2.06131	3.54998	-1.48867	4.41655	4.88	6.373	-0.385092	1	1	-1	1	0	1.1783	2.13403	-0.955729	3.66858	3.87	5.198	-0.425623	1	1	-1	1	0
STM14_0454	SL1344_0379	STM0384	psiF	Phosphate starvation-inducible protein PsiF	0	0	1.7378	2.17205	-0.434254	2.92202	NA	NA	NA	1	1	0	1	NA	2.28531	2.28674	-0.00143286	3.01663	NA	NA	NA	1	1	0	1	NA
STM14_0455	SL1344_0380	STM0385	yaiC	Diguanylate cyclase (EC 2.7.7.65) => DgcC	0	0	1.23871	0.525427	0.713283	1.1691	NA	NA	NA	1	0	0	1	NA	1.18226	1.0047	0.177561	1.84065	NA	NA	NA	1	1	0	1	NA
STM14_0456	SL1344_0381	STM0386	proC	Pyrroline-5-carboxylate reductase (EC 1.5.1.2)	1	0	-0.427569	-0.0771159	-0.350453	0.793065	6.032	15.36	-1.34847	0	0	0	0	-1	-0.444811	-0.306336	-0.138475	1.03486	3.403	9.649	-1.50357	0	0	0	1	-1
STM14_0458	SL1344_0382	STM0387	yaiI	Protein YaiI	0	0	-0.688135	-1.1538	0.46566	-0.598729	2.779	5.337	-0.941463	0	-1	0	0	-1	-1.06133	-0.886762	-0.174564	-0.260621	1.788	2.614	-0.547912	-1	-1	0	0	0
STM14_0459	SL1344_0383	STM0388	aroL	Shikimate kinase III (EC 2.7.1.71)	0	0	1.3582	0.0735527	1.28465	0.817621	1.557	3.908	-1.32766	1	0	1	1	-1	1.41783	-0.075179	1.49301	0.955197	1.273	1.869	-0.554034	1	0	1	1	0
STM14_0460	SL1344_0384	STM0389	yaiA	Protein YaiA	1	0	0.375868	0.687957	-0.312089	1.52666	2.955	5.195	-0.813966	0	0	0	1	-1	0.736408	0.855604	-0.119196	1.91037	1.461	2.256	-0.626811	0	1	0	1	0
STM14_0461	SL1344_0385	STM0390	aroM	AroM protein	0	0	1.59889	1.2689	0.329998	2.10262	1.396	3.088	-1.14537	1	1	0	1	-1	1.6645	1.4879	0.176601	2.00787	1.538	2.162	-0.491311	1	1	0	1	0
STM14_0462	SL1344_0386	STM0391	yaiE	Cytoplasmic protein YaiE	0	0	0.0724827	0.264637	-0.192155	1.08719	2.468	3.651	-0.564949	0	0	0	1	0	-0.161362	0.142885	-0.304247	0.938693	2.314	2.901	-0.326161	0	0	0	1	0
STM14_0463	SL1344_0387	STM0392	rdgC	DNA recombination-dependent growth factor C	0	0	-0.766185	-0.781296	0.0151111	-0.0402434	1.55	4.226	-1.44702	0	0	0	0	-1	-0.766809	-0.760689	-0.00611978	0.392396	1.325	3.26	-1.29888	0	0	0	0	-1
STM14_0465	SL1344_0388	STM0393	yajF	ROK family sugar kinase or transcriptional regulator	0	0	-0.286311	0.127677	-0.413988	0.703783	2.294	3.78	-0.720521	0	0	0	0	0	0.0753308	0.314174	-0.238843	1.23227	1.732	3.09	-0.835168	0	0	0	1	-1
STM14_0466	SL1344_0389	STM0394	araJ	Protein AraJ precursor	0	0	0.0875092	-0.340724	0.428233	0.203552	NA	NA	NA	0	0	0	0	NA	0.0865309	0.0285643	0.0579666	0.842441	NA	NA	NA	0	0	0	1	NA
STM14_0467	SL1344_0390	STM0395	sbcC	Exonuclease SbcC	0	0	0.184351	-0.349263	0.533614	0.418569	3.132	2.641	0.246	0	0	0	0	0	0.0711098	-0.643382	0.714491	0.317282	1.626	1.912	-0.233755	0	0	0	0	0
STM14_0468	SL1344_0391	STM0396	sbcD	Exonuclease SbcD	0	1	-0.361046	-0.822164	0.461119	0.176273	1.177	1.446	-0.296953	0	-1	0	0	0	-0.149488	-0.783387	0.633899	0.182407	1.061	1.115	-0.0716191	0	0	0	0	0
STM14_0470	SL1344_0392	STM0397	phoB	Phosphate regulon transcriptional regulatory protein PhoB (SphR)	1	0	1.70773	0.911029	0.796704	1.37905	2.638	2.346	0.169242	1	1	0	1	0	0.941383	0.390903	0.55048	1.49225	1.316	1.892	-0.523753	1	0	0	1	0
STM14_0471	SL1344_0393	STM0398	phoR	Phosphate regulon sensor protein PhoR (SphS) (EC 2.7.13.3)	1	0	1.24374	0.496602	0.747142	0.950683	2.328	2.608	-0.163853	1	0	0	1	0	1.39757	0.0742762	1.3233	1.22518	1.208	2.195	-0.8616	1	0	1	1	-1
STM14_0473	SL1344_0394	STM0399	brnQ	Branched-chain amino acid transport system carrier protein	0	0	0.00931567	-0.403153	0.412469	0.171488	2.106	1.838	0.196369	0	0	0	0	0	0.105461	0.0736402	0.031821	0.902005	2.094	1.637	0.355207	0	0	0	1	0
STM14_0474	SL1344_0395	STM0400	proY	Proline-specific permease proY	0	0	-0.371431	-0.338515	-0.0329165	0.454355	1.986	2.878	-0.535201	0	0	0	0	0	-0.402462	-0.184427	-0.218035	0.545176	1.447	2.025	-0.484857	0	0	0	0	0
STM14_0475	SL1344_0396	STM0401	malZ	Maltodextrin glucosidase (EC 3.2.1.20)	0	0	0.13533	-0.468461	0.603791	0.760753	2.382	3.431	-0.526456	0	0	0	0	0	0.713201	-0.0274426	0.740643	0.661194	1.286	3.048	-1.24497	0	0	0	0	-1
STM14_0476	SL1344_0397	STM0402	tsaA	Alkyl hydroperoxide reductase subunit C-like protein	0	0	0.29492	0.547199	-0.252279	1.31914	NA	NA	NA	0	0	0	1	NA	-0.450095	-0.303857	-0.146238	0.991502	NA	NA	NA	0	0	0	1	NA
STM14_0477	SL1344_0398	STM0403	yajB	Acyl carrier protein phosphodiesterase (EC 3.1.4.14)	0	0	0.117059	-0.633642	0.750701	-0.408978	NA	NA	NA	0	0	0	0	NA	0.694452	-0.286749	0.9812	0.453202	NA	NA	NA	0	0	1	0	NA
STM14_0478	SL1344_0399	STM0404	queA	S-adenosylmethionine:tRNA ribosyltransferase-isomerase (EC 2.4.99.17)	0	0	-1.15986	-1.181	0.021141	-0.400335	1.043	1.323	-0.343074	-1	-1	0	0	0	-1.07986	-0.928204	-0.151659	0.116277	0.9796	1.037	-0.0821512	-1	-1	0	0	0
STM14_0479	-	-	STM14_0479	-	0	0	NA	NA	NA	-0.766414	NA	NA	NA	NA	NA	NA	0	NA	NA	NA	NA	-0.160279	NA	NA	NA	NA	NA	NA	0	NA
STM14_0480	SL1344_0400	STM0405	tgt	tRNA-guanine transglycosylase (EC 2.4.2.29)	0	0	-0.697129	-0.972258	0.275129	-0.578464	2.494	5.339	-1.09811	0	-1	0	0	-1	-0.758616	-0.706322	-0.0522942	0.0809232	1.877	3.971	-1.08107	0	0	0	0	-1
STM14_0481	SL1344_0401	STM0406	yajC	Preprotein translocase subunit YajC (TC 3.A.5.1.1)	0	0	-0.232914	-0.277258	0.0443439	0.538765	4.553	8.635	-0.923379	0	0	0	0	-1	-0.432127	-0.32879	-0.103337	0.832131	2.907	7.098	-1.28788	0	0	0	1	-1
STM14_0482	SL1344_0402	STM0407	secD	Protein translocase subunit SecD	0	0	0.00469697	-0.842045	0.846742	-0.325881	2.285	4.023	-0.816078	0	-1	1	0	-1	-0.0505291	-0.543251	0.492722	0.270342	1.568	2.85	-0.862036	0	0	0	0	-1
STM14_0483	SL1344_0403	STM0408	secF	Protein translocase subunit SecF	0	0	0.0128621	-0.416052	0.428914	0.0738408	4.038	5.259	-0.381148	0	0	0	0	0	-0.0556822	-0.0193732	-0.036309	0.677439	2.179	4.268	-0.969894	0	0	0	0	-1
STM14_0484	SL1344_0404	STM0409	STM14_0484	Glyoxalase family protein	0	1	1.29287	0.328418	0.964447	1.4425	NA	NA	NA	1	0	1	1	NA	0.961107	1.21162	-0.250515	1.90599	NA	NA	NA	1	1	0	1	NA
STM14_0485	SL1344_0405	STM0410	STM14_0485	Transcriptional regulator, DeoR family	0	0	NA	NA	NA	1.62851	NA	NA	NA	NA	NA	NA	1	NA	NA	NA	NA	2.28702	NA	NA	NA	NA	NA	NA	1	NA
STM14_0486	SL1344_0406	STM0411	yajD	Uncharacterized protein YajD	0	0	-0.44747	0.137821	-0.585291	0.891247	1.96	2.86	-0.545161	0	0	0	1	0	-0.555787	-0.21353	-0.342257	0.947824	1.171	1.932	-0.722354	0	0	0	1	0
STM14_0487	-	-	STM14_0487	-	0	0	NA	NA	NA	-1.47553	NA	NA	NA	NA	NA	NA	-1	NA	NA	NA	NA	0.424618	NA	NA	NA	NA	NA	NA	0	NA
STM14_0488	-	-	STM14_0488	-	0	0	NA	NA	NA	-1.65058	NA	NA	NA	NA	NA	NA	-1	NA	NA	NA	NA	-0.694178	NA	NA	NA	NA	NA	NA	0	NA
STM14_0489	SL1344_0407	STM0413	tsx	Nucleoside-specific channel-forming protein Tsx precursor	1	0	-3.86517	-3.72371	-0.141465	-3.17375	NA	NA	NA	-1	-1	0	-1	NA	-3.76737	-3.54652	-0.220846	-2.55662	NA	NA	NA	-1	-1	0	-1	NA
STM14_0490	SL1344_0408	STM0414	yajI	Putative outer membrane lipoprotein	0	1	-0.708423	-0.23934	-0.469083	0.53662	NA	NA	NA	0	0	0	0	NA	-1.06338	-0.439886	-0.623499	0.254783	NA	NA	NA	-1	0	0	0	NA
STM14_0492	SL1344_0409	STM0415	ybaD	Ribonucleotide reductase transcriptional regulator NrdR	0	0	-0.500734	0.759206	-1.25994	1.21133	1.482	2.247	-0.600455	0	0	-1	1	0	-0.612259	0.851747	-1.46401	1.71939	1.427	1.846	-0.371417	0	1	-1	1	0
STM14_0493	SL1344_0410	STM0416	ribD	Diaminohydroxyphosphoribosylaminopyrimidine deaminase (EC 3.5.4.26) / 5-amino-6-(5-phosphoribosylamino)uracil reductase (EC 1.1.1.193)	0	0	1.78908	1.76854	0.0205453	2.28129	1.308	2.112	-0.691247	1	1	0	1	0	1.61391	1.36306	0.250857	2.56558	1.14	1.894	-0.732403	1	1	0	1	0
STM14_0494	SL1344_0411	STM0417	ribH	6,7-dimethyl-8-ribityllumazine synthase (EC 2.5.1.78)	0	0	1.00268	1.00803	-0.00535253	1.80401	4.447	3.25	0.452393	1	1	0	1	0	0.780066	0.662477	0.117589	1.99728	1.955	3.298	-0.754423	0	0	0	1	0
STM14_0495	SL1344_0412	STM0418	nusB	Transcription termination protein NusB	0	0	0.142354	0.0838582	0.0584958	0.404722	4.771	4.377	0.124349	0	0	0	0	0	0.24453	0.268651	-0.0241205	1.22137	3.089	5.398	-0.805285	0	0	0	1	-1
STM14_0496	SL1344_0413	STM0419	thiL	Thiamine-monophosphate kinase (EC 2.7.4.16)	0	0	0.968655	-0.15919	1.12785	0.714853	NA	NA	NA	1	0	1	0	NA	0.750002	-0.20252	0.952522	0.919693	NA	NA	NA	0	0	1	1	NA
STM14_0497	SL1344_0414	STM0420	pgpA	Phosphatidylglycerophosphatase A (EC 3.1.3.27)	0	0	0.53755	-0.0524272	0.589978	0.515506	NA	NA	NA	0	0	0	0	NA	0.530852	0.0705478	0.460304	1.03791	NA	NA	NA	0	0	0	1	NA
STM14_0499	SL1344_0415	STM0421	yajO	Uncharacterized oxidoreductase, YajO family	0	0	1.48724	1.36449	0.122748	2.30768	5.047	5.338	-0.0808732	1	1	0	1	0	1.95743	1.56699	0.390444	2.22527	2.509	2.332	0.105545	1	1	0	1	0
STM14_0500	SL1344_0416	STM0422	dxs	1-deoxy-D-xylulose 5-phosphate synthase (EC 2.2.1.7)	0	0	-0.549271	-1.02497	0.475694	-0.278354	2.47	3.301	-0.418392	0	-1	0	0	0	-0.334807	-0.595017	0.26021	0.457899	1.318	1.909	-0.534467	0	0	0	0	0
STM14_0501	SL1344_0417	STM0423	ispA	(2E,6E)-farnesyl diphosphate synthase (EC 2.5.1.10) @ Dimethylallyltransferase (EC 2.5.1.1)	0	0	-0.0989527	-1.17406	1.0751	-0.495253	1.357	2.241	-0.723722	0	-1	1	0	0	0.262387	-0.762922	1.02531	0.076743	1.011	1.439	-0.509284	0	0	1	0	0
STM14_0502	SL1344_0418	STM0424	xseB	Exodeoxyribonuclease VII small subunit (EC 3.1.11.6)	0	0	0.00738742	-0.585118	0.592506	0.0514377	1.356	1.865	-0.459818	0	0	0	0	0	0.0315809	-0.60072	0.632301	0.389218	1.037	1.362	-0.393311	0	0	0	0	0
STM14_0503	SL1344_0419	STM0425	thiI	tRNA 4-thiouridine synthase (EC 2.8.1.4) / Rhodanese-like domain required for thiamine synthesis	0	0	-1.22934	-1.41326	0.183923	-0.745691	1.171	1.737	-0.568857	-1	-1	0	0	0	-0.856801	-1.15574	0.298942	-0.18205	0.9881	1.2	-0.280305	-1	-1	0	0	0
STM14_0506	SL1344_0422	STM0428	phnT	2-aminoethylphosphonate ABC transporter ATP-binding protein (TC 3.A.1.9.1)	0	0	0.746871	-0.206996	0.953867	0.478495	NA	NA	NA	0	0	1	0	NA	0.152185	-0.762061	0.914246	-0.0152304	NA	NA	NA	0	0	1	0	NA
STM14_0507	SL1344_0423	STM0429	phnS	2-aminoethylphosphonate ABC transporter periplasmic binding component (TC 3.A.1.9.1)	0	0	1.35599	0.309555	1.04644	1.13576	NA	NA	NA	1	0	1	1	NA	0.119444	0.241803	-0.122359	0.432052	NA	NA	NA	0	0	0	0	NA
STM14_0508	SL1344_0424	STM0430	phnR	2-aminoethylphosphonate uptake and metabolism regulator	0	0	-0.264176	-0.0292014	-0.234975	0.563631	NA	NA	NA	0	0	0	0	NA	0.349038	0.108327	0.240711	1.09046	NA	NA	NA	0	0	0	1	NA
STM14_0512	SL1344_0427	STM0433	thiJ	DJ-1/YajL/PfpI superfamily, includes chaperone protein YajL (former ThiJ), parkinsonism-associated protein DJ-1, peptidases PfpI, Hsp31	0	0	-0.183164	-0.317528	0.134364	0.289513	3.042	4.21	-0.4688	0	0	0	0	0	-0.0448134	-0.0797473	0.0349339	0.661905	2.309	3.389	-0.553591	0	0	0	0	0
STM14_0513	SL1344_0428	STM0434	apbA	2-dehydropantoate 2-reductase (EC 1.1.1.169)	0	0	-0.420452	-0.303614	-0.116838	0.27585	1.434	2.243	-0.645385	0	0	0	0	0	-0.198908	-0.00668593	-0.192222	0.855768	1.255	1.841	-0.552802	0	0	0	1	0
STM14_0514	SL1344_0429	STM0435	yajQ	UPF0234 protein Yitk	0	0	-0.860606	-0.293931	-0.566674	0.441747	3.598	6.34	-0.817288	-1	0	0	0	-1	-0.557284	0.0441106	-0.601394	1.08805	2.609	4.034	-0.628714	0	0	0	1	0
STM14_0515	SL1344_0430	STM0436	yajR	Inner membrane transport protein YajR	0	0	0.496076	0.0780144	0.418062	0.731282	0.9909	1.348	-0.444009	0	0	0	0	0	0.42251	0.29588	0.12663	0.873712	0.8112	1.007	-0.311934	0	0	0	1	0
STM14_0517	SL1344_0431	STM0437	STM14_0517	Putative periplasmic protein	0	0	-0.447109	-0.669709	0.2226	-0.499883	NA	NA	NA	0	0	0	0	NA	0.108468	-0.228742	0.337211	0.537628	NA	NA	NA	0	0	0	0	NA
STM14_0518	SL1344_0432	STM0438	STM14_0518	Tetratricopeptide repeat family protein	0	0	NA	NA	NA	NA	3.925	6.139	-0.645311	NA	NA	NA	NA	0	NA	NA	NA	NA	3.065	4.042	-0.399182	NA	NA	NA	NA	0
STM14_0519	SL1344_0433	STM0439	cyoE	Heme O synthase, protoheme IX farnesyltransferase (EC 2.5.1.-) COX10-CtaB	1	0	1.99443	0.565584	1.42885	0.617338	7.947	8.741	-0.137388	1	0	1	0	0	0.348699	-0.242117	0.590816	0.709739	4.866	6.873	-0.498204	0	0	0	0	0
STM14_0520	SL1344_0434	STM0440	cyoD	Cytochrome O ubiquinol oxidase subunit IV (EC 1.10.3.-)	1	0	1.21654	1.19659	0.0199446	1.49863	8.157	8.223	-0.0116262	1	1	0	1	0	0.0462958	0.0531378	-0.00684204	1.30578	3.815	6.313	-0.726643	0	0	0	1	0
STM14_0521	SL1344_0435	STM0441	cyoC	Cytochrome O ubiquinol oxidase subunit III (EC 1.10.3.-)	0	0	1.30859	0.875031	0.433563	1.00413	6.926	7.064	-0.028463	1	1	0	1	0	0.0302824	-0.291475	0.321757	0.888839	3.272	5.946	-0.861747	0	0	0	1	-1
STM14_0522	SL1344_0436	STM0442	cyoB	Cytochrome O ubiquinol oxidase subunit I (EC 1.10.3.-)	0	1	1.22439	1.0544	0.169992	1.45142	4.847	6.084	-0.327928	1	1	0	1	0	-0.211179	-0.339807	0.128629	0.93234	2.877	4.767	-0.728516	0	0	0	1	0
STM14_0523	SL1344_0437	STM0443	cyoA	Cytochrome O ubiquinol oxidase subunit II (EC 1.10.3.-)	1	0	0.591791	-0.00575641	0.597547	0.55794	3.081	4.812	-0.643238	0	0	0	0	0	-0.700524	-0.84698	0.146456	0.343586	2.308	3.407	-0.561859	0	-1	0	0	0
STM14_0524	SL1344_0438	STM0444	ampG	AmpG permease	0	0	0.00128989	-0.847639	0.848929	-0.128269	1.454	2.424	-0.737362	0	-1	1	0	0	0.00935568	-0.291467	0.300823	0.669955	1.077	1.777	-0.722425	0	0	0	0	0
STM14_0525	SL1344_0439	STM0445	yajG	Hypothetical lipoprotein YajG precursor	0	0	-0.0449771	0.0416834	-0.0866605	0.797709	2.164	3.531	-0.706376	0	0	0	0	0	-0.280704	-0.276367	-0.00433758	0.950907	1.858	2.58	-0.473621	0	0	0	1	0
STM14_0526	-	-	STM14_0526	-	0	0	NA	NA	NA	-0.721643	NA	NA	NA	NA	NA	NA	0	NA	NA	NA	NA	0.725072	NA	NA	NA	NA	NA	NA	0	NA
STM14_0527	SL1344_0440	STM0446	bolA	Cell division protein BolA	0	1	0.214169	0.660438	-0.446269	1.56924	4.652	3.678	0.33893	0	0	0	1	0	0.14003	0.742835	-0.602805	1.51581	2.604	3.415	-0.391156	0	0	0	1	0
STM14_0529	SL1344_0441	STM0447	tig	Cell division trigger factor (EC 5.2.1.8)	0	0	-0.731305	-0.829647	0.0983416	-0.205415	2.86	5.762	-1.01055	0	-1	0	0	-1	-0.866621	-0.809409	-0.0572121	0.222257	1.895	3.642	-0.942533	-1	-1	0	0	-1
STM14_0530	SL1344_0442	STM0448	clpP	ATP-dependent Clp protease proteolytic subunit (EC 3.4.21.92)	0	0	-0.887608	-0.733373	-0.154235	0.0344622	2.413	3.754	-0.637601	-1	0	0	0	0	-0.583625	-0.467836	-0.115788	0.424007	1.589	3.101	-0.964614	0	0	0	0	-1
STM14_0531	-	-	STM14_0531	-	0	0	NA	NA	NA	-0.818257	NA	NA	NA	NA	NA	NA	-1	NA	NA	NA	NA	-0.000434079	NA	NA	NA	NA	NA	NA	0	NA
STM14_0532	SL1344_0443	STM0449	clpX	ATP-dependent Clp protease ATP-binding subunit ClpX	0	0	-0.273495	-0.809105	0.535609	-0.332372	3.382	5.443	-0.686525	0	-1	0	0	0	0.14553	-0.149069	0.294599	0.398915	2.08	3.802	-0.870175	0	0	0	0	-1
STM14_0533	SL1344_0444	STM0450	lon	ATP-dependent protease La (EC 3.4.21.53) Type I	1	0	0.441675	0.183096	0.25858	0.703197	4.018	5.641	-0.489473	0	0	0	0	0	0.726447	0.577949	0.148498	1.46275	1.896	4.096	-1.11126	0	0	0	1	-1
STM14_0534	SL1344_0445	STM0451	hupB	DNA-binding protein HU-beta	1	0	-0.487144	-0.301642	-0.185502	0.499606	NA	NA	NA	0	0	0	0	NA	-0.467491	-0.314444	-0.153047	0.962089	NA	NA	NA	0	0	0	1	NA
STM14_0535	SL1344_0446	STM0452	cypD	Peptidyl-prolyl cis-trans isomerase PpiD (EC 5.2.1.8)	0	0	0.258724	-0.0266537	0.285378	0.512155	2.069	2.854	-0.464052	0	0	0	0	0	0.251299	0.211612	0.0396869	1.12647	1.606	3.535	-1.13824	0	0	0	1	-1
STM14_0537	SL1344_0447	STM0453	ybaV	hypothetical protein	0	0	-1.27292	-0.329867	-0.943049	0.61934	NA	NA	NA	-1	0	-1	0	NA	-0.40467	0.785368	-1.19004	1.67846	NA	NA	NA	0	0	-1	1	NA
STM14_0538	SL1344_0448	STM0454	ybaW	4-hydroxybenzoyl-CoA thioesterase family active site	0	0	0.46466	1.27417	-0.809507	1.8918	NA	NA	NA	0	1	-1	1	NA	1.30242	2.1847	-0.882273	2.36587	NA	NA	NA	1	1	-1	1	NA
STM14_0539	SL1344_0449	STM0455	ybaX	7-cyano-7-deazaguanine synthase (EC 6.3.4.20)	0	0	-0.747883	-1.08718	0.339293	-0.211716	1.493	2.079	-0.477676	0	-1	0	0	0	-0.944902	-0.710281	-0.234622	0.211367	0.9212	1.564	-0.763654	-1	0	0	0	0
STM14_0540	SL1344_0450	STM0456	ybaE	Uncharacterized substrate-biding protein YbaE	0	0	-1.36427	-1.11468	-0.249588	0.00495084	2.212	2.178	0.0223474	-1	-1	0	0	0	-0.446534	-0.426635	-0.0198996	0.386597	1.606	1.526	0.0737169	0	0	0	0	0
STM14_0541	SL1344_0451	STM0457	cof	HMP-PP hydrolase (pyridoxal phosphatase) Cof, detected in genetic screen for thiamin metabolic genes	0	0	0.264721	-0.272024	0.536745	0.218246	NA	NA	NA	0	0	0	0	NA	0.480527	0.386675	0.0938515	1.34441	NA	NA	NA	0	0	0	1	NA
STM14_0542	SL1344_0452	STM0458	STM14_0542	Pyridoxal-5'-phosphate-dependent enzyme beta superfamily (fold type II)	0	0	-4.1988	-3.24935	-0.949453	-2.72934	NA	NA	NA	-1	-1	0	-1	NA	-2.86396	-1.71796	-1.146	-0.911864	NA	NA	NA	-1	-1	-1	-1	NA
STM14_0543	-	-	ybaO	Uncharacterized transcriptional regulator YbaO, AsnC family	0	1	-0.978369	-1.12789	0.149523	-0.194851	1.31	1.515	-0.209751	-1	-1	0	0	0	-0.599843	-0.65258	0.0527368	0.103403	1.367	1.216	0.16887	0	0	0	0	0
STM14_0544	SL1344_0454	STM0460	mdlA	Efflux ABC transporter, permease/ATP-binding protein MdlA	0	0	-0.444131	-0.928374	0.484243	-0.504775	1.654	1.993	-0.268982	0	-1	0	0	0	-0.297638	-0.282537	-0.0151014	0.359298	1.044	1.493	-0.516092	0	0	0	0	0
STM14_0545	SL1344_0455	STM0461	mdlB	Efflux ABC transporter, permease/ATP-binding protein MdlB	0	0	0.328184	-0.449624	0.777808	0.162869	3.083	2.951	0.063131	0	0	0	0	0	0.281483	0.0117272	0.269756	0.814881	1.375	2.043	-0.571258	0	0	0	1	0
STM14_0547	SL1344_0457	STM0463	amtB	Ammonium transporter	0	0	4.4584	2.06377	2.39463	2.5615	NA	NA	NA	1	1	1	1	NA	5.11947	2.51493	2.60455	3.58562	NA	NA	NA	1	1	1	1	NA
STM14_0548	SL1344_0458	STM0464	tesB	Acyl-CoA thioesterase II (EC 3.1.2.-)	0	0	-0.616412	-0.671591	0.0551793	0.239961	2.759	2.631	0.0685342	0	0	0	0	0	-0.300628	-0.184836	-0.115792	0.66918	1.478	1.876	-0.344014	0	0	0	0	0
STM14_0549	SL1344_0459	STM0465	ybaY	Uncharacterized lipoprotein YbaY	0	0	-0.566807	-0.0228626	-0.543945	0.998834	3.916	7.214	-0.881419	0	0	0	1	-1	0.158057	0.403593	-0.245536	0.857761	3.222	7.314	-1.1827	0	0	0	1	-1
STM14_0550	SL1344_0460	STM0466	ybaZ	DNA base-flipping protein	0	0	-0.341424	-0.366237	0.0248135	0.356513	1.293	1.24	0.0603822	0	0	0	0	0	-0.199332	0.0342438	-0.233576	0.691071	1.138	0.8603	0.403589	0	0	0	0	0
STM14_0551	-	-	STM14_0551	-	0	0	NA	NA	NA	0.0326622	NA	NA	NA	NA	NA	NA	0	NA	NA	NA	NA	0.0919952	NA	NA	NA	NA	NA	NA	0	NA
STM14_0552	SL1344_0461	STM0468	ylaB	c-di-GMP phosphodiesterase (EC 3.1.4.52) => PdeB	0	0	-1.10506	-0.94126	-0.163801	0.219294	1.14	1.121	0.0242475	-1	-1	0	0	0	-0.117804	0.0514907	-0.169295	0.840161	1	0.879	0.186065	0	0	0	1	0
STM14_0555	SL1344_0464	STM0471	ylaC	Inner membrane protein YlaC	0	0	0.261582	0.0680621	0.19352	0.985977	1.117	1.165	-0.0607008	0	0	0	1	0	-1.20248	-1.13862	-0.0638612	0.0465925	0.8511	0.8946	-0.0719141	-1	-1	0	0	0
STM14_0556	SL1344_0465	STM0472	maa	Maltose O-acetyltransferase (EC 2.3.1.79)	0	0	-0.372465	-0.107442	-0.265022	0.587353	1.357	1.626	-0.260907	0	0	0	0	0	-0.0853278	0.0206571	-0.105985	0.860793	1.185	1.355	-0.193406	0	0	0	1	0
STM14_0557	SL1344_0466	STM0473	hha	Haemolysin expression modulating protein	0	0	-1.33152	-0.202302	-1.12922	0.657451	1.654	2.116	-0.35538	-1	0	-1	0	0	-0.698283	0.259816	-0.9581	1.02963	1.226	1.419	-0.210916	0	0	-1	1	0
STM14_0558	SL1344_0467	STM0474	ybaJ	Hha toxicity modulator TomB	1	0	-0.0531118	-0.285881	0.232769	0.203735	1.761	1.922	-0.126213	0	0	0	0	0	0.607833	0.483838	0.123995	0.576596	1.63	1.458	0.160881	0	0	0	0	0
STM14_0559	SL1344_0468	STM0475	acrB	Multidrug efflux system AcrAB-TolC, inner-membrane proton/drug antiporter AcrB (RND type)	1	0	0.470878	0.133108	0.33777	0.714857	5.05	7.436	-0.558243	0	0	0	0	0	0.976899	0.663433	0.313467	1.33591	3.269	4.97	-0.604396	1	0	0	1	0
STM14_0560	SL1344_0469	STM0476	acrA	Multidrug efflux system AcrAB-TolC, membrane fusion component AcrA	0	0	-0.183995	-0.346446	0.16245	0.410129	2.772	5.356	-0.950229	0	0	0	0	-1	0.263783	0.114023	0.14976	0.916376	2.09	3.242	-0.633381	0	0	0	1	0
STM14_0561	SL1344_0470	STM0477	acrR	Transcriptional regulator of acrAB operon, AcrR	0	0	-1.34633	-1.54084	0.194513	-0.997621	1.183	0.8094	0.547525	-1	-1	0	-1	0	-1.01644	-1.15024	0.133801	-0.0483777	1.062	0.8486	0.323627	-1	-1	0	0	0
STM14_0563	SL1344_0471	STM0478	aefA	Mechanosensitive channel MscK	1	0	0.0270688	-0.325783	0.352852	0.134944	1.974	1.994	-0.0145434	0	0	0	0	0	0.235894	0.0770984	0.158796	1.08236	1.106	1.528	-0.466293	0	0	0	1	0
STM14_0564	SL1344_0472	STM0479	STM14_0564	Uncharacterized protein STM0479	0	0	-0.973409	-0.636313	-0.337096	0.00933927	1.708	2.963	-0.794751	-1	0	0	0	0	-0.322642	-0.0822232	-0.240419	0.440439	1.629	2.264	-0.474887	0	0	0	0	0
STM14_0565	SL1344_0473	STM0480	ybaM	Uncharacterized protein YbaM	0	0	-0.0734304	-0.0249728	-0.0484575	1.24606	NA	NA	NA	0	0	0	1	NA	0.130451	0.680122	-0.549671	1.14865	NA	NA	NA	0	0	0	1	NA
STM14_0566	SL1344_0474	STM0481	priC	Primosomal replication protein N prime prime	0	0	0.733324	0.369805	0.363519	0.831598	1.171	1.95	-0.735733	0	0	0	1	0	0.752212	0.838096	-0.0858838	1.46388	1.055	1.42	-0.428648	0	1	0	1	0
STM14_0567	-	-	ybaN	Inner membrane protein YbaN	0	0	0.218206	0.639169	-0.420963	1.13557	0.8416	1.204	-0.516629	0	0	0	1	0	0.621894	1.32143	-0.699536	1.86318	0.8107	1.019	-0.329914	0	1	0	1	0
STM14_0568	SL1344_0476	STM0483	apt	Adenine phosphoribosyltransferase (EC 2.4.2.7)	0	0	-0.653877	-0.150471	-0.503406	0.613601	1.567	4.042	-1.36706	0	0	0	0	-1	-1.06653	-0.513308	-0.553218	0.727208	1.072	2.644	-1.30242	-1	0	0	0	-1
STM14_0569	SL1344_0477	STM0484	dnaX	DNA polymerase III subunits gamma and tau (EC 2.7.7.7)	0	0	0.0726244	-1.03021	1.10283	-0.44348	1.549	2.625	-0.76098	0	-1	1	0	0	0.2266	-0.613894	0.840494	0.413029	1.18	2.037	-0.787659	0	0	1	0	0
STM14_0570	SL1344_0478	STM0485	ybaB	Nucleoid-associated protein YaaK	0	0	-0.246695	-0.122049	-0.124646	0.812397	4.104	8.85	-1.10865	0	0	0	1	-1	-0.0453352	-0.170749	0.125414	0.923858	3.248	5.548	-0.772416	0	0	0	1	0
STM14_0571	SL1344_0479	STM0486	recR	Recombination protein RecR	0	0	-0.0675496	-0.797568	0.730018	-0.500696	4.247	8.209	-0.950762	0	0	0	0	-1	0.425077	-0.494397	0.919474	0.333017	3.254	5.976	-0.876966	0	0	1	0	-1
STM14_0572	SL1344_0480	STM0487	htpG	Chaperone protein HtpG	0	0	-1.51312	-1.31519	-0.197929	-0.720934	3.579	7.374	-1.04289	-1	-1	0	0	-1	0.256333	0.311967	-0.055634	1.37781	2.885	4.69	-0.701017	0	0	0	1	0
STM14_0574	SL1344_0481	STM0488	adk	Adenylate kinase (EC 2.7.4.3)	0	0	-0.742213	-0.783584	0.0413712	0.154317	2.95	5.346	-0.857745	0	0	0	0	-1	-1.03256	-0.928909	-0.103652	0.293425	2.4	3.751	-0.644241	-1	-1	0	0	0
STM14_0575	-	-	STM14_0575	hypothetical protein	0	0	NA	NA	NA	-1.83922	NA	NA	NA	NA	NA	NA	-1	NA	NA	NA	NA	-0.390303	NA	NA	NA	NA	NA	NA	0	NA
STM14_0576	SL1344_0482	STM0489	hemH	Ferrochelatase, protoheme ferro-lyase (EC 4.99.1.1)	0	0	-0.467101	-1.05453	0.587427	-0.246828	1.509	2.018	-0.419333	0	-1	0	0	0	-0.0293654	-0.460602	0.431236	0.469666	1.071	1.479	-0.465664	0	0	0	0	0
STM14_0578	SL1344_0484	STM0491	gsk	Inosine-guanosine kinase (EC 2.7.1.73)	0	0	-0.577661	-0.826972	0.249312	-0.196832	1.679	2.005	-0.256	0	-1	0	0	0	-0.267751	-0.425397	0.157645	0.515484	1.058	1.555	-0.555575	0	0	0	0	0
STM14_0579	SL1344_0485	STM0492	ybaL	Inner membrane protein YbaL, KefB/KefC family	0	0	0.436823	0.242431	0.194392	0.916576	1.128	1.405	-0.316803	0	0	0	1	0	-0.355654	-0.402434	0.0467795	0.469546	1.03	1.496	-0.538466	0	0	0	0	0
STM14_0581	SL1344_0486	STM0493	fsr	Fosmidomycin resistance protein	0	0	-1.17727	-1.37783	0.200557	-0.541728	2.798	3.767	-0.42902	-1	-1	0	0	0	-0.925352	-1.19694	0.271591	-0.321772	1.909	2.674	-0.486182	-1	-1	0	0	0
STM14_0582	SL1344_0487	STM0494	ushA	UDP-sugar hydrolase (EC 3.6.1.45); 5'-nucleotidase (EC 3.1.3.5)	0	1	-0.801747	-0.289272	-0.512476	0.448786	2.205	4.921	-1.15817	-1	0	0	0	-1	0.242573	0.507218	-0.264645	1.43045	2.784	4.87	-0.806763	0	0	0	1	-1
STM14_0583	SL1344_0488	STM0495	ybaK	Cys-tRNA(Pro) deacylase YbaK	0	0	-1.73643	-0.877758	-0.858672	-0.0947021	2.713	6.762	-1.31756	-1	-1	-1	0	-1	-1.39921	-0.441887	-0.957323	0.717552	2.308	4.619	-1.00094	-1	0	-1	0	-1
STM14_0584	SL1344_0489	STM0496	ybaP	Uncharacterized protein YbaP	0	0	-0.0178883	-0.200343	0.182455	0.432019	1.163	1.717	-0.562039	0	0	0	0	0	-0.150117	-0.591272	0.441155	0.9479	0.9644	1.369	-0.505419	0	0	0	1	0
STM14_0586	SL1344_0491	STM0498	copA	Lead, cadmium, zinc and mercury transporting ATPase (EC 3.6.3.3) (EC 3.6.3.5); Copper-translocating P-type ATPase (EC 3.6.3.4)	0	0	2.70427	2.67053	0.0337406	2.74358	4.437	5.776	-0.380486	1	1	0	1	0	3.03043	2.86031	0.170113	3.26318	2.611	3.649	-0.482899	1	1	0	1	0
STM14_0587	SL1344_0492	STM0499	cueR	Copper resistance transcriptional regulator CueR (MerR family)	0	0	-0.624572	-0.277842	-0.34673	0.423052	1.674	1.396	0.262001	0	0	0	0	0	-0.623471	-0.407345	-0.216127	0.607928	1.28	1.118	0.195224	0	0	0	0	0
STM14_0588	SL1344_0493	STM0500	ybbJ	Putative activity regulator of membrane protease YbbK	0	0	0.000854841	-0.501089	0.501944	-0.129979	1.822	2.238	-0.296687	0	0	0	0	0	1.25507	0.673926	0.581143	1.59632	2.466	4.37	-0.82546	1	0	0	1	-1
STM14_0589	SL1344_0494	STM0501	ybbK	Protein QmcA (possibly involved in integral membrane quality control)	0	0	-0.5926	-0.0160833	-0.576517	0.903692	1.746	2.113	-0.275239	0	0	0	1	0	0.277462	0.306979	-0.0295169	1.4684	2.486	4.511	-0.859621	0	0	0	1	-1
STM14_0590	SL1344_0495	STM0502	ybbL	Probable iron export ATP-binding protein FetA	0	0	-1.43278	-0.341739	-1.09104	0.155747	2.21	2.911	-0.397468	-1	0	-1	0	0	-1.34494	-0.820824	-0.524112	0.222694	1.314	1.693	-0.365617	-1	-1	0	0	0
STM14_0591	SL1344_0496	STM0503	ybbM	Probable iron export permease protein FetB	0	0	-0.785374	-0.145384	-0.63999	0.601708	1.99	2.959	-0.572341	0	0	0	0	0	-0.167444	-0.454652	0.287208	0.122573	1.36	2.036	-0.582131	0	0	0	0	0
STM14_0592	SL1344_0497	STM0504	ybbN	FIG000875: Thioredoxin domain-containing protein EC-YbbN	0	0	0.515986	0.411945	0.104041	1.2138	3.665	6.577	-0.843616	0	0	0	1	-1	0.724646	0.686871	0.037775	1.77772	2.468	4.206	-0.769106	0	0	0	1	0
STM14_0593	SL1344_0498	STM0505	ybbO	Putative NAD(P)-dependent oxidoreductase EC-YbbO	0	1	-1.06426	-0.459634	-0.604629	0.178931	1.807	4.466	-1.30539	-1	0	0	0	-1	-0.512908	-0.234448	-0.27846	0.831751	1.467	3.079	-1.06959	0	0	0	1	-1
STM14_0594	SL1344_0499	STM0506	tesA	Multifunctional acyl-CoA thioesterase I, protease I, lysophospholipase L1	0	1	0.477427	-0.413148	0.890576	0.483072	1.876	2.931	-0.643733	0	0	1	0	0	0.234788	-0.124292	0.35908	0.720354	1.454	2.099	-0.529675	0	0	0	0	0
STM14_0595	SL1344_0500	STM0507	ybbA	Uncharacterized metabolite ABC transporter in Enterobacteriaceae, ATP-binding protein EC-YbbA	0	0	0.40808	0.39303	0.0150506	1.10553	1.512	2.168	-0.519907	0	0	0	1	0	0.811021	0.565803	0.245219	1.46306	1.271	1.925	-0.598894	1	0	0	1	0
STM14_0596	SL1344_0501	STM0508	ybbP	Uncharacterized metabolite ABC transporter in Enterobacteriaceae, permease protein EC-YbbP	0	0	0.903406	0.287681	0.615725	1.0333	2.812	3.215	-0.193222	1	0	0	1	0	1.08246	0.581942	0.500523	1.08227	1.688	2.762	-0.710398	1	0	0	1	0
STM14_0598	SL1344_0502	STM0509	STM14_0598	Putative outer membrane protein	0	0	-2.566	-2.0142	-0.551796	-1.57312	4.604	4.539	0.0205133	-1	-1	0	-1	0	-1.25328	-0.373759	-0.879521	0.217524	2.571	3.138	-0.287516	-1	0	-1	0	0
STM14_0600	SL1344_0503	STM0510	sfbA	Methionine ABC transporter substrate-binding protein	0	0	3.54507	2.6613	0.88377	3.54453	1.786	3.717	-1.05741	1	1	1	1	-1	2.98441	2.18479	0.799626	3.52489	2.192	2.267	-0.0485366	1	1	0	1	0
STM14_0601	SL1344_0504	STM0511	sfbB	Methionine ABC transporter ATP-binding protein	0	0	3.92536	2.25763	1.66773	2.7438	2.451	4.362	-0.831619	1	1	1	1	-1	3.14941	1.76603	1.38338	3.0627	2.28	2.454	-0.106101	1	1	1	1	0
STM14_0602	SL1344_0505	STM0512	sfbC	Methionine ABC transporter permease protein	0	0	3.497	3.09385	0.403149	3.64996	4.014	5.447	-0.440421	1	1	0	1	0	2.79303	2.00457	0.788458	3.34724	3.104	3.84	-0.306978	1	1	0	1	0
STM14_0603	SL1344_0506	STM0513	ybbB	Selenophosphate-dependent tRNA 2-selenouridine synthase	0	0	-0.77524	-0.560497	-0.214743	0.232707	1.427	1.517	-0.0882358	0	0	0	0	0	-0.601925	-0.372708	-0.229217	0.488284	1.157	1.248	-0.109229	0	0	0	0	0
STM14_0605	SL1344_0508	STM0515	allA	Ureidoglycolate lyase (EC 4.3.2.3)	0	0	-1.46036	-0.31432	-1.14604	0.581667	NA	NA	NA	-1	0	-1	0	NA	-0.543115	0.76722	-1.31033	1.41392	NA	NA	NA	0	0	-1	1	NA
STM14_0606	SL1344_0509	STM0516	allR	Negative regulator of allantoin and glyoxylate utilization operons	0	0	-0.145641	-0.120462	-0.0251793	0.514422	2.523	3.74	-0.567898	0	0	0	0	0	0.0329249	0.0162147	0.0167102	0.913925	1.638	2.911	-0.829579	0	0	0	1	-1
STM14_0607	SL1344_0510	STM0517	gcl	Glyoxylate carboligase (EC 4.1.1.47)	0	0	-0.592448	-0.553785	-0.0386638	0.307563	NA	NA	NA	0	0	0	0	NA	-0.0627955	0.414216	-0.477012	1.48364	NA	NA	NA	0	0	0	1	NA
STM14_0616	SL1344_0519	STM0526	ylbA	Ureidoglycine aminohydrolase	0	0	-0.768516	0.0564761	-0.824992	0.948987	5.948	18.46	-1.63393	0	0	-1	1	-1	-0.751802	0.335672	-1.08747	1.13037	4.669	11.75	-1.33148	0	0	-1	1	-1
STM14_0617	SL1344_0520	STM0527	allC	Allantoate amidohydrolase (EC 3.5.3.9)	0	0	-0.474754	-0.369365	-0.105389	0.640333	5.52	11.81	-1.09727	0	0	0	0	-1	-0.515659	0.0148826	-0.530541	1.3087	4.355	6.671	-0.61523	0	0	0	1	0
STM14_0622	SL1344_0525	STM0532	arcC	Carbamate kinase (EC 2.7.2.2)	0	0	0.138161	0.0904386	0.0477226	0.256077	NA	NA	NA	0	0	0	0	NA	0.35759	0.349252	0.00833829	1.00759	NA	NA	NA	0	0	0	1	NA
STM14_0623	SL1344_0526	STM0533	purK	N5-carboxyaminoimidazole ribonucleotide synthase (EC 6.3.4.18)	0	0	1.81705	0.874858	0.94219	1.6105	1.874	3.096	-0.724285	1	1	1	1	0	2.27096	1.46328	0.807682	2.64522	1.15	2.307	-1.00438	1	1	1	1	-1
STM14_0624	SL1344_0527	STM0534	purE	N5-carboxyaminoimidazole ribonucleotide mutase (EC 5.4.99.18)	0	0	1.42318	0.767056	0.656122	1.53	1.523	2.655	-0.801796	1	0	0	1	0	1.92655	1.25486	0.671691	2.20253	1.105	2.214	-1.00261	1	1	0	1	-1
STM14_0625	SL1344_0528	STM0535	lpxH	UDP-2,3-diacylglucosamine diphosphatase (EC 3.6.1.54)	0	0	-0.20626	-1.83647	1.63021	-1.13189	1.122	1.433	-0.352966	0	-1	1	-1	0	0.593689	-1.27104	1.86473	-0.860165	0.9008	1.125	-0.320646	0	-1	1	-1	0
STM14_0626	SL1344_0529	STM0536	ppiB	Peptidyl-prolyl cis-trans isomerase PpiB (EC 5.2.1.8)	0	0	-1.09643	-0.625597	-0.470834	0.291842	3.96	7.697	-0.958796	-1	0	0	0	-1	-0.943044	-0.613472	-0.329572	0.656826	2.985	4.243	-0.507354	-1	0	0	0	0
STM14_0627	SL1344_0530	STM0537	cysS	Cysteinyl-tRNA synthetase (EC 6.1.1.16)	0	0	-1.05447	-1.0112	-0.0432735	-0.305524	1.875	3.174	-0.759412	-1	-1	0	0	0	-0.743956	-0.96475	0.220794	0.319832	1.239	2.286	-0.883649	0	-1	0	0	-1
STM14_0628	SL1344_0531	STM0538	STM14_0628	Putative outer membrane protein	0	0	NA	NA	NA	NA	1.561	1.842	-0.238803	NA	NA	NA	NA	0	NA	NA	NA	NA	1.449	1.775	-0.292761	NA	NA	NA	NA	0
STM14_0631	SL1344_0534	STM0541	ybcJ	Uncharacterized protein YbcJ	0	0	-0.463688	-0.30923	-0.154458	0.387733	2.264	3.587	-0.663904	0	0	0	0	0	-0.537118	-0.240252	-0.296866	0.910574	1.488	2.639	-0.826617	0	0	0	1	-1
STM14_0632	SL1344_0535	STM0542	folD	Methenyltetrahydrofolate cyclohydrolase (EC 3.5.4.9) / Methylenetetrahydrofolate dehydrogenase (NADP+) (EC 1.5.1.5)	0	0	0.0303548	-0.199988	0.230343	0.536484	1.925	3.148	-0.709577	0	0	0	0	0	0.257382	0.0143943	0.242987	1.11778	1.259	2.261	-0.844683	0	0	0	1	-1
STM14_0638	SL1344_0539	STM0546	fimD	Outer membrane usher protein SfmD	0	0	NA	NA	NA	-0.66661	1.582	3.66	-1.21009	NA	NA	NA	0	-1	NA	NA	NA	0.563548	2.03	3.488	-0.78092	NA	NA	NA	0	0
STM14_0646	-	-	STM14_0646	-	0	0	NA	NA	NA	0.797935	NA	NA	NA	NA	NA	NA	0	NA	NA	NA	NA	0.526198	NA	NA	NA	NA	NA	NA	0	NA
STM14_06470	-	-	STM14_06470	-	0	0	-0.380745	0.136005	-0.516751	0.998672	NA	NA	NA	0	0	0	1	NA	-0.777841	-0.527122	-0.250718	0.653729	NA	NA	NA	0	0	0	0	NA
STM14_0653	-	-	STM14_0653	-	0	0	NA	NA	NA	-0.337166	NA	NA	NA	NA	NA	NA	0	NA	NA	NA	NA	-1.07249	NA	NA	NA	NA	NA	NA	-1	NA
STM14_0657	SL1344_0551	STM0563	ykgD	Reactive-chlorine-species-specific transcriptional activator RclR, AraC family	0	0	0.175318	-0.578554	0.753872	0.332607	NA	NA	NA	0	0	0	0	NA	0.504273	0.245436	0.258837	1.78712	NA	NA	NA	0	0	0	1	NA
STM14_0658	SL1344_0552	STM0564	ykgC	Putative Dihydrolipoamide dehydrogenase (EC 1.8.1.4); Mercuric ion reductase (EC 1.16.1.1); PF00070 family, FAD-dependent NAD(P)-disulphide oxidoreductase	0	0	1.15013	0.0891261	1.06101	0.935916	NA	NA	NA	1	0	1	1	NA	1.29575	1.11126	0.184485	1.63687	NA	NA	NA	1	1	0	1	NA
STM14_06610	-	-	STM14_06610	-	0	0	NA	NA	NA	0.182517	NA	NA	NA	NA	NA	NA	0	NA	NA	NA	NA	0.0486688	NA	NA	NA	NA	NA	NA	0	NA
STM14_0662	SL1344_0555	STM0567	STM14_0662	Putative ATPase involved in DNA repair	0	0	-1.71542	-3.03613	1.32071	-2.26788	1.399	1.157	0.274007	-1	-1	1	-1	0	-1.74364	-2.35003	0.606392	-1.71279	1.094	0.9034	0.276176	-1	-1	0	-1	0
STM14_0663	SL1344_0556	STM0568	pheP	Phenylalanine-specific permease	0	0	-0.725395	-1.03605	0.310658	-0.379277	1.879	2.713	-0.529924	0	-1	0	0	0	-0.599331	-0.662559	0.0632274	0.348145	1.354	1.949	-0.525506	0	0	0	0	0
STM14_0664	SL1344_0557	STM0569	ybdG	Uncharacterized protein ybdG	0	0	-0.464725	-0.445231	-0.0194941	0.230404	3.47	6.663	-0.941236	0	0	0	0	-1	-0.561545	-0.346925	-0.21462	0.854997	2.664	6.463	-1.27861	0	0	0	1	-1
STM14_0666	SL1344_0558	STM0570	apeE	Outer membrane esterase	0	0	2.39604	0.939116	1.45693	1.42902	3.055	5.575	-0.867799	1	1	1	1	-1	1.93118	0.665314	1.26587	1.73475	2.26	2.007	0.171282	1	0	1	1	0
STM14_0667	SL1344_0559	STM0571	STM14_0667	NtrC family Transcriptional regulator, ATPase domain	0	0	-0.388059	-0.695337	0.307279	-0.130464	2.845	3.415	-0.263457	0	0	0	0	0	-0.653789	-0.549574	-0.104216	0.230887	1.524	1.866	-0.292086	0	0	0	0	0
STM14_0674	SL1344_0566	STM0578	nfnB	Oxygen-insensitive NAD(P)H nitroreductase (EC 1.-.-.-) / Dihydropteridine reductase (EC 1.5.1.34)	0	0	-0.851819	-0.565309	-0.286511	0.148072	6.897	11.93	-0.790553	-1	0	0	0	0	-0.392301	-0.289013	-0.103288	1.05947	5.378	6.918	-0.363285	0	0	0	1	0
STM14_0675	SL1344_0567	STM0579	ybdF	Uncharacterized protein YbdF	0	0	-0.80401	-1.32984	0.525828	-0.159749	1.428	2.807	-0.975033	-1	-1	0	0	-1	-0.550849	0.106226	-0.657075	0.733858	1.16	1.864	-0.684277	0	0	0	0	0
STM14_0676	SL1344_0568	STM0580	ramR	Putative regulatory protein	0	0	-0.503411	-1.05939	0.555981	-0.707347	1.252	2.198	-0.811957	0	-1	0	0	0	-0.330029	-0.290009	-0.0400198	0.580215	1.112	1.802	-0.696442	0	0	0	0	0
STM14_0677	-	-	STM14_0677	-	0	0	NA	NA	NA	-1.82259	NA	NA	NA	NA	NA	NA	-1	NA	NA	NA	NA	-0.64049	NA	NA	NA	NA	NA	NA	0	NA
STM14_0678	SL1344_0569	STM0581	ramA	Transcriptional activator RamA	0	0	-2.89999	-1.6441	-1.25589	-1.06128	NA	NA	NA	-1	-1	-1	-1	NA	-1.69147	-0.897054	-0.794412	-0.114884	NA	NA	NA	-1	-1	0	0	NA
STM14_0679	SL1344_0570	STM0582	ybdJ	Uncharacterized inner membrane protein YbdJ	0	0	-0.471115	-0.39925	-0.0718644	0.430467	NA	NA	NA	0	0	0	0	NA	-1.32498	-0.977654	-0.347322	-0.134695	NA	NA	NA	-1	-1	0	0	NA
STM14_0680	SL1344_0571	STM0583	ybdK	Putative glutamate--cysteine ligase (EC:6.3.2.2)	0	0	2.27721	2.25878	0.0184348	2.92322	NA	NA	NA	1	1	0	1	NA	2.15564	2.11444	0.041201	2.60472	NA	NA	NA	1	1	0	1	NA
STM14_0682	SL1344_0573	STM0585	fepA	TonB-dependent receptor; Outer membrane receptor for ferric enterobactin and colicins B, D	0	0	7.15223	5.36716	1.78508	5.65424	1.756	4.353	-1.30972	1	1	1	1	-1	6.4061	4.50621	1.89989	5.74555	1.479	3.166	-1.09804	1	1	1	1	-1
STM14_0684	SL1344_0574	STM0586	fes	Enterobactin esterase	0	0	NA	NA	NA	4.70933	NA	NA	NA	NA	NA	NA	1	NA	NA	NA	NA	5.45742	NA	NA	NA	NA	NA	NA	1	NA
STM14_0686	SL1344_0576	STM0588	entF	Enterobactin synthetase component F, serine activating enzyme (EC 2.7.7.-)	0	0	6.89799	5.16486	1.73312	5.4294	5.641	4.633	0.284004	1	1	1	1	0	6.16154	4.41412	1.74742	5.7107	3.285	3.384	-0.0428362	1	1	1	1	0
STM14_0687	SL1344_0577	STM0589	fepE	Ferric enterobactin uptake protein FepE	0	0	0.477692	0.373421	0.104271	0.99277	1.068	1.846	-0.789491	0	0	0	1	0	1.16158	0.637211	0.524367	1.75354	1.133	1.288	-0.184985	1	0	0	1	0
STM14_0688	SL1344_0578	STM0590	fepC	Ferric enterobactin transport ATP-binding protein FepC (TC 3.A.1.14.2)	0	0	2.13847	1.52809	0.610379	1.69577	4.14	2.709	0.61187	1	1	0	1	0	3.23561	2.57986	0.655752	3.39741	2.091	2.59	-0.308759	1	1	0	1	0
STM14_0689	SL1344_0579	STM0591	fepG	Ferric enterobactin transport system permease protein FepG (TC 3.A.1.14.2)	0	0	1.65029	0.566186	1.0841	1.07699	1.634	1.929	-0.239445	1	0	1	1	0	3.53946	1.47078	2.06867	2.4242	1.056	1.544	-0.548063	1	1	1	1	0
STM14_0690	SL1344_0580	STM0592	fepD	Ferric enterobactin transport system permease protein FepD (TC 3.A.1.14.2)	0	0	1.36596	0.723881	0.642079	0.914586	1.58	1.286	0.297034	1	0	0	1	0	2.49312	1.09795	1.39517	2.18274	0.9337	0.9018	0.0501516	1	1	1	1	0
STM14_0691	SL1344_0581	STM0593	ybdA	Enterobactin exporter EntS	0	0	2.53949	1.93028	0.609217	2.21196	0.911	1.476	-0.69617	1	1	0	1	0	3.50758	1.7012	1.80638	3.02914	0.8384	1.078	-0.362647	1	1	1	1	0
STM14_0692	SL1344_0582	STM0594	fepB	Ferric enterobactin-binding periplasmic protein FepB (TC 3.A.1.14.2)	0	0	3.42728	2.16111	1.26616	2.54953	1.196	2.19	-0.872713	1	1	1	1	0	3.57023	2.22	1.35023	3.32591	1.025	1.62	-0.66037	1	1	1	1	0
STM14_0693	SL1344_0583	STM0595	entC	Isochorismate synthase (EC 5.4.4.2) [enterobactin] siderophore @ Isochorismate synthase (EC 5.4.4.2) of siderophore biosynthesis	0	1	3.16747	2.80066	0.366813	2.65897	1.215	3.042	-1.32406	1	1	0	1	-1	3.61533	3.16381	0.451518	4.44644	1.471	2.859	-0.958713	1	1	0	1	-1
STM14_0694	SL1344_0584	STM0596	entE	2,3-dihydroxybenzoate-AMP ligase (EC 2.7.7.58) [enterobactin] siderophore @ 2,3-dihydroxybenzoate-AMP ligase (EC 2.7.7.58) of siderophore biosynthesis	1	0	3.20772	2.67585	0.531862	2.99439	3.125	5.12	-0.712288	1	1	0	1	0	3.49459	2.8684	0.626188	4.22847	2.483	3.63	-0.547885	1	1	0	1	0
STM14_0695	SL1344_0585	STM0597	entB	Isochorismatase (EC 3.3.2.1) [enterobactin] siderophore / Apo-aryl carrier domain of EntB @ Isochorismatase (EC 3.3.2.1) of siderophore biosynthesis	0	0	3.32492	3.55428	-0.229359	3.66541	6.987	7.82	-0.162495	1	1	0	1	0	3.02154	3.19521	-0.173673	4.89044	4.184	6.958	-0.73379	1	1	0	1	0
STM14_0696	SL1344_0586	STM0598	entA	2,3-dihydro-2,3-dihydroxybenzoate dehydrogenase (EC 1.3.1.28) [enterobactin] siderophore @ 2,3-dihydro-2,3-dihydroxybenzoate dehydrogenase (EC 1.3.1.28) of siderophore biosynthesis	0	0	3.28181	3.25077	0.0310353	3.37762	NA	NA	NA	1	1	0	1	NA	3.29883	2.69715	0.601677	4.30305	NA	NA	NA	1	1	0	1	NA
STM14_0697	SL1344_0587	STM0599	ybdB	Proofreading thioesterase in enterobactin biosynthesis EntH	0	0	3.70579	2.579	1.12678	2.84124	NA	NA	NA	1	1	1	1	NA	3.00626	2.20935	0.796916	3.64197	NA	NA	NA	1	1	0	1	NA
STM14_0698	-	-	STM14_0698	-	0	0	NA	NA	NA	2.60905	NA	NA	NA	NA	NA	NA	1	NA	NA	NA	NA	1.29249	NA	NA	NA	NA	NA	NA	1	NA
STM14_0699	SL1344_0588	STM0600	cstA	Carbon starvation protein A	0	0	2.98852	2.42822	0.560302	2.91808	3.052	2.305	0.404988	1	1	0	1	0	1.31168	1.06419	0.247491	2.28035	2.575	2.619	-0.0244436	1	1	0	1	0
STM14_0700	SL1344_0589	STM0601	ybdD	Uncharacterized proteins YbdD and YjiX	0	0	0.906283	1.81358	-0.907302	2.65925	NA	NA	NA	1	1	-1	1	NA	-0.16628	0.249125	-0.415406	2.11113	NA	NA	NA	0	0	0	1	NA
STM14_0701	SL1344_0590	STM0602	ybdH	Uncharacterized oxidoreductase YbdH	0	0	3.66624	2.84595	0.820291	3.67433	1.564	1.937	-0.308583	1	1	1	1	0	3.62195	2.77377	0.848184	4.09454	1.654	1.394	0.246729	1	1	1	1	0
STM14_0702	SL1344_0591	STM0603	ybdL	Glutamine-dependent 2-keto-4-methylthiobutyrate transaminase	0	0	3.5629	3.01191	0.550994	3.74461	2.195	2.995	-0.448335	1	1	0	1	0	3.38466	2.43701	0.947648	3.76851	1.501	2.173	-0.533764	1	1	1	1	0
STM14_0703	SL1344_0592	STM0604	ybdM	Co-activator of prophage gene expression IbrB	0	0	-0.470922	0.112621	-0.583543	0.853118	3.277	7.612	-1.2159	0	0	0	1	-1	0.438092	0.0456896	0.392402	0.935345	2.376	3.998	-0.750744	0	0	0	1	0
STM14_0704	SL1344_0593	STM0605	ybdN	Co-activator of prophage gene expression IbrA	0	0	0.417986	-0.838899	1.25689	0.175083	2.113	3.733	-0.821043	0	-1	1	0	-1	0.965548	0.0272581	0.93829	0.859651	1.078	2.168	-1.00801	1	0	1	1	-1
STM14_0705	SL1344_0594	STM0606	ybdO	LysR-family transcriptional regulator YbdO	0	0	-0.240304	0.407536	-0.647839	1.36963	1.211	1.882	-0.636068	0	0	0	1	0	0.277014	0.309106	-0.0320914	1.05773	0.8901	1.237	-0.474806	0	0	0	1	0
STM14_0706	SL1344_0595	STM0607	dsbG	Thiol:disulfide interchange protein DsbG precursor	1	0	-0.457997	0.399152	-0.857149	1.31649	3.365	10.96	-1.70357	0	0	-1	1	-1	-0.303	0.364279	-0.667279	1.14905	2.576	5.418	-1.07263	0	0	0	1	-1
STM14_0707	SL1344_0596	STM0608	ahpC	Alkyl hydroperoxide reductase protein C (EC 1.11.1.15)	0	1	-0.00828171	0.683078	-0.69136	1.4791	NA	NA	NA	0	0	0	1	NA	-0.186901	0.188197	-0.375099	1.49827	NA	NA	NA	0	0	0	1	NA
STM14_0708	SL1344_0597	STM0609	ahpF	Alkyl hydroperoxide reductase protein F	0	0	-0.155607	-0.31484	0.159233	0.339804	3.147	4.581	-0.541685	0	0	0	0	0	-0.562814	-0.580676	0.0178617	0.424981	2.121	3.391	-0.676966	0	0	0	0	0
STM14_0710	SL1344_0599	STM0611	STM14_0710	Putative oxidoreductase STM0611-0613, chain A	0	0	NA	NA	NA	0.725099	NA	NA	NA	NA	NA	NA	0	NA	NA	NA	NA	0.452997	NA	NA	NA	NA	NA	NA	0	NA
STM14_0712	SL1344_0601	STM0613	STM14_0712	Putative oxidoreductase STM0611-0613, chain C	0	1	1.33356	0.476127	0.857435	0.993335	3.121	7.428	-1.25097	1	0	1	1	-1	0.980229	0.698933	0.281296	1.62563	2.439	5.389	-1.14373	1	0	0	1	-1
STM14_0713	SL1344_0602	STM0614	ybdQ	Universal stress protein G	0	0	0.505052	0.835493	-0.330442	1.72882	5.908	4.376	0.433057	0	1	0	1	0	1.37765	1.49609	-0.11844	2.56242	6.084	5.69	0.0965915	1	1	0	1	0
STM14_0716	SL1344_0603	STM0615	ybdR	Uncharacterized zinc-type alcohol dehydrogenase-like protein YbdR	0	0	2.41301	1.77261	0.640397	1.94559	NA	NA	NA	1	1	0	1	NA	2.39889	1.99893	0.399962	2.52386	NA	NA	NA	1	1	0	1	NA
STM14_0717	SL1344_0604	STM0616	rnk	Regulator of nucleoside diphosphate kinase	0	0	0.306981	0.603335	-0.296354	1.38634	3.097	5.983	-0.949998	0	0	0	1	-1	0.308134	0.268181	0.0399536	1.41684	2.428	6.452	-1.40998	0	0	0	1	-1
STM14_0718	SL1344_0605	STM0617	rna	Ribonuclease I precursor (EC 3.1.27.6)	0	0	2.17023	1.81245	0.357784	2.64041	1.141	1.572	-0.462302	1	1	0	1	0	2.0299	1.6177	0.412204	2.72979	0.8757	1.194	-0.447294	1	1	0	1	0
STM14_0719	SL1344_0606	STM0618	citT	Citrate Succinate antiporter (TC 2.A.47.3.2)	0	0	NA	NA	NA	-0.582089	3.302	2.67	0.3065	NA	NA	NA	0	0	NA	NA	NA	0.849055	2.096	2.381	-0.183929	NA	NA	NA	1	0
STM14_0727	SL1344_0613	STM0625	dpiB	Tricarboxylate transport sensor protein TctE => Citrate response regulator CitA	0	0	NA	NA	NA	0.666586	NA	NA	NA	NA	NA	NA	0	NA	NA	NA	NA	1.5743	NA	NA	NA	NA	NA	NA	1	NA
STM14_0728	SL1344_0614	STM0626	dpiA	Tricarboxylate transport transcriptional regulator TctD => Citrate response regulator CitB	0	0	-0.735916	-0.209664	-0.526252	0.381286	NA	NA	NA	0	0	0	0	NA	-0.0929467	0.00610119	-0.0990479	0.443626	NA	NA	NA	0	0	0	0	NA
STM14_0729	SL1344_0615	STM0627	dcuC	C4-dicarboxylate transporter DcuC (TC 2.A.61.1.1)	0	0	-1.36704	-1.2087	-0.158338	-0.274158	NA	NA	NA	-1	-1	0	0	NA	1.86094	1.54684	0.314102	2.52083	NA	NA	NA	1	1	0	1	NA
STM14_0731	SL1344_0616	STM0628	pagP	Lipid A acylation protein PagP, palmitoyltransferase	0	0	-0.271093	0.198081	-0.469174	1.06616	0.9549	1.698	-0.830415	0	0	0	1	0	1.09875	1.41318	-0.314427	2.18737	0.8267	1.286	-0.637455	1	1	0	1	0
STM14_0732	SL1344_0617	STM0629	cspE	Cold shock protein of CSP family => CspE (naming convention as in E.coli)	1	0	-1.70326	-1.15356	-0.549694	-0.320915	5.864	8.21	-0.485497	-1	-1	0	0	0	-0.974196	-0.255845	-0.718351	0.686721	3.267	7.849	-1.26454	-1	0	0	0	-1
STM14_0733	SL1344_0618	STM0630	ccrB	Fluoride ion transporter CrcB	0	0	0.0566079	0.0546703	0.00193758	0.930033	NA	NA	NA	0	0	0	1	NA	-0.0869515	0.0244752	-0.111427	0.883829	NA	NA	NA	0	0	0	1	NA
STM14_0734	SL1344_0619	STM0631	ybeM	Aliphatic amidase AmiE (EC 3.5.1.4)	0	0	1.08337	-0.17573	1.2591	0.834032	NA	NA	NA	1	0	1	1	NA	0.963022	0.163807	0.799215	0.873652	NA	NA	NA	1	0	0	1	NA
STM14_0735	-	-	STM14_0735	-	0	0	NA	NA	NA	-0.0416174	NA	NA	NA	NA	NA	NA	0	NA	NA	NA	NA	0.405554	NA	NA	NA	NA	NA	NA	0	NA
STM14_0736	SL1344_0620	STM0632	tatE	Twin-arginine translocation protein TatE	0	0	0.404246	0.645452	-0.241206	1.47847	5.614	11.92	-1.08628	0	0	0	1	-1	0.128091	0.48298	-0.354889	1.42088	2.275	4.302	-0.919141	0	0	0	1	-1
STM14_0737	SL1344_0621	STM0633	lipA	Lipoyl synthase (EC 2.8.1.8)	1	0	-0.898398	-1.42411	0.525707	-0.698582	3.17	4.971	-0.649053	-1	-1	0	0	0	-1.37131	-1.62429	0.252979	-0.568498	1.997	3.291	-0.720692	-1	-1	0	0	0
STM14_0738	-	-	STM14_0738	-	0	0	NA	NA	NA	-1.89711	NA	NA	NA	NA	NA	NA	-1	NA	NA	NA	NA	-0.805878	NA	NA	NA	NA	NA	NA	-1	NA
STM14_0739	SL1344_0622	STM0634	ybeF	LysR-family transcriptional regulator YbeF	0	0	-0.552049	-0.407986	-0.144063	0.583478	NA	NA	NA	0	0	0	0	NA	0.67985	0.787232	-0.107383	1.43177	NA	NA	NA	0	0	0	1	NA
STM14_0741	SL1344_0623	STM0635	lipB	Octanoate-[acyl-carrier-protein]-protein-N-octanoyltransferase (EC 2.3.1.181)	0	0	-0.724221	-0.65075	-0.073471	0.0537514	3.454	5.834	-0.756217	0	0	0	0	0	-0.352383	-0.316585	-0.035798	0.698002	2.2	4.551	-1.04868	0	0	0	0	-1
STM14_0743	SL1344_0624	STM0636	ybeD	Proposed lipoate regulatory protein YbeD	0	0	1.03832	1.36584	-0.327512	2.18665	4.622	8.978	-0.957877	1	1	0	1	-1	1.03192	1.19693	-0.165008	2.36442	2.889	6.939	-1.26416	1	1	0	1	-1
STM14_0744	SL1344_0625	STM0637	dacA	D-alanyl-D-alanine carboxypeptidase (EC 3.4.16.4)	0	0	-0.663332	-0.685617	0.0222851	-0.0116042	2.717	5.639	-1.05342	0	0	0	0	-1	-0.440562	-0.37145	-0.0691116	0.541534	2.683	4.226	-0.655446	0	0	0	0	0
STM14_0746	SL1344_0626	STM0638	rlpA	Septum-associated rare lipoprotein A	0	0	0.55948	0.22711	0.33237	0.818029	NA	NA	NA	0	0	0	1	NA	0.55357	0.139013	0.414556	1.15223	NA	NA	NA	0	0	0	1	NA
STM14_0747	SL1344_0627	STM0639	mrdB	Rod shape-determining protein RodA	0	0	0.199096	-0.292716	0.491812	0.514655	4.869	4.173	0.222541	0	0	0	0	0	0.305363	0.0485167	0.256847	0.811631	2.064	2.681	-0.377328	0	0	0	1	0
STM14_0748	SL1344_0628	STM0640	mrdA	Penicillin-binding protein 2 (PBP-2)	0	0	-0.214651	-1.0873	0.872647	-0.624182	1.683	1.778	-0.0792201	0	-1	1	0	0	-0.142028	-0.681676	0.539649	0.249201	0.977	1.31	-0.423136	0	0	0	0	0
STM14_0749	SL1344_0629	STM0641	ybeA	23S rRNA (pseudouridine(1915)-N(3))-methyltransferase (EC 2.1.1.177)	0	0	-0.597198	-1.18401	0.586817	-0.413471	1.364	2.526	-0.889011	0	-1	0	0	0	-0.470952	-1.07361	0.602656	-0.388627	1.108	1.89	-0.770428	0	-1	0	0	0
STM14_0750	SL1344_0630	STM0642	ybeB	Ribosomal silencing factor RsfA	0	0	-1.9477	-0.747477	-1.20022	-0.162805	1.328	2.915	-1.13424	-1	0	-1	0	-1	-1.41735	-0.641248	-0.776104	0.478053	1.18	1.957	-0.729857	-1	0	0	0	0
STM14_0751	SL1344_0631	STM0643	cobC	Alpha-ribazole-5'-phosphate phosphatase (EC 3.1.3.73)	0	0	1.17229	0.254302	0.91799	0.784178	1.157	1.555	-0.426526	1	0	1	0	0	1.20161	0.519034	0.682572	1.339	1.002	1.482	-0.564663	1	0	0	1	0
STM14_0752	SL1344_0632	STM0644	cobD	L-threonine 3-O-phosphate decarboxylase (EC 4.1.1.81)	0	0	-0.44942	-1.09746	0.648039	-0.73613	2.294	2.066	0.151025	0	-1	0	0	0	-0.65466	-0.302451	-0.352209	0.456201	1.455	1.665	-0.194503	0	0	0	0	0
STM14_0753	SL1344_0633	STM0645	nadD	Nicotinate-nucleotide adenylyltransferase (EC 2.7.7.18)	0	0	0.204031	-0.190903	0.394934	0.962155	4.121	5.273	-0.35563	0	0	0	1	0	0.582449	0.557773	0.0246766	1.28165	3.042	3.68	-0.274686	0	0	0	1	0
STM14_0754	SL1344_0634	STM0646	holA	DNA polymerase III delta subunit (EC 2.7.7.7)	0	0	1.10262	-0.0442083	1.14683	0.52717	3.973	4.881	-0.296948	1	0	1	0	0	1.46341	0.200667	1.26275	0.891844	2.549	3.121	-0.292077	1	0	1	1	0
STM14_0755	SL1344_0635	STM0647	rlpB	LPS-assembly lipoprotein RlpB precursor (Rare lipoprotein B)	0	0	0.878669	0.110665	0.768003	0.561078	4.091	5.686	-0.474961	1	0	0	0	0	1.11845	0.580187	0.538266	1.21086	2.949	4.479	-0.602951	1	0	0	1	0
STM14_0756	SL1344_0636	STM0648	leuS	Leucyl-tRNA synthetase (EC 6.1.1.4)	0	0	-0.0493033	0.0141731	-0.0634764	0.798365	2.526	4.054	-0.682491	0	0	0	0	0	0.221141	0.261232	-0.0400917	1.27872	1.809	2.949	-0.705033	0	0	0	1	0
STM14_0759	SL1344_0639	STM0651	STM14_0759	2-keto-3-deoxygluconate permease (KDG permease)	0	0	-0.565331	-2.05817	1.49284	-1.37286	NA	NA	NA	0	-1	1	-1	NA	-0.13559	-1.38559	1.25	-0.356328	NA	NA	NA	0	-1	1	0	NA
STM14_0760	SL1344_0640	STM0652	STM14_0760	Sigma-54 dependent DNA-binding transcriptional regulator	0	0	-1.42459	-0.577192	-0.847402	-0.0506067	1.746	1.605	0.12148	-1	0	-1	0	0	-0.422559	-0.302684	-0.119876	0.544488	1.309	1.327	-0.0197033	0	0	0	0	0
STM14_0761	SL1344_0641	STM0653	ybeL	Uncharacterized protein YbeL	0	0	0.834281	1.1388	-0.304519	1.9843	2.793	3.206	-0.198959	1	1	0	1	0	0.926855	1.13697	-0.210113	2.02333	1.722	2.098	-0.28493	1	1	0	1	0
STM14_0762	SL1344_0642	STM0654	ybeQ	Uncharacterized protein YbeQ	0	0	0.114984	-0.0503138	0.165298	1.09288	NA	NA	NA	0	0	0	1	NA	0.502186	0.485904	0.0162817	0.951099	NA	NA	NA	0	0	0	1	NA
STM14_0766	SL1344_0647	STM0658	ybeV	Uncharacterized J domain-containing protein YbeV	0	0	1.00563	0.164548	0.841078	1.03994	NA	NA	NA	1	0	1	1	NA	0.517802	0.774295	-0.256493	1.28686	NA	NA	NA	0	0	0	1	NA
STM14_0767	SL1344_0648	STM0659	hscC	Chaperone protein HscC	0	0	NA	NA	NA	1.19188	NA	NA	NA	NA	NA	NA	1	NA	NA	NA	NA	1.28946	NA	NA	NA	NA	NA	NA	1	NA
STM14_0768	SL1344_0649	STM0660	STM14_0768	hypothetical protein	0	0	-2.11872	-2.45999	0.341272	-1.69924	2.687	3.682	-0.454493	-1	-1	0	-1	0	-0.542329	-0.841444	0.299115	0.0283422	1.907	2.467	-0.371453	0	-1	0	0	0
STM14_0769	SL1344_0650	STM0661	rihA	Pyrimidine-specific ribonucleoside hydrolase RihA	0	0	-1.34223	-1.69099	0.348756	-0.851839	3.475	3.247	0.0979056	-1	-1	0	-1	0	-0.697296	-1.05197	0.354676	0.213247	1.892	2.382	-0.332261	0	-1	0	0	0
STM14_0770	SL1344_0651	STM0662	gltL	Glutamate Aspartate transport ATP-binding protein GltL (TC 3.A.1.3.4)	1	0	1.53909	1.88973	-0.350636	2.47167	NA	NA	NA	1	1	0	1	NA	-0.200296	-0.259796	0.0595002	1.06858	NA	NA	NA	0	0	0	1	NA
STM14_0771	SL1344_0652	STM0663	gltK	Glutamate Aspartate transport system permease protein GltK (TC 3.A.1.3.4)	0	0	3.77223	0.276887	3.49534	0.872548	2.84	1.661	0.773839	1	0	1	1	0	0.980223	0.0640292	0.916193	0.72791	1.546	1.826	-0.240146	1	0	0	0	0
STM14_0772	SL1344_0653	STM0664	gltJ	Glutamate Aspartate transport system permease protein GltJ (TC 3.A.1.3.4)	0	0	4.06339	2.84989	1.2135	3.17589	2.004	1.613	0.313136	1	1	1	1	0	1.00237	0.578426	0.423948	1.88321	1.519	1.643	-0.113211	1	0	0	1	0
STM14_0773	SL1344_0654	STM0665	gltI	Glutamate Aspartate periplasmic binding protein precursor GltI (TC 3.A.1.3.4)	0	0	3.55644	2.00806	1.54838	2.76473	2.923	2.299	0.346443	1	1	1	1	0	0.75527	0.503265	0.252005	1.72049	2.737	1.609	0.766431	0	0	0	1	0
STM14_0775	SL1344_0655	STM0666	lnt	Apolipoprotein N-acyltransferase (EC 2.3.1.-) / Copper homeostasis protein CutE	0	0	0.225074	-0.197429	0.422503	0.406527	2.489	2.909	-0.224957	0	0	0	0	0	0.86829	0.589254	0.279035	1.49933	1.319	1.973	-0.580946	1	0	0	1	0
STM14_0776	SL1344_0656	STM0667	ybeX	Magnesium and cobalt efflux protein CorC	1	0	0.0396458	-0.460259	0.499905	-0.0610743	1.936	2.737	-0.499516	0	0	0	0	0	1.09592	0.370569	0.725355	1.03062	1.297	2.115	-0.705479	1	0	0	1	0
STM14_0777	-	-	STM14_0777	-	0	0	NA	NA	NA	NA	1.615	2.451	-0.601836	NA	NA	NA	NA	0	NA	NA	NA	NA	0.9821	2.042	-1.05604	NA	NA	NA	NA	-1
STM14_0778	SL1344_0657	STM0668	ybeY	Metal-dependent hydrolase YbeY, involved in rRNA and/or ribosome maturation and assembly	1	0	-0.0898186	-0.310674	0.220855	0.394296	1.908	4.072	-1.09368	0	0	0	0	-1	0.636022	0.1583	0.477722	1.00005	1.25	2.532	-1.01835	0	0	0	1	-1
STM14_0779	SL1344_0658	STM0669	phoL	Phosphate starvation-inducible protein PhoH, predicted ATPase	1	0	-0.684503	-1.03584	0.351339	-0.340095	1.532	3.954	-1.3679	0	-1	0	0	-1	0.0782665	0.0385528	0.0397137	0.638628	1.119	2.383	-1.09057	0	0	0	0	-1
STM14_0781	SL1344_0659	STM0670	miaB	tRNA-i(6)A37 methylthiotransferase (EC 2.8.4.3)	0	0	0.350389	0.0124233	0.337966	0.846065	1.974	6.404	-1.69785	0	0	0	1	-1	0.0400852	-0.16217	0.202255	1.03649	1.313	4.128	-1.65258	0	0	0	1	-1
STM14_0782	SL1344_0660	STM0671	ubiF	2-polyprenyl-3-methyl-6-methoxy-1,4-benzoquinol hydroxylase	0	0	0.114602	-0.124287	0.238888	0.605039	1.923	2.657	-0.466439	0	0	0	0	0	0.762203	0.397829	0.364374	1.25772	1.605	2.189	-0.447699	0	0	0	1	0
STM14_0784	-	-	STM14_0784	-	0	0	NA	NA	NA	1.14344	NA	NA	NA	NA	NA	NA	1	NA	NA	NA	NA	0.694233	NA	NA	NA	NA	NA	NA	0	NA
STM14_0785	-	-	STM14_0785	-	0	0	NA	NA	NA	1.15517	NA	NA	NA	NA	NA	NA	1	NA	NA	NA	NA	0.70038	NA	NA	NA	NA	NA	NA	0	NA
STM14_0786	-	-	STM14_0786	-	0	0	NA	NA	NA	-0.116784	NA	NA	NA	NA	NA	NA	0	NA	NA	NA	NA	-0.0681223	NA	NA	NA	NA	NA	NA	0	NA
STM14_0787	-	-	STM14_0787	-	0	0	NA	NA	NA	0.530572	NA	NA	NA	NA	NA	NA	0	NA	NA	NA	NA	0.338921	NA	NA	NA	NA	NA	NA	0	NA
STM14_0788	-	-	STM14_0788	-	0	0	NA	NA	NA	0.372959	NA	NA	NA	NA	NA	NA	0	NA	NA	NA	NA	0.115061	NA	NA	NA	NA	NA	NA	0	NA
STM14_0789	-	-	STM14_0789	-	0	0	NA	NA	NA	-0.416676	NA	NA	NA	NA	NA	NA	0	NA	NA	NA	NA	-0.27339	NA	NA	NA	NA	NA	NA	0	NA
STM14_0790	-	-	STM14_0790	-	0	0	NA	NA	NA	-0.205784	NA	NA	NA	NA	NA	NA	0	NA	NA	NA	NA	-0.0966174	NA	NA	NA	NA	NA	NA	0	NA
STM14_0792	SL1344_0662	STM0680	asnB	Asparagine synthetase [glutamine-hydrolyzing] (EC 6.3.5.4)	0	0	0.941534	0.959623	-0.0180886	1.87299	3.166	3.931	-0.312235	1	1	0	1	0	-0.323468	-0.297579	-0.0258898	0.950649	1.847	2.614	-0.501075	0	0	0	1	0
STM14_0793	SL1344_0663	STM0681	nagD	Phosphatase NagD predicted to act in N-acetylglucosamine utilization subsystem	0	0	-0.514305	-0.654591	0.140287	0.20868	2.206	3.671	-0.73474	0	0	0	0	0	-0.220869	-0.166837	-0.0540327	0.718722	1.444	2.498	-0.790703	0	0	0	0	0
STM14_0794	SL1344_0664	STM0682	nagC	N-acetylglucosamine-6P-responsive transcriptional repressor NagC, ROK family	0	0	-0.30053	-1.15137	0.85084	-0.456872	1.966	2.463	-0.325153	0	-1	1	0	0	-0.0340039	-0.862326	0.828322	0.209906	1.157	1.591	-0.459545	0	-1	1	0	0
STM14_0795	SL1344_0665	STM0683	nagA	N-acetylglucosamine-6-phosphate deacetylase (EC 3.5.1.25)	1	0	-0.689469	-0.649646	-0.039823	-0.109143	2.693	3.628	-0.42996	0	0	0	0	0	-0.340798	-0.351443	0.0106452	0.498616	1.641	2.419	-0.559836	0	0	0	0	0
STM14_0796	-	-	nagB	Glucosamine-6-phosphate deaminase (EC 3.5.99.6)	0	0	-0.586475	-0.47799	-0.108486	0.378294	3.735	5.183	-0.472679	0	0	0	0	0	0.00481439	0.0449413	-0.0401269	0.987634	2.105	3.059	-0.53924	0	0	0	1	0
STM14_0798	SL1344_0667	STM0685	nagE	PTS system, N-acetylglucosamine-specific IIC component / PTS system, N-acetylglucosamine-specific IIB component (EC 2.7.1.69) / PTS system, N-acetylglucosamine-specific IIA component	0	0	-0.561461	-0.682883	0.121422	-0.000742181	5.578	7.338	-0.395639	0	0	0	0	0	-0.476311	-0.632404	0.156093	0.425292	2.435	5.15	-1.08065	0	0	0	0	-1
STM14_0799	SL1344_0668	STM0686	glnS	Glutaminyl-tRNA synthetase (EC 6.1.1.18)	0	0	-0.593567	-0.42417	-0.169397	0.279109	2.646	3.936	-0.572917	0	0	0	0	0	-0.328898	-0.422894	0.0939955	0.679288	1.591	2.605	-0.71135	0	0	0	0	0
STM14_0802	SL1344_0669	STM0687	ybfM	Outer membrane porin for chitooligosaccharides ChiP	0	0	-3.16403	-0.732842	-2.43119	-0.544722	NA	NA	NA	-1	0	-1	0	NA	-2.85817	-1.48721	-1.37096	-0.295348	NA	NA	NA	-1	-1	-1	0	NA
STM14_0803	SL1344_0670	STM0688	ybfN	Uncharacterized lipoprotein ChiQ	0	0	-1.48939	-1.25352	-0.235869	-0.213035	NA	NA	NA	-1	-1	0	0	NA	-1.61372	-1.03275	-0.58097	0.129879	NA	NA	NA	-1	-1	0	0	NA
STM14_0804	SL1344_0671	STM0689	citA	TcuC: integral membrane protein used to transport tricarballylate across the cell membrane	0	0	2.10108	0.53814	1.56294	1.64026	5.146	7.497	-0.542862	1	0	1	1	0	1.13487	0.908852	0.226021	1.68852	7.216	5.492	0.393868	1	1	0	1	0
STM14_0806	SL1344_0673	STM0691	STM14_0806	TcuA: flavoprotein used to oxidize tricarballylate to cis-aconitate	0	0	1.08874	0.132389	0.956352	0.528414	2.157	3.158	-0.549985	1	0	0	0	0	-0.0868946	-0.508026	0.421131	0.786285	1.705	2.041	-0.259504	0	0	0	0	0
STM14_0807	SL1344_0674	STM0692	STM14_0807	TcuR: regulates tcuABC genes used in utilization of tricarballylate	0	0	0.501986	-0.586134	1.08812	0.0953782	1.178	1.489	-0.338004	0	0	1	0	0	-0.0278164	-0.739297	0.71148	0.129107	0.9475	1.246	-0.395106	0	0	0	0	0
STM14_0808	SL1344_0675	STM0693	fur	Ferric uptake regulation protein FUR	0	0	-1.0169	-1.54006	0.52316	-0.87074	2.232	2.933	-0.39404	-1	-1	0	-1	0	-0.967947	-0.884677	-0.0832706	-0.0679722	1.423	2.145	-0.592042	-1	-1	0	0	0
STM14_0810	SL1344_0676	STM0694	fldA	Flavodoxin 1	0	0	-0.485641	-0.411813	-0.0738283	0.386763	1.619	2.969	-0.874874	0	0	0	0	-1	-0.307129	-0.293743	-0.0133865	0.525075	1.184	1.844	-0.63917	0	0	0	0	0
STM14_0811	SL1344_0677	STM0695	ybfE	Uncharacterized protein YbfE	0	0	-1.48554	-1.5853	0.099758	-0.966613	NA	NA	NA	-1	-1	0	-1	NA	-0.885432	-1.25175	0.366317	-0.328735	NA	NA	NA	-1	-1	0	0	NA
STM14_0813	SL1344_0678	STM0696	ybfF	Esterase ybfF (EC 3.1.-.-)	0	0	-0.817796	-0.232145	-0.58565	0.503351	2.936	4.116	-0.487391	-1	0	0	0	0	-0.962816	-0.62813	-0.334686	0.656733	2.083	2.886	-0.470408	-1	0	0	0	0
STM14_0814	SL1344_0679	STM0697	seqA	SeqA protein, negative modulator of initiation of replication	0	0	-1.05459	-1.15019	0.095592	-0.333944	1.927	3.349	-0.797374	-1	-1	0	0	0	-0.847492	-0.539865	-0.307627	0.102357	1.396	2.32	-0.732826	-1	0	0	0	0
STM14_0815	SL1344_0680	STM0698	pgm	Phosphoglucomutase (EC 5.4.2.2)	0	0	-0.15888	-0.773705	0.614824	0.0480625	3.784	5.249	-0.472131	0	0	0	0	0	0.392416	-0.0592151	0.451632	0.711088	2.938	4.469	-0.605118	0	0	0	0	0
STM14_0818	SL1344_0683	STM0701	speF	Ornithine decarboxylase (EC 4.1.1.17)	0	0	NA	NA	NA	-4.39084	NA	NA	NA	NA	NA	NA	-1	NA	NA	NA	NA	-3.30432	NA	NA	NA	NA	NA	NA	-1	NA
STM14_0821	SL1344_0684	STM0702	kdpE	DNA-binding response regulator KdpE	0	0	1.52899	0.740673	0.788318	1.52424	1.612	2.465	-0.612736	1	0	0	1	0	1.30648	1.00255	0.303927	1.6231	1.153	1.595	-0.468164	1	1	0	1	0
STM14_0822	SL1344_0685	STM0703	kdpD	Osmosensitive K+ channel histidine kinase KdpD	0	0	1.34107	0.811456	0.529619	1.01846	1.854	2.498	-0.430132	1	1	0	1	0	1.60916	1.32878	0.280389	1.98646	1.288	1.923	-0.578226	1	1	0	1	0
STM14_0823	SL1344_0686	STM0704	kdpC	Potassium-transporting ATPase C chain (EC 3.6.3.12) (TC 3.A.3.7.1)	0	0	1.19926	0.330775	0.868487	0.908743	NA	NA	NA	1	0	1	1	NA	0.927364	0.568993	0.358371	0.905825	NA	NA	NA	1	0	0	1	NA
STM14_0827	SL1344_0689	STM0708	ybfA	Uncharacterized protein YbfA	0	0	0.958293	0.670867	0.287426	1.72445	NA	NA	NA	1	0	0	1	NA	0.854153	0.433482	0.420672	1.7915	NA	NA	NA	1	0	0	1	NA
STM14_0828	SL1344_0690	STM0709	phrB	Deoxyribodipyrimidine photolyase (EC 4.1.99.3)	0	0	0.993656	0.468991	0.524664	1.32989	1.202	4.427	-1.88089	1	0	0	1	-1	1.73695	0.957212	0.779742	1.08326	1.099	1.713	-0.640334	1	1	0	1	0
STM14_0829	SL1344_0691	STM0710	ybgH	Dipeptide/H+ symporter DtpD	0	0	3.42626	2.28782	1.13844	2.79329	1.136	1.919	-0.756392	1	1	1	1	0	4.31062	2.61951	1.69111	3.09258	0.9858	1.338	-0.440711	1	1	1	1	0
STM14_0830	SL1344_0692	STM0711	ybgI	GTP cyclohydrolase 1 type 2 homolog YbgI	1	1	0.637259	0.981688	-0.34443	1.59045	4.905	10.87	-1.14803	0	1	0	1	-1	0.666276	0.777952	-0.111677	1.86229	2.422	6.128	-1.33922	0	0	0	1	-1
STM14_0831	SL1344_0693	STM0712	ybgJ	Allophanate hydrolase 2 subunit 1 (EC 3.5.1.54)	0	0	1.71205	0.972187	0.739859	1.46804	4.573	6.057	-0.405462	1	1	0	1	0	1.74281	0.879408	0.863402	1.86602	2.074	4.133	-0.994773	1	1	1	1	-1
STM14_0832	SL1344_0694	STM0713	ybgK	Allophanate hydrolase 2 subunit 2 (EC 3.5.1.54)	0	0	1.28639	0.972707	0.313685	1.57948	4.964	4.959	0.00145389	1	1	0	1	0	1.43432	0.910054	0.524262	1.91117	2.034	4.025	-0.984669	1	1	0	1	-1
STM14_0833	SL1344_0695	STM0714	ybgL	Lactam utilization protein LamB	0	0	1.32203	0.497374	0.824654	1.14178	4.375	4.348	0.00893108	1	0	1	1	0	1.92641	0.906304	1.02011	1.58094	1.802	3.202	-0.829374	1	1	1	1	-1
STM14_0835	SL1344_0697	STM0716	fimB	Type 1 fimbriae regulatory protein, FimB/FimE family	0	0	-0.117215	0.493416	-0.610631	1.38232	1.342	1.66	-0.306799	0	0	0	1	0	-0.0403412	-0.0242519	-0.0160894	1.09607	1.026	1.383	-0.43077	0	0	0	1	0
STM14_0847	SL1344_0710	STM0728	nei	Endonuclease VIII	0	0	-0.716642	-1.31257	0.595927	0.0723835	1.642	1.83	-0.15639	0	-1	0	0	0	-0.273017	-1.07015	0.797136	-0.381362	1.161	1.45	-0.320685	0	-1	0	0	0
STM14_0848	SL1344_0711	STM0729	abrB	AbrB protein	0	0	-0.755311	-1.1247	0.369389	-0.624388	NA	NA	NA	0	-1	0	0	NA	-0.710327	-0.893392	0.183065	-0.74481	NA	NA	NA	0	-1	0	0	NA
STM14_0849	SL1344_0712	STM0730	gltA	Citrate synthase (si) (EC 2.3.3.1)	1	0	-1.5789	-1.32051	-0.258393	-0.572402	7.328	9.009	-0.297947	-1	-1	0	0	0	-2.28873	-2.43281	0.144074	-1.20277	4.373	5.032	-0.202509	-1	-1	0	-1	0
STM14_0851	SL1344_0714	STM0732	sdhC	Succinate dehydrogenase cytochrome b-556 subunit	1	0	-1.01955	-0.674907	-0.344644	0.214796	2.069	2.171	-0.0694261	-1	0	0	0	0	-3.21988	-3.3076	0.0877189	-1.89225	1.342	1.89	-0.494002	-1	-1	0	-1	0
STM14_0852	SL1344_0715	STM0733	sdhD	Succinate dehydrogenase hydrophobic membrane anchor protein	1	0	-1.2297	-0.877398	-0.352304	-0.19238	2.134	2.457	-0.203338	-1	-1	0	0	0	-2.99595	-2.8574	-0.138543	-1.60738	1.372	1.981	-0.529948	-1	-1	0	-1	0
STM14_0853	SL1344_0716	STM0734	sdhA	Succinate dehydrogenase flavoprotein subunit (EC 1.3.5.1)	1	0	-0.628764	-1.00839	0.379628	-0.586937	2.934	3.212	-0.130603	0	-1	0	0	0	-2.24423	-2.79116	0.546926	-1.62716	1.526	2.981	-0.966041	-1	-1	0	-1	-1
STM14_0854	SL1344_0717	STM0735	sdhB	Succinate dehydrogenase iron-sulfur protein (EC 1.3.5.1)	0	0	-1.16481	-0.984651	-0.180155	-0.364353	4.605	3.983	0.209346	-1	-1	0	0	0	-2.51171	-2.52857	0.0168564	-1.44481	1.891	3.777	-0.998091	-1	-1	0	-1	-1
STM14_0855	SL1344_0718	STM0736	kgd	2-oxoglutarate dehydrogenase E1 component (EC 1.2.4.2)	1	0	-1.36894	-1.41551	0.046569	-0.789189	9.162	8	0.195663	-1	-1	0	0	0	-1.21701	-1.26181	0.0447968	-0.30007	5.23	7.864	-0.588452	-1	-1	0	0	0
STM14_0856	SL1344_0719	STM0737	sucB	Dihydrolipoamide succinyltransferase component (E2) of 2-oxoglutarate dehydrogenase complex (EC 2.3.1.61)	1	0	-2.07263	-2.17155	0.0989197	-1.52078	NA	NA	NA	-1	-1	0	-1	NA	-0.789285	-1.12499	0.335701	-0.343047	NA	NA	NA	0	-1	0	0	NA
STM14_0857	SL1344_0720	STM0738	sucC	Succinyl-CoA ligase [ADP-forming] beta chain (EC 6.2.1.5)	0	0	-2.11575	-1.88597	-0.229775	-1.161	NA	NA	NA	-1	-1	0	-1	NA	-0.530973	-0.755835	0.224862	0.179322	NA	NA	NA	0	0	0	0	NA
STM14_0858	SL1344_0721	STM0739	sucD	Succinyl-CoA ligase [ADP-forming] alpha chain (EC 6.2.1.5)	0	0	-1.80105	-2.05382	0.252769	-1.34189	NA	NA	NA	-1	-1	0	-1	NA	-0.154854	-0.623144	0.46829	0.180693	NA	NA	NA	0	0	0	0	NA
STM14_0859	-	-	STM14_0859	hypothetical protein	0	0	NA	NA	NA	-0.636797	NA	NA	NA	NA	NA	NA	0	NA	NA	NA	NA	0.778936	NA	NA	NA	NA	NA	NA	0	NA
STM14_0861	SL1344_0722	STM0740	cydA	Cytochrome d ubiquinol oxidase subunit I (EC 1.10.3.-)	0	0	-1.73457	-1.60913	-0.125432	-0.827297	6.257	10.65	-0.76731	-1	-1	0	-1	0	0.287023	0.403291	-0.116268	1.69777	3.998	6.806	-0.767529	0	0	0	1	0
STM14_0862	SL1344_0723	STM0741	cydB	Cytochrome d ubiquinol oxidase subunit II (EC 1.10.3.-)	0	0	-1.27649	-1.19087	-0.085617	-0.528268	NA	NA	NA	-1	-1	0	0	NA	-0.275453	-0.210351	-0.0651025	1.23294	NA	NA	NA	0	0	0	1	NA
STM14_0863	SL1344_0724	STM0742	ybgT	Cytochrome d ubiquinol oxidase subunit X (EC 1.10.3.-)	0	0	-0.568941	-0.418213	-0.150727	0.342435	NA	NA	NA	0	0	0	0	NA	0.0239313	0.0798428	-0.0559115	1.74754	NA	NA	NA	0	0	0	1	NA
STM14_0864	-	-	STM14_0864	-	0	0	-1.17174	-3.17958	2.00784	-3.35105	NA	NA	NA	-1	-1	1	-1	NA	0.538285	-1.6984	2.23669	-1.44513	NA	NA	NA	0	-1	1	-1	NA
STM14_0865	SL1344_0725	STM0743	ybgE	Cyd operon protein YbgE	0	0	-0.286989	-1.46353	1.17654	-0.768519	NA	NA	NA	0	-1	1	0	NA	1.36	0.949851	0.410152	1.36876	NA	NA	NA	1	1	0	1	NA
STM14_0866	SL1344_0726	STM0744	ybgC	Tol-Pal system-associated acyl-CoA thioesterase	0	0	0.0620711	-0.110026	0.172097	0.467818	1.15	1.425	-0.309328	0	0	0	0	0	0.46597	0.0795464	0.386424	0.943917	0.9082	1.18	-0.377705	0	0	0	1	0
STM14_0867	SL1344_0727	STM0745	tolQ	Tol-Pal system protein TolQ	0	0	0.438698	0.0408397	0.397858	0.620721	1.851	1.942	-0.0692383	0	0	0	0	0	0.321832	0.0803748	0.241458	1.13169	0.9661	1.503	-0.637601	0	0	0	1	0
STM14_0868	SL1344_0728	STM0746	tolR	Tol biopolymer transport system, TolR protein	0	0	0.731815	0.133766	0.598049	0.467532	1.983	1.93	0.0390838	0	0	0	0	0	0.886994	-0.0320271	0.919021	1.13739	0.9849	1.409	-0.516622	1	0	1	1	0
STM14_0869	SL1344_0729	STM0747	tolA	TolA protein	0	0	0.887025	-0.282707	1.16973	-0.0345705	3.008	3.08	-0.0341258	1	0	1	0	0	0.857048	0.115045	0.742003	0.848279	1.205	2.382	-0.98314	1	0	0	1	-1
STM14_0870	SL1344_0730	STM0748	tolB	Tol-Pal system beta propeller repeat protein TolB	0	0	1.06678	0.173986	0.892794	0.635144	6.398	7.203	-0.170977	1	0	1	0	0	0.681962	0.0270688	0.654893	0.861403	3.232	6.779	-1.06865	0	0	0	1	-1
STM14_0871	SL1344_0731	STM0749	pal	Tol-Pal system peptidoglycan-associated lipoprotein PAL	1	0	0.754187	0.810479	-0.0562924	1.52963	8.366	10.16	-0.28029	0	1	0	1	0	0.29457	0.265614	0.0289553	1.52573	5.634	11.46	-1.02438	0	0	0	1	-1
STM14_0872	SL1344_0732	STM0750	ybgF	Tol-Pal system TPR repeat containing exported protein YbgF	0	0	0.299774	0.00412812	0.295646	0.172973	3.746	7.206	-0.943848	0	0	0	0	-1	0.238873	-0.03436	0.273233	0.633908	2.778	6.331	-1.18839	0	0	0	0	-1
STM14_0874	-	-	STM14_0874	-	0	0	NA	NA	NA	-2.01751	NA	NA	NA	NA	NA	NA	-1	NA	NA	NA	NA	-1.23412	NA	NA	NA	NA	NA	NA	-1	NA
STM14_0875	-	-	STM14_0875	-	0	0	NA	NA	NA	-2.62355	NA	NA	NA	NA	NA	NA	-1	NA	NA	NA	NA	-2.14618	NA	NA	NA	NA	NA	NA	-1	NA
STM14_0876	-	-	STM14_0876	-	0	0	NA	NA	NA	-1.55768	NA	NA	NA	NA	NA	NA	-1	NA	NA	NA	NA	-1.08952	NA	NA	NA	NA	NA	NA	-1	NA
STM14_0877	-	-	STM14_0877	-	0	0	NA	NA	NA	-1.52019	NA	NA	NA	NA	NA	NA	-1	NA	NA	NA	NA	-0.893643	NA	NA	NA	NA	NA	NA	-1	NA
STM14_0878	-	-	STM14_0878	-	0	0	NA	NA	NA	-1.55748	NA	NA	NA	NA	NA	NA	-1	NA	NA	NA	NA	-1.06914	NA	NA	NA	NA	NA	NA	-1	NA
STM14_0880	SL1344_0733	STM0756	nadA	Quinolinate synthetase (EC 2.5.1.72)	0	0	3.06267	2.47955	0.583128	2.91871	1.516	2.38	-0.650692	1	1	0	1	0	3.04189	2.74633	0.295559	3.76498	1.035	1.67	-0.690217	1	1	0	1	0
STM14_0881	SL1344_0734	STM0757	pnuC	Ribosyl nicotinamide transporter, PnuC-like	0	0	2.43047	2.48136	-0.0508883	3.25554	1.744	3.26	-0.902472	1	1	0	1	-1	2.68987	2.72669	-0.0368246	3.26033	1.731	2.604	-0.589124	1	1	0	1	0
STM14_0882	SL1344_0735	STM0758	ybgR	Zinc transporter ZitB	0	0	-0.02187	0.109007	-0.130877	0.864409	1.992	2.688	-0.432315	0	0	0	0	0	0.134734	0.435891	-0.301157	0.791834	1.928	2.922	-0.599851	0	0	0	0	0
STM14_0883	-	-	ybgS	putative secreted protein	0	0	1.32234	1.45784	-0.135491	2.52584	NA	NA	NA	1	1	0	1	NA	1.52926	1.79039	-0.261129	2.05724	NA	NA	NA	1	1	0	1	NA
STM14_0884	SL1344_0737	STM0760	aroG	2-keto-3-deoxy-D-arabino-heptulosonate-7-phosphate synthase I alpha (EC 2.5.1.54)	0	0	0.29776	0.492739	-0.19498	1.12287	1.984	5.219	-1.39536	0	0	0	1	-1	0.20919	0.339323	-0.130133	1.59254	1.582	3.279	-1.05151	0	0	0	1	-1
STM14_0885	SL1344_0738	STM0761	STM14_0885	Fumarate hydratase class I, beta region (EC 4.2.1.2); L(+)-tartrate dehydratase beta subunit (EC 4.2.1.32)	0	0	-0.407152	0.162734	-0.569886	1.1295	NA	NA	NA	0	0	0	1	NA	-0.24301	-0.0411645	-0.201845	1.18809	NA	NA	NA	0	0	0	1	NA
STM14_0886	SL1344_0739	STM0762	STM14_0886	Fumarate hydratase class I, alpha region (EC 4.2.1.2); L(+)-tartrate dehydratase alpha subunit (EC 4.2.1.32)	0	0	-1.91617	-0.751761	-1.1644	0.236716	NA	NA	NA	-1	0	-1	0	NA	-0.343552	0.33024	-0.673793	1.1034	NA	NA	NA	0	0	0	1	NA
STM14_0893	SL1344_0746	STM0769	STM14_0893	Membrane protein associated with oxaloacetate decarboxylase	0	0	1.62877	0.732476	0.896293	1.5444	NA	NA	NA	1	0	1	1	NA	1.30384	0.380899	0.922941	1.41674	NA	NA	NA	1	0	1	1	NA
STM14_0894	SL1344_0747	STM0770	STM14_0894	putative ABC transport protein	0	0	NA	NA	NA	2.59946	NA	NA	NA	NA	NA	NA	1	NA	NA	NA	NA	2.6823	NA	NA	NA	NA	NA	NA	1	NA
STM14_0895	SL1344_0748	STM0771	STM14_0895	hypothetical protein	0	0	NA	NA	NA	0.465374	NA	NA	NA	NA	NA	NA	0	NA	NA	NA	NA	1.912	NA	NA	NA	NA	NA	NA	1	NA
STM14_0896	SL1344_0749	STM0772	gpmA	Phosphoglycerate mutase (EC 5.4.2.11)	1	0	-0.285797	0.344507	-0.630304	1.09108	3.409	7.269	-1.09241	0	0	0	1	-1	-0.378954	0.0709159	-0.44987	1.23694	2.365	4.407	-0.897957	0	0	0	1	-1
STM14_0897	-	-	STM14_0897	-	0	0	NA	NA	NA	0.29194	NA	NA	NA	NA	NA	NA	0	NA	NA	NA	NA	0.822676	NA	NA	NA	NA	NA	NA	1	NA
STM14_0898	SL1344_0750	STM0773	galM	Aldose 1-epimerase (EC 5.1.3.3)	0	0	-0.639672	-0.598776	-0.0408951	0.111761	6.108	11.27	-0.883716	0	0	0	0	-1	0.0798452	0.0556097	0.0242354	0.929422	4.905	8.717	-0.829579	0	0	0	1	-1
STM14_0899	SL1344_0751	STM0774	galK	Galactokinase (EC 2.7.1.6)	0	0	-0.477909	-0.499934	0.0220248	0.343445	5.12	8.594	-0.747186	0	0	0	0	0	0.0428269	0.154628	-0.111801	0.839904	3.774	6.791	-0.84753	0	0	0	1	-1
STM14_0900	SL1344_0752	STM0775	galT	Galactose-1-phosphate uridylyltransferase (EC 2.7.7.10)	0	1	-0.445084	-0.587225	0.142141	0.156292	3.761	5.912	-0.65253	0	0	0	0	0	-0.0106485	-0.295593	0.284945	0.464293	2.831	3.944	-0.478348	0	0	0	0	0
STM14_0901	SL1344_0753	STM0776	galE	UDP-N-acetylglucosamine 4-epimerase (EC 5.1.3.7) / UDP-glucose 4-epimerase (EC 5.1.3.2)	0	0	-0.576674	-0.38623	-0.190444	0.521985	3.393	5.348	-0.656438	0	0	0	0	0	-0.264243	-0.323025	0.0587822	0.724312	2.432	3.535	-0.539567	0	0	0	0	0
STM14_0904	SL1344_0755	STM0778	modF	Putative molybdenum transport ATP-binding protein modF	0	0	1.78477	0.63941	1.14536	1.32845	2.854	3.897	-0.449379	1	0	1	1	0	1.22515	0.350271	0.874879	1.51367	1.803	2.592	-0.523666	1	0	1	1	0
STM14_0905	SL1344_0756	STM0779	modE	DNA-binding domain of ModE / Molybdate-binding domain of ModE	0	0	-0.046831	0.0852078	-0.132039	0.721998	2.09	2.723	-0.381694	0	0	0	0	0	-0.272146	-0.258422	-0.0137243	0.81627	1.45	2.213	-0.609951	0	0	0	1	0
STM14_0906	SL1344_0757	STM0780	ybhT	AcrZ membrane protein associated with AcrAB-TolC multidrug efflux pump	0	0	0.0888163	-0.314793	0.403609	0.455233	1.86	2.742	-0.559926	0	0	0	0	0	0.296821	0.0955091	0.201311	0.983525	1.215	2.031	-0.741234	0	0	0	1	0
STM14_0907	SL1344_0758	STM0781	modA	Molybdenum ABC transporter, substrate-binding protein ModA	0	0	0.578718	-0.596759	1.17548	0.0469165	3.898	2.528	0.624738	0	0	1	0	0	0.144101	-0.849253	0.993354	0.31481	2.205	3.326	-0.59301	0	-1	1	0	0
STM14_0908	SL1344_0759	STM0782	modB	Molybdenum ABC transporter permease protein ModB	0	0	-0.249325	-1.1493	0.899978	-0.952119	2.421	1.823	0.409289	0	-1	1	-1	0	-0.559032	-1.0796	0.520563	-0.145054	1.652	2.159	-0.38615	0	-1	0	0	0
STM14_0909	SL1344_0760	STM0783	modC	Molybdenum ABC transporter ATP-binding protein ModC	0	0	0.723519	-0.575657	1.29918	-0.117789	2.05	1.855	0.144205	0	0	1	0	0	-0.112512	-0.195589	0.0830775	0.729225	1.024	1.72	-0.748193	0	0	0	0	0
STM14_0910	SL1344_0761	STM0784	ybhA	Hydrolase, HAD superfamily	0	0	-1.00893	0.00934805	-1.01828	0.865041	1.725	2.611	-0.598006	-1	0	-1	1	0	-0.318844	0.347114	-0.665958	1.38026	1.241	1.906	-0.619045	0	0	0	1	0
STM14_0911	SL1344_0762	STM0785	ybhE	6-phosphogluconolactonase (EC 3.1.1.31)	0	0	0.197715	0.840763	-0.643047	1.67503	9.874	18.42	-0.899567	0	1	0	1	-1	0.572704	0.909217	-0.336513	1.96493	6.364	12.59	-0.984273	0	1	0	1	-1
STM14_0912	SL1344_0763	STM0786	ybhC	Pectinesterase (EC 3.1.1.11)	0	0	-0.313233	-0.629516	0.316283	0.0782959	3.507	7.293	-1.05627	0	0	0	0	-1	-0.337331	-0.646823	0.309492	0.674246	2.478	5.031	-1.02167	0	0	0	0	-1
STM14_0913	SL1344_0764	STM0787	hutI	Imidazolonepropionase (EC 3.5.2.7)	1	0	0.598514	-0.154239	0.752754	0.312147	1.708	1.49	0.196996	0	0	0	0	0	-0.767055	-0.846087	0.0790315	0.0958162	1.378	1.114	0.306827	0	-1	0	0	0
STM14_0914	SL1344_0765	STM0788	hutG	Formiminoglutamase (EC 3.5.3.8)	0	0	1.00679	0.0379533	0.968837	0.46534	2.123	2.297	-0.113646	1	0	1	0	0	-0.440324	-0.555877	0.115553	0.481289	1.358	1.518	-0.160688	0	0	0	0	0
STM14_0915	SL1344_0766	STM0789	hutC	Histidine utilization repressor	0	0	-0.203905	-0.597737	0.393833	0.179832	2.708	2.4	0.174193	0	0	0	0	0	-0.740939	-0.67919	-0.0617491	0.766241	1.43	1.711	-0.258825	0	0	0	0	0
STM14_0916	SL1344_0767	STM0790	hutU	Urocanate hydratase (EC 4.2.1.49)	0	0	NA	NA	NA	0.455128	NA	NA	NA	NA	NA	NA	0	NA	NA	NA	NA	-0.612465	NA	NA	NA	NA	NA	NA	0	NA
STM14_0917	SL1344_0768	STM0791	hutH	Histidine ammonia-lyase (EC 4.3.1.3)	0	0	0.519325	0.0691537	0.450171	0.582879	5.37	5.249	0.0328795	0	0	0	0	0	-1.57719	-1.16671	-0.410481	-0.130439	2.718	4.263	-0.649324	-1	-1	0	0	0
STM14_0918	SL1344_0769	STM0792	ybhB	UPF0098 protein ybhB	0	0	1.99342	2.08618	-0.0927577	2.78584	NA	NA	NA	1	1	0	1	NA	2.40138	2.35797	0.043411	3.03898	NA	NA	NA	1	1	0	1	NA
STM14_0919	SL1344_0770	STM0793	bioA	Adenosylmethionine-8-amino-7-oxononanoate aminotransferase (EC 2.6.1.62)	0	0	5.68662	4.57754	1.10907	5.427	1.55	2.284	-0.559294	1	1	1	1	0	6.05893	4.84708	1.21185	5.61646	1.065	1.881	-0.820646	1	1	1	1	-1
STM14_0920	SL1344_0771	STM0794	bioB	Biotin synthase (EC 2.8.1.6)	0	0	5.62944	5.30477	0.324672	5.95273	NA	NA	NA	1	1	0	1	NA	6.22243	5.79975	0.422683	6.73287	NA	NA	NA	1	1	0	1	NA
STM14_0925	-	-	STM14_0925	-	0	0	NA	NA	NA	-0.0676061	NA	NA	NA	NA	NA	NA	0	NA	NA	NA	NA	0.846852	NA	NA	NA	NA	NA	NA	1	NA
STM14_0926	SL1344_0775	STM0798	uvrB	Excinuclease ABC subunit B	0	0	0.1738	-0.420361	0.594161	0.349058	1.646	1.67	-0.0208838	0	0	0	0	0	0.573416	0.102081	0.471336	0.788119	1.443	1.325	0.123079	0	0	0	0	0
STM14_1005	SL1344_0833	STM0857	STM14_1005	Acyl-CoA dehydrogenase	0	0	1.16505	0.829306	0.335744	1.57639	NA	NA	NA	1	1	0	1	NA	1.00924	0.768218	0.241019	1.70026	NA	NA	NA	1	0	0	1	NA
STM14_1007	SL1344_0834	STM0858	STM14_1007	Electron transfer flavoprotein-ubiquinone oxidoreductase (EC 1.5.5.1)	0	0	-0.0157952	-0.621273	0.605478	0.382543	NA	NA	NA	0	0	0	0	NA	-0.180596	-0.992676	0.81208	-0.187807	NA	NA	NA	0	-1	1	0	NA
STM14_1008	SL1344_0835	STM0859	STM14_1008	Transcriptional regulator, LysR family	0	0	2.41251	2.78722	-0.374713	3.66271	0.9563	1.747	-0.869344	1	1	0	1	0	1.87147	1.79648	0.0749929	3.23626	0.8135	1.389	-0.771832	1	1	0	1	0
STM14_1009	SL1344_0836	STM0860	STM14_1009	D-beta-hydroxybutyrate permease	0	0	0.754303	1.80427	-1.04997	2.1129	NA	NA	NA	0	1	-1	1	NA	0.83214	1.40669	-0.574552	2.42379	NA	NA	NA	1	1	0	1	NA
STM14_1012	SL1344_0838	STM0862	yliJ	Uncharacterized glutathione S-transferase-like protein	0	0	0.0102031	0.23087	-0.220667	1.1565	3.711	4.272	-0.203104	0	0	0	1	0	-0.379734	-0.321887	-0.0578469	0.715985	2.278	2.986	-0.390446	0	0	0	0	0
STM14_1013	SL1344_0839	STM0863	dacC	D-alanyl-D-alanine carboxypeptidase (EC 3.4.16.4)	1	0	1.4243	1.36086	0.0634412	2.16628	1.33	2.427	-0.867748	1	1	0	1	0	1.42944	1.48002	-0.050583	2.15737	1.221	2.339	-0.937829	1	1	0	1	-1
STM14_1014	SL1344_0840	STM0864	deoR	Deoxyribose operon repressor, DeoR family	0	0	0.548011	0.0335097	0.514502	0.595038	0.9977	1.072	-0.103627	0	0	0	0	0	0.729547	0.37062	0.358927	1.05149	0.9291	0.91	0.0299673	0	0	0	1	0
STM14_1015	SL1344_0841	STM0865	ybjG	Undecaprenyl-diphosphatase BcrC (EC 3.6.1.27)	0	0	2.37493	2.23884	0.136094	3.06626	0.9116	1.283	-0.493048	1	1	0	1	0	1.54529	1.66465	-0.119361	2.80063	0.8526	0.9948	-0.222537	1	1	0	1	0
STM14_1016	SL1344_0842	STM0866	mdfA	Multidrug translocase MdfA	0	0	-0.9632	-0.999092	0.0358912	-0.552373	1.294	1.949	-0.590896	-1	-1	0	0	0	-0.8254	-0.946978	0.121578	0.189223	0.86	1.516	-0.817861	-1	-1	0	0	0
STM14_1017	SL1344_0843	STM0867	STM14_1017	5-amino-6-(5-phospho-D-ribitylamino)uracil phosphatase YbjI	0	0	-0.479584	-0.376743	-0.102841	0.572595	5.291	6.106	-0.206687	0	0	0	0	0	-0.244493	0.12573	-0.370223	1.07732	2.807	3.982	-0.504464	0	0	0	1	0
STM14_1018	SL1344_0844	STM0868	STM14_1018	Inner membrane protein YbjJ	0	0	-0.91665	-1.02253	0.105883	-0.395097	2.008	1.739	0.207501	-1	-1	0	0	0	-0.975516	-0.933577	-0.0419399	-0.0750876	1.427	1.552	-0.121143	-1	-1	0	0	0
STM14_1020	SL1344_0845	STM0869	STM14_1020	HTH-type transcriptional regulator RcdA	0	0	-0.871169	-1.44796	0.57679	-1.17299	NA	NA	NA	-1	-1	0	-1	NA	-1.38847	-0.874722	-0.513744	-0.030961	NA	NA	NA	-1	-1	0	0	NA
STM14_1021	SL1344_0846	STM0870	STM14_1021	Putative transport protein YbjL	0	0	-1.17183	-1.57761	0.405772	-0.919839	1.472	1.403	0.0692627	-1	-1	0	-1	0	-0.572154	-0.890834	0.31868	-0.10464	1.123	1.13	-0.00896485	0	-1	0	0	0
STM14_1023	SL1344_0848	STM0872	grxA	Glutaredoxin 1	0	0	-1.61134	-1.02899	-0.582343	-0.149049	3.255	7.795	-1.25989	-1	-1	0	0	-1	-1.18881	-0.617242	-0.57157	0.450126	4.374	5.264	-0.267206	-1	0	0	0	0
STM14_1024	SL1344_0849	STM0873	ybjC	Uncharacterized protein YbjC	0	0	1.22202	0.702669	0.519349	1.51295	NA	NA	NA	1	0	0	1	NA	2.03275	1.3447	0.688045	1.8043	NA	NA	NA	1	1	0	1	NA
STM14_1025	-	-	mdaA	Oxygen-insensitive NADPH nitroreductase (EC 1.-.-.-)	0	0	0.96711	1.25366	-0.286551	2.16853	3.182	5.431	-0.771284	1	1	0	1	0	1.0123	1.00763	0.00466836	1.6147	1.849	3.934	-1.08925	1	1	0	1	-1
STM14_1026	SL1344_0852	STM0875	rimK	Ribosomal protein S6--L-glutamate ligase	0	0	0.0354586	-0.60773	0.643188	0.143943	2.894	3.214	-0.151305	0	0	0	0	0	0.32311	-0.172086	0.495196	0.770212	1.338	3.051	-1.1892	0	0	0	0	-1
STM14_1027	SL1344_0853	STM0876	ybjN	Uncharacterized sensory transduction regulator YbjN	0	0	-0.171394	-0.337295	0.165901	0.632708	4.011	5.177	-0.368154	0	0	0	0	0	0.254642	-0.165157	0.4198	0.903748	1.866	3.557	-0.930712	0	0	0	1	-1
STM14_1028	SL1344_0854	STM0877	potF	Putrescine ABC transporter putrescine-binding protein PotF (TC 3.A.1.11.2)	0	0	6.90903	6.17696	0.732069	6.92257	2.678	3.43	-0.357053	1	1	0	1	0	4.5623	4.26904	0.29326	5.56756	1.595	2.062	-0.370488	1	1	0	1	0
STM14_1029	SL1344_0855	STM0878	potG	Putrescine transport ATP-binding protein PotG (TC 3.A.1.11.2)	0	0	7.27709	5.30776	1.96933	5.5361	2.655	2.41	0.139679	1	1	1	1	0	5.17506	4.10112	1.07394	4.98859	1.413	2.047	-0.53475	1	1	1	1	0
STM14_1030	SL1344_0856	STM0879	potH	Putrescine transport system permease protein PotH (TC 3.A.1.11.2)	0	0	6.82612	3.62935	3.19677	4.06161	NA	NA	NA	1	1	1	1	NA	5.25803	2.79419	2.46385	3.62174	NA	NA	NA	1	1	1	1	NA
STM14_1031	SL1344_0857	STM0880	potI	Putrescine transport system permease protein PotI (TC 3.A.1.11.2)	0	0	5.55869	2.79526	2.76343	3.44008	NA	NA	NA	1	1	1	1	NA	4.64281	2.73857	1.90424	3.57257	NA	NA	NA	1	1	1	1	NA
STM14_1032	SL1344_0858	STM0881	ybjO	Inner membrane protein YbjO	0	0	-0.52889	-0.253713	-0.275177	0.215528	5.267	1.667	1.65973	0	0	0	0	1	0.603552	0.485101	0.118451	1.1826	4.476	1.541	1.53834	0	0	0	1	1
STM14_1033	SL1344_0859	STM0882	rumB	23S rRNA (uracil(747)-C(5))-methyltransferase (EC 2.1.1.189)	0	0	-0.286998	-0.877191	0.590193	0.0170043	4.946	1.612	1.61741	0	-1	0	0	1	-0.106895	-0.723794	0.616899	0.345857	4.507	1.404	1.68262	0	0	0	0	1
STM14_1037	SL1344_0862	STM0886	STM14_1037	Choline-sulfatase (EC 3.1.6.6) BUT NOT	0	0	0.815428	0.492909	0.322519	1.33598	3.771	6.245	-0.727754	1	0	0	1	0	1.46288	1.67601	-0.213138	1.68447	2.499	3.403	-0.445456	1	1	0	1	0
STM14_1039	SL1344_0863	STM0887	artJ	Arginine ABC transporter, substrate-binding protein ArtJ	0	0	2.09621	2.281	-0.18479	3.34235	2.595	4.216	-0.70014	1	1	0	1	0	0.989016	1.02166	-0.0326392	2.4242	1.711	2.548	-0.574526	1	1	0	1	0
STM14_1040	SL1344_0864	STM0888	artM	Arginine ABC transporter, permease protein ArtM	0	0	0.367217	0.0454767	0.32174	0.699272	3.352	5.667	-0.757563	0	0	0	0	0	0.695809	0.755503	-0.0596936	1.63038	1.779	3.896	-1.13093	0	0	0	1	-1
STM14_1041	SL1344_0865	STM0889	artQ	Arginine ABC transporter, permease protein ArtQ	0	0	0.24385	-0.236893	0.480743	0.331648	2.458	4.992	-1.02213	0	0	0	0	-1	0.967094	0.423102	0.543992	1.13251	1.589	3.267	-1.03985	1	0	0	1	-1
STM14_1042	SL1344_0866	STM0890	artI	Arginine ABC transporter, substrate-binding protein ArtI	1	0	0.16032	0.441081	-0.280761	1.37215	3.306	5.186	-0.649535	0	0	0	1	0	0.244828	0.271246	-0.0264175	1.50533	2.182	3.255	-0.577006	0	0	0	1	0
STM14_1043	SL1344_0867	STM0891	artP	Arginine ABC transporter, ATP-binding protein ArtP	0	0	0.913908	0.685047	0.228861	1.39849	1.439	2.366	-0.717383	1	0	0	1	0	0.948242	0.722645	0.225597	1.55677	1.058	1.662	-0.651581	1	0	0	1	0
STM14_1044	SL1344_0868	STM0892	ybjP	Uncharacterized lipoprotein YbjP	0	0	-0.892553	-0.247597	-0.644956	0.955493	4.399	7.446	-0.75929	-1	0	0	1	0	0.0666199	0.369295	-0.302675	1.28977	3.387	4.301	-0.344664	0	0	0	1	0
STM14_1045	SL1344_0869	STM0930	orfB	UPF0145 protein YbjQ	0	0	1.88595	2.50746	-0.621507	3.12346	1.363	2.663	-0.966267	1	1	0	1	-1	1.32249	1.87601	-0.553524	2.99325	1.059	1.827	-0.786774	1	1	0	1	0
STM14_1046	SL1344_0870	STM0931	ybjR	N-acetylmuramoyl-L-alanine amidase (EC 3.5.1.28) @ 1,6-anhydro-N-acetylmuramyl-L-alanine amidase	0	0	2.42909	2.13158	0.297512	2.62075	1.282	2.043	-0.672293	1	1	0	1	0	2.33816	1.70961	0.628551	2.62527	0.9958	1.662	-0.738992	1	1	0	1	0
STM14_1047	SL1344_0871	STM0932	STM14_1047	Uncharacterized NAD(P)-dependent epimerase/dehydratase family protein YbjS	0	0	-1.58343	-1.44021	-0.143222	-0.791971	1.88	1.33	0.499306	-1	-1	0	0	0	-1.85032	-1.36443	-0.485896	-0.655607	1.153	1.026	0.168362	-1	-1	0	0	0
STM14_1048	SL1344_0872	STM0933	ybjT	hypothetical protein	0	0	0.832103	-0.096564	0.928667	0.336155	1.599	2.283	-0.513761	1	0	1	0	0	0.958082	0.22138	0.736701	0.875091	1.026	1.635	-0.67226	1	0	0	1	0
STM14_1049	SL1344_0873	STM0934	ltaA	Low-specificity L-threonine aldolase (EC 4.1.2.48)	0	0	0.291031	0.363542	-0.0725111	1.33596	1.556	2.643	-0.764334	0	0	0	1	0	0.398648	0.468327	-0.0696795	1.50595	1.257	1.85	-0.557541	0	0	0	1	0
STM14_1050	SL1344_0874	STM0935	poxB	Pyruvate dehydrogenase (quinone) (EC 1.2.5.1)	1	0	0.805944	0.916925	-0.110981	1.94865	NA	NA	NA	1	1	0	1	NA	1.54332	1.62612	-0.0827924	2.17156	NA	NA	NA	1	1	0	1	NA
STM14_1051	SL1344_0875	STM0936	hcr	NADH oxidoreductase for hydroxylamine reductase	0	0	0.416649	0.0298867	0.386762	0.773785	1.725	2.458	-0.510889	0	0	0	0	0	0.256122	0.616569	-0.360447	0.996394	1.08	1.689	-0.645138	0	0	0	1	0
STM14_1052	SL1344_0876	STM0937	hcp	Hydroxylamine reductase (EC 1.7.99.1)	0	0	NA	NA	NA	0.517086	1.477	1.973	-0.417721	NA	NA	NA	0	0	NA	NA	NA	1.1707	1.187	1.492	-0.329928	NA	NA	NA	1	0
STM14_1054	SL1344_0877	STM0938	ybjE	FIG003145: Surface protein	0	0	0.0792734	-0.212155	0.291428	0.80235	1.07	1.747	-0.707269	0	0	0	1	0	0.0308774	-0.237029	0.267906	0.77795	0.9399	1.305	-0.473471	0	0	0	0	0
STM14_1056	SL1344_0878	STM0939	ybjD	Predicted ATP-dependent endonuclease of the OLD family, YbjD subgroup	0	1	-0.863909	-0.640042	-0.223866	0.0223499	1.765	2.151	-0.285339	-1	0	0	0	0	-1.15254	-0.917007	-0.235529	-0.0545194	1.483	2.291	-0.627459	-1	-1	0	0	0
STM14_1057	SL1344_0879	STM0940	ybjX	Virulence factor VirK	0	0	0.692785	0.805072	-0.112287	1.67642	2.771	2.891	-0.0611619	0	1	0	1	0	0.715604	0.582479	0.133124	1.76346	1.517	1.836	-0.275345	0	0	0	1	0
STM14_1058	SL1344_0880	STM0941	ybjY	Macrolide-specific efflux protein MacA	0	0	1.01082	0.739108	0.271711	1.21485	1.428	2.578	-0.852256	1	0	0	1	0	1.25524	0.90857	0.346668	1.82746	1.188	1.824	-0.618571	1	1	0	1	0
STM14_1059	SL1344_0881	STM0942	ybjZ	Macrolide export ATP-binding/permease protein MacB	0	0	1.72014	0.79455	0.925587	1.36888	2.664	3.029	-0.185247	1	0	1	1	0	1.6657	1.14908	0.516615	1.8741	1.369	2.21	-0.690924	1	1	0	1	0
STM14_1060	-	-	STM14_1060	-	0	0	-0.697021	0.935362	-1.63238	1.20728	NA	NA	NA	0	1	-1	1	NA	-0.976912	1.36528	-2.34219	1.69397	NA	NA	NA	-1	1	-1	1	NA
STM14_1061	-	-	STM14_1061	hypothetical protein	0	0	NA	NA	NA	0.575959	NA	NA	NA	NA	NA	NA	0	NA	NA	NA	NA	0.844703	NA	NA	NA	NA	NA	NA	1	NA
STM14_1062	SL1344_0882	STM0943	cspD	Cold shock protein of CSP family => CspD (naming convention as in E.coli)	1	0	2.22534	1.78284	0.4425	2.55571	NA	NA	NA	1	1	0	1	NA	2.09332	1.72192	0.371408	2.84636	NA	NA	NA	1	1	0	1	NA
STM14_1063	SL1344_0883	STM0944	clpS	ATP-dependent Clp protease adaptor protein ClpS	0	0	-0.169119	-0.150967	-0.0181524	0.181766	3.575	6.241	-0.803834	0	0	0	0	-1	0.0278421	-0.121808	0.14965	0.438684	2.334	3.956	-0.761238	0	0	0	0	0
STM14_1064	SL1344_0884	STM0945	clpA	ATP-dependent Clp protease ATP-binding subunit ClpA	0	0	1.02043	0.771244	0.249188	1.39436	6.064	15.17	-1.32288	1	0	0	1	-1	0.215507	0.110312	0.105196	1.11057	3.234	8.374	-1.3726	0	0	0	1	-1
STM14_1066	-	-	tnpA_3	Mobile element protein	0	0	-0.56545	-0.882036	0.316586	-0.189849	NA	NA	NA	0	-1	0	0	NA	0.0951035	-0.0428804	0.137984	0.562251	NA	NA	NA	0	0	0	0	NA
STM14_1070	SL1344_0887	STM0948	STM14_1070	hypothetical protein	0	0	1.49249	-1.38278	2.87528	-0.81112	NA	NA	NA	1	-1	1	-1	NA	2.19436	-0.492798	2.68716	0.076887	NA	NA	NA	1	0	1	0	NA
STM14_1071	-	-	STM14_1071	-	0	0	NA	NA	NA	-3.14129	NA	NA	NA	NA	NA	NA	-1	NA	NA	NA	NA	-2.15269	NA	NA	NA	NA	NA	NA	-1	NA
STM14_1072	SL1344_0888	STM0950	STM14_1072	Nicotinamidase family protein YcaC	0	0	1.28498	1.77679	-0.491809	2.74476	NA	NA	NA	1	1	0	1	NA	1.50816	1.76589	-0.257732	2.73703	NA	NA	NA	1	1	0	1	NA
STM14_1073	SL1344_0889	STM0951	STM14_1073	Pirin	0	0	0.503737	0.916954	-0.413217	2.05483	NA	NA	NA	0	1	0	1	NA	1.58145	1.39967	0.181782	1.77441	NA	NA	NA	1	1	0	1	NA
STM14_1074	SL1344_0890	STM0952	STM14_1074	LysR-family transcriptional regulator STM0952	0	0	-0.981572	-0.987423	0.00585157	-0.138311	2.479	3.019	-0.284312	-1	-1	0	0	0	-0.496149	-0.432684	-0.0634647	0.319716	1.529	2.73	-0.836313	0	0	0	0	-1
STM14_1075	SL1344_0891	STM0953	infA	Translation initiation factor 1	0	0	-0.860657	-0.707963	-0.152694	0.189572	1.709	3.507	-1.03709	-1	0	0	0	-1	-0.423109	-0.297454	-0.125655	0.608615	1.54	2.48	-0.68741	0	0	0	0	0
STM14_1076	SL1344_0892	STM0954	STM14_1076	Putative inner membrane protein	0	0	-1.1802	-1.03288	-0.147318	-0.221396	1.829	3.491	-0.932585	-1	-1	0	0	-1	-0.289378	-0.66095	0.371572	0.158514	1.927	2.413	-0.324471	0	0	0	0	0
STM14_1077	SL1344_0893	STM0955	aat	Leucyl/phenylalanyl-tRNA--protein transferase (EC 2.3.2.6)	0	0	1.81538	1.13724	0.67814	2.21578	3.716	4.271	-0.200823	1	1	0	1	0	1.77382	1.55393	0.219893	2.36925	2.333	2.93	-0.328714	1	1	0	1	0
STM14_1078	SL1344_0894	STM0956	cydC	Efflux ABC transporter for glutathione/L-cysteine, essential for assembly of bd-type respiratory oxidases => CydC subunit	0	0	0.159786	0.230856	-0.0710704	0.789983	3.284	2.869	0.194906	0	0	0	0	0	0.251043	0.0289064	0.222136	1.37758	1.553	2.172	-0.483966	0	0	0	1	0
STM14_1079	SL1344_0895	STM0957	cydD	Efflux ABC transporter for glutathione/L-cysteine, essential for assembly of bd-type respiratory oxidases => CydD subunit	0	0	-0.127746	-0.869049	0.741303	0.140613	1.584	1.791	-0.177193	0	-1	0	0	0	-0.10674	-0.521358	0.414618	0.510775	1.16	1.402	-0.273362	0	0	0	0	0
STM14_1080	SL1344_0896	STM0958	trxB	Thioredoxin reductase (EC 1.8.1.9)	0	0	1.35015	0.837807	0.512346	1.49598	4.255	8.142	-0.936224	1	1	0	1	-1	0.812244	0.48745	0.324794	1.54926	2.727	4.924	-0.852516	1	0	0	1	-1
STM14_1083	SL1344_0897	STM0959	lrp	Leucine-responsive regulatory protein, regulator for leucine (or lrp) regulon and high-affinity branched-chain amino acid transport system	1	0	1.11011	0.860794	0.24932	1.50462	3.666	7.852	-1.09885	1	1	0	1	-1	0.778428	0.606078	0.17235	1.65313	2.295	2.907	-0.341037	0	0	0	1	0
STM14_1084	SL1344_0898	STM0960	ftsK	DNA translocase FtsK	0	0	0.256707	-0.387823	0.64453	0.236286	3.54	4.473	-0.337493	0	0	0	0	0	0.269512	-0.199205	0.468717	0.727682	2.178	3.004	-0.463881	0	0	0	0	0
STM14_1085	SL1344_0899	STM0961	lolA	Outer membrane lipoprotein carrier protein LolA	0	0	0.00294728	0.229149	-0.226201	1.13792	NA	NA	NA	0	0	0	1	NA	0.051504	0.100245	-0.0487408	1.20821	NA	NA	NA	0	0	0	1	NA
STM14_1086	SL1344_0900	STM0962	ycaJ	FIG065221: Holliday junction DNA helicase	0	0	0.749408	-0.0604747	0.809883	0.612537	NA	NA	NA	0	0	1	0	NA	0.670922	0.307158	0.363764	1.11491	NA	NA	NA	0	0	0	1	NA
STM14_1087	-	-	STM14_1087	-	0	0	NA	NA	NA	-1.54953	3.702	6.685	-0.852623	NA	NA	NA	-1	-1	NA	NA	NA	-1.14938	2.21	5.362	-1.27872	NA	NA	NA	-1	-1
STM14_1088	SL1344_0901	STM0963	serS	Seryl-tRNA synthetase (EC 6.1.1.11)	1	0	-0.605024	-0.56829	-0.0367347	0.126222	4.377	7.844	-0.841647	0	0	0	0	-1	-0.42214	-0.481535	0.0593948	0.742895	2.906	5.938	-1.03094	0	0	0	0	-1
STM14_1089	SL1344_0902	STM0964	dmsA	Anaerobic dimethyl sulfoxide reductase chain A (EC 1.8.5.3), molybdopterin-binding domain	0	0	1.24004	-0.0125966	1.25263	0.932795	NA	NA	NA	1	0	1	1	NA	1.15676	0.614587	0.542168	1.46126	NA	NA	NA	1	0	0	1	NA
STM14_1094	SL1344_0905	STM0968	ycaD	Hypothetical MFS-type transporter protein YcaD	0	0	2.7716	2.04899	0.722609	2.4578	0.9723	2.258	-1.21557	1	1	0	1	-1	2.72192	1.76454	0.957383	2.82631	0.8898	1.296	-0.542513	1	1	1	1	0
STM14_1095	SL1344_0906	STM0969	ycaM	Inner membrane permease YcaM	0	0	-0.442433	0.41208	-0.854513	1.23144	1.26	2.898	-1.20163	0	0	-1	1	-1	0.220647	0.425745	-0.205098	1.24785	1.166	4.337	-1.89513	0	0	0	1	-1
STM14_1096	SL1344_0907	STM0970	pflA	Pyruvate formate-lyase activating enzyme (EC 1.97.1.4)	1	0	-0.297307	-0.805998	0.508691	0.137842	1.924	3.146	-0.70941	0	-1	0	0	0	0.086578	-0.163608	0.250186	0.719287	1.166	2.082	-0.836402	0	0	0	0	-1
STM14_1097	SL1344_0908	STM0971	STM14_1097	-	0	0	NA	NA	NA	-0.587606	NA	NA	NA	NA	NA	NA	0	NA	NA	NA	NA	0.163106	NA	NA	NA	NA	NA	NA	0	NA
STM14_1098	SL1344_0909	STM0972	sopD2	hypothetical protein	1	0	4.08911	5.61761	-1.52851	6.36599	NA	NA	NA	1	1	-1	1	NA	5.20583	5.89253	-0.686699	6.87565	NA	NA	NA	1	1	0	1	NA
STM14_1099	SL1344_0910	STM0973	pflB	Pyruvate formate-lyase (EC 2.3.1.54)	1	0	0.526515	0.847763	-0.321248	1.82127	NA	NA	NA	0	1	0	1	NA	1.53432	1.63831	-0.103992	2.47032	NA	NA	NA	1	1	0	1	NA
STM14_1100	SL1344_0911	STM0974	focA	Formate efflux transporter (TC 2.A.44 family)	0	0	-0.550141	-0.690666	0.140525	0.0406538	2.008	4.137	-1.04283	0	0	0	0	-1	1.88042	1.46157	0.418852	1.57842	1.819	2.817	-0.631014	1	1	0	1	0
STM14_1101	SL1344_0912	STM0975	ycaO	Ribosomal protein S12p methylthiotransferase accessory factor YcaO	0	0	-0.0782295	-0.179085	0.100855	0.631372	2.578	4.474	-0.795313	0	0	0	0	0	-0.279954	-0.501888	0.221934	0.791179	1.554	3.462	-1.15562	0	0	0	0	-1
STM14_1103	SL1344_0913	STM0976	ycaP	Putative inner membrane protein	0	0	2.24966	2.17162	0.0780387	2.51204	NA	NA	NA	1	1	0	1	NA	2.30831	2.42879	-0.120472	2.96113	NA	NA	NA	1	1	0	1	NA
STM14_1105	SL1344_0914	STM0977	serC	Phosphoserine aminotransferase (EC 2.6.1.52)	0	0	1.71414	1.80754	-0.0934041	2.51133	3.37	6.007	-0.833896	1	1	0	1	-1	1.29119	1.21954	0.0716585	2.5898	2.436	4.006	-0.717648	1	1	0	1	0
STM14_1106	SL1344_0915	STM0978	aroA	5-Enolpyruvylshikimate-3-phosphate synthase (EC 2.5.1.19)	0	0	0.79333	0.877446	-0.0841154	1.47582	3.042	5.265	-0.791413	0	1	0	1	0	0.527746	0.625412	-0.0976662	2.0512	1.441	3.278	-1.18575	0	0	0	1	-1
STM14_1107	SL1344_0916	STM0979	ycaL	Putative heat shock protein YcaL	0	0	-0.236505	0.0285919	-0.265097	0.465681	5.015	5.777	-0.204071	0	0	0	0	0	-0.345257	0.772869	-1.11813	1.59899	2.004	3.902	-0.961331	0	0	-1	1	-1
STM14_1109	SL1344_0917	STM0980	cmk	Cytidylate kinase (EC 2.7.4.25)	0	0	-0.0035166	-0.905107	0.90159	-0.111121	1.615	3.257	-1.01201	0	-1	1	0	-1	0.551015	-0.0907726	0.641787	0.528798	1.216	2.39	-0.974867	0	0	0	0	-1
STM14_1110	SL1344_0918	STM0981	rpsA	SSU ribosomal protein S1p	0	0	-0.402036	-0.524976	0.12294	0.0820063	3.603	8.646	-1.26283	0	0	0	0	-1	-0.481459	-0.531195	0.0497356	0.429442	2.496	5.869	-1.2335	0	0	0	0	-1
STM14_1111	SL1344_0919	STM0982	ihfB	Integration host factor beta subunit	0	0	0.0355079	0.384618	-0.34911	1.30944	9.132	8.466	0.10925	0	0	0	1	0	-0.458914	0.0230853	-0.482	0.963861	4.098	5.499	-0.424249	0	0	0	1	0
STM14_1112	SL1344_0920	STM0983	ycaI	DNA internalization-related competence protein ComEC/Rec2	0	0	-0.675584	-0.260439	-0.415145	0.513965	NA	NA	NA	0	0	0	0	NA	-0.105862	0.481211	-0.587073	1.07778	NA	NA	NA	0	0	0	1	NA
STM14_1113	SL1344_0921	STM0984	msbA	Lipid A export permease/ATP-binding protein MsbA	0	0	0.0137925	-0.525862	0.539655	0.230215	1.728	3.217	-0.896613	0	0	0	0	-1	0.106027	-0.261513	0.367539	0.77177	1.226	1.984	-0.694453	0	0	0	0	0
STM14_1114	SL1344_0922	STM0985	lpxK	Tetraacyldisaccharide 4'-kinase (EC 2.7.1.130)	0	0	0.75643	-0.119619	0.876049	0.446224	2.519	3.776	-0.584008	0	0	1	0	0	0.75036	0.264604	0.485755	1.07085	1.304	2.413	-0.887884	0	0	0	1	-1
STM14_1115	SL1344_0923	STM0986	ycaQ	FIG004798: Putative cytoplasmic protein	0	0	0.314553	-0.247281	0.561834	0.358917	3.874	3.577	0.115074	0	0	0	0	0	0.568247	0.234587	0.33366	1.22666	1.64	2.791	-0.767086	0	0	0	1	0
STM14_1116	SL1344_0924	STM0987	ycaR	FIG002473: Protein YcaR in KDO2-Lipid A biosynthesis cluster	0	1	-0.510157	-0.186607	-0.32355	0.839152	NA	NA	NA	0	0	0	1	NA	-0.207647	0.0992856	-0.306932	0.815898	NA	NA	NA	0	0	0	1	NA
STM14_1117	SL1344_0925	STM0988	kdsB	3-deoxy-manno-octulosonate cytidylyltransferase (EC 2.7.7.38)	0	0	-0.0519192	-0.537887	0.485968	0.0605355	4.047	5.297	-0.388323	0	0	0	0	0	0.360782	0.0927359	0.268046	0.955545	2.592	4.974	-0.940341	0	0	0	1	-1
STM14_1119	SL1344_0926	STM0989	STM14_1119	Uncharacterized protein YcbJ	0	0	1.44815	-0.051836	1.49998	0.808247	2.822	3.901	-0.467126	1	0	1	1	0	1.29998	0.904016	0.395967	1.89147	2.011	2.645	-0.395355	1	1	0	1	0
STM14_1120	SL1344_0927	STM0990	ycbC	Membrane Protein Functionally coupled to the MukBEF Chromosome Partitioning Mechanism	0	0	1.17058	0.60855	0.562034	1.08151	1.498	2.261	-0.593923	1	0	0	1	0	1.02981	0.801222	0.228589	1.41613	1.29	1.705	-0.402401	1	1	0	1	0
STM14_1121	SL1344_0928	STM0991	smtA	S-adenosylmethionine-dependent methyltransferase Functionally Coupled to the MukBEF Chromosome Partitioning Mechanism	0	0	-1.10606	-1.11019	0.0041277	-0.602874	1.264	1.631	-0.36776	-1	-1	0	0	0	-0.968422	-0.88623	-0.0821915	0.0519659	0.9997	1.385	-0.470319	-1	-1	0	0	0
STM14_1122	SL1344_0929	STM0992	mukF	Chromosome partition protein MukF	0	0	-0.272644	-0.976814	0.70417	-0.460981	2.017	2.148	-0.0907829	0	-1	0	0	0	-0.358396	-0.950491	0.592095	0.0816898	1.101	1.797	-0.706776	0	-1	0	0	0
STM14_1123	SL1344_0930	STM0993	mukE	Chromosome partition protein MukE	0	0	-0.429698	-0.999655	0.569958	-0.325801	2.951	3.212	-0.122268	0	-1	0	0	0	-1.252	-1.35614	0.104141	-0.411391	1.534	2.351	-0.615976	-1	-1	0	0	0
STM14_1124	SL1344_0931	STM0994	mukB	Chromosome partition protein MukB	0	0	0.0691101	-0.152955	0.222065	0.408806	5.046	5.907	-0.227285	0	0	0	0	0	-0.429861	-0.499155	0.0692941	0.530765	2.971	4.899	-0.721539	0	0	0	0	0
STM14_1125	SL1344_0932	STM0995	ycbB	L,D-transpeptidase YcbB	0	0	-0.184414	-0.105871	-0.0785432	0.614707	1.601	3.968	-1.30944	0	0	0	0	-1	-0.243453	0.0719017	-0.315355	0.599365	1.683	5.351	-1.66877	0	0	0	0	-1
STM14_1126	SL1344_0933	STM0996	ycbK	FIG001587: exported protein	0	0	0.666985	0.734838	-0.067853	1.53371	2.435	4.234	-0.798099	0	0	0	1	0	0.697431	0.573495	0.123936	1.7883	1.603	3.421	-1.09364	0	0	0	1	-1
STM14_1127	SL1344_0934	STM0997	ycbL	Hypothetical metal-binding enzyme, YcbL homolog	0	0	-0.324793	-0.129898	-0.194895	0.347008	2.716	4.934	-0.861274	0	0	0	0	-1	0.182676	0.320587	-0.13791	1.23329	1.677	4.386	-1.38702	0	0	0	1	-1
STM14_1128	SL1344_0935	STM0998	aspC	Aspartate aminotransferase (EC 2.6.1.1)	0	0	-0.306712	0.0254183	-0.33213	0.801394	4.567	9.485	-1.0544	0	0	0	1	-1	-0.489696	-0.195875	-0.293822	0.76079	4.63	6.495	-0.488317	0	0	0	0	0
STM14_1130	SL1344_0936	STM0999	ompF	Outer membrane porin OmpF	0	0	3.7478	4.04164	-0.293838	4.74846	2.342	3.844	-0.714867	1	1	0	1	0	2.14226	2.06193	0.0803305	4.0842	2.069	1.855	0.157514	1	1	0	1	0
STM14_1132	SL1344_0937	STM1000	asnS	Asparaginyl-tRNA synthetase (EC 6.1.1.22)	1	0	-0.405347	-0.62877	0.223423	0.0327247	3.079	4.972	-0.691364	0	0	0	0	0	-0.550914	-0.754572	0.203658	0.352607	1.637	3.729	-1.18773	0	0	0	0	-1
STM14_1134	SL1344_0938	STM1001	STM14_1134	Transcriptional regulator, AsnC family	0	0	0.0269801	0.55624	-0.52926	1.10029	NA	NA	NA	0	0	0	1	NA	-0.0558037	0.122489	-0.178293	1.11853	NA	NA	NA	0	0	0	1	NA
STM14_1139	SL1344_0941	STM1004	pncB	Nicotinate phosphoribosyltransferase (EC 6.3.4.21)	0	0	0.874559	0.291189	0.583369	1.01468	1.352	2.025	-0.582827	1	0	0	1	0	0.96547	0.437388	0.528082	1.58185	1.007	1.389	-0.463983	1	0	0	1	0
STM14_1140	SL1344_0942	STM1005	STM14_1140	Lambdoid phage Rac integrase	0	0	-0.0624884	-0.352664	0.290175	0.260204	1.403	1.478	-0.0751313	0	0	0	0	0	0.15269	-0.268258	0.420949	0.560187	1.076	1.286	-0.257213	0	0	0	0	0
STM14_1148	SL1344_0950	STM1012	STM14_1148	Putative regulatory protein	0	0	-1.03996	-1.53618	0.496225	-0.840441	NA	NA	NA	-1	-1	0	-1	NA	-0.773609	-0.655649	-0.11796	-0.11439	NA	NA	NA	0	0	0	0	NA
STM14_1155	SL1344_0956	STM2622	STM14_1155	hypothetical protein	0	0	-1.54089	-0.919686	-0.621203	0.0774903	3.303	5.194	-0.653069	-1	-1	0	0	0	-1.33155	-0.733209	-0.598342	0.383134	2.421	3.046	-0.331313	-1	0	0	0	0
STM14_1156	SL1344_0957	STM1019	STM14_1156	DNA-damage-inducible protein I	0	0	-3.36147	-3.14021	-0.221259	-2.34917	NA	NA	NA	-1	-1	0	-1	NA	-2.87151	-2.65838	-0.213131	-1.53574	NA	NA	NA	-1	-1	0	-1	NA
STM14_1158	SL1344_0958	STM1020	STM14_1158	Gifsy-2 prophage protein STM1020/STM2620	0	0	NA	NA	NA	-0.625619	NA	NA	NA	NA	NA	NA	0	NA	NA	NA	NA	-1.33661	NA	NA	NA	NA	NA	NA	-1	NA
STM14_1163	SL1344_0962	STM1023	STM14_1163	-	0	0	-0.658001	-1.42745	0.769446	-0.748849	NA	NA	NA	0	-1	0	0	NA	-0.825926	-1.26645	0.440526	-0.229716	NA	NA	NA	-1	-1	0	0	NA
STM14_1165	SL1344_0964	STM1025	STM14_1165	putative lipoprotein	0	0	-1.3641	-0.489975	-0.874121	0.412205	NA	NA	NA	-1	0	-1	0	NA	-1.37612	-0.995862	-0.380254	0.372428	NA	NA	NA	-1	-1	0	0	NA
STM14_1166	SL1344_0965	STM1026	gtgA	Gifsy-1 prophage	0	0	NA	NA	NA	NA	1.969	3.297	-0.743691	NA	NA	NA	NA	0	NA	NA	NA	NA	1.592	2.475	-0.636588	NA	NA	NA	NA	0
STM14_1171	SL1344_0969	STM1031	STM14_1171	Gifsy-2 prophage protein	0	1	0.741177	0.137989	0.603189	0.7983	2.177	2.969	-0.447636	0	0	0	0	0	0.713944	0.362164	0.351781	0.906208	1.54	2.754	-0.838598	0	0	0	1	-1
STM14_1172	SL1344_0971	STM1032	STM14_1172	Phage portal protein	0	0	0.512007	0.340029	0.171977	0.713404	NA	NA	NA	0	0	0	0	NA	0.814523	0.554639	0.259884	1.46662	NA	NA	NA	1	0	0	1	NA
STM14_1173	SL1344_0972	STM1033	STM14_1173	Prophage Clp protease-like protein	0	0	0.368538	0.39185	-0.0233117	0.985371	NA	NA	NA	0	0	0	1	NA	0.539218	0.404757	0.134461	1.29901	NA	NA	NA	0	0	0	1	NA
STM14_1178	SL1344_0977	STM1038	STM14_1178	hypothetical protein	0	0	1.52057	1.29233	0.228239	1.70782	NA	NA	NA	1	1	0	1	NA	0.631698	0.538262	0.0934358	1.45827	NA	NA	NA	0	0	0	1	NA
STM14_1181	SL1344_0980	STM1041	STM14_1181	Phage tail length tape-measure protein 1	0	0	1.08585	0.698669	0.387176	1.35788	NA	NA	NA	1	0	0	1	NA	0.804597	-0.00739655	0.811993	0.868902	NA	NA	NA	1	0	1	1	NA
STM14_1183	SL1344_0982	STM1043	STM14_1183	Attachment invasion locus protein precursor	0	1	0.337288	0.851789	-0.5145	1.86021	NA	NA	NA	0	1	0	1	NA	0.348044	0.841296	-0.493252	2.16863	NA	NA	NA	0	1	0	1	NA
STM14_1184	SL1344_0983	STM1044	sodC_1	Superoxide dismutase [Cu-Zn] precursor (EC 1.15.1.1)	0	0	4.0237	4.50354	-0.479834	5.2988	10.97	19.18	-0.806039	1	1	0	1	-1	3.29369	3.38044	-0.0867511	4.70038	6.3	11.28	-0.840343	1	1	0	1	-1
STM14_1188	SL1344_0987	STM1048	STM14_1188	Phage tail fiber protein	0	0	-0.162665	-0.569008	0.406342	-0.0651521	1.975	2.524	-0.353859	0	0	0	0	0	0.0770983	-0.132807	0.209906	0.846614	1.739	1.722	0.0141728	0	0	0	1	0
STM14_1190	-	-	STM14_1190	Phage tail fiber protein	0	0	2.29951	0.299634	1.99988	0.265625	NA	NA	NA	1	0	1	0	NA	1.48025	0.827903	0.652349	1.50399	NA	NA	NA	1	1	0	1	NA
STM14_1194	-	-	STM14_1194	hypothetical protein	0	0	NA	NA	NA	2.81344	NA	NA	NA	NA	NA	NA	1	NA	NA	NA	NA	3.06743	NA	NA	NA	NA	NA	NA	1	NA
STM14_1196	SL1344_0994	STM1054	STM14_1196	-	0	0	-3.28605	-0.184512	-3.10154	0.214703	NA	NA	NA	-1	0	-1	0	NA	-1.52046	-1.39056	-0.129902	-0.328813	NA	NA	NA	-1	-1	0	0	NA
STM14_1197	SL1344_0995	STM1055	gtgE	hypothetical protein	0	0	1.1051	2.07063	-0.96553	3.22288	1.198	1.964	-0.713167	1	1	-1	1	0	1.0186	1.84082	-0.822217	3.0426	0.9798	1.444	-0.559512	1	1	-1	1	0
STM14_1199	SL1344_0997	STM1057	pepN	Membrane alanine aminopeptidase N (EC 3.4.11.2)	1	0	-0.260464	0.0558299	-0.316294	0.682038	4.974	4.299	0.210405	0	0	0	0	0	-0.102831	0.0836927	-0.186523	0.976056	2.471	3.946	-0.675296	0	0	0	1	0
STM14_1200	SL1344_0998	STM1058	pyrD	Dihydroorotate dehydrogenase (quinone) (EC 1.3.5.2)	0	0	0.453303	0.341722	0.111581	1.04117	4.526	5.974	-0.400461	0	0	0	1	0	0.0687012	0.0346337	0.0340675	1.10278	2.12	5.097	-1.26558	0	0	0	1	-1
STM14_1202	SL1344_0999	STM1059	ycbW	Cell division protein ZapC	0	0	-0.205345	-0.616301	0.410955	0.248489	1.279	1.062	0.268232	0	0	0	0	0	-0.333776	-0.362945	0.0291691	0.440243	1.081	0.9558	0.177586	0	0	0	0	0
STM14_1203	SL1344_1000	STM1060	STM14_1203	Flavodoxin reductases (ferredoxin-NADPH reductases) family 1	0	0	0.925344	0.829919	0.0954249	1.7314	2.075	2.037	0.0266654	1	1	0	1	0	0.809274	0.426869	0.382405	1.43122	1.422	1.839	-0.371	1	0	0	1	0
STM14_1204	SL1344_1001	STM1061	ycbY	23S rRNA (guanine(2445)-N(2))-methyltransferase (EC 2.1.1.173) / 23S rRNA (guanine(2069)-N(7))-methyltransferase (EC 2.1.1.264)	0	0	0.0993357	-0.502707	0.602043	0.12779	1.44	1.715	-0.25214	0	0	0	0	0	0.407598	0.0756887	0.331909	0.83345	0.9353	1.362	-0.542226	0	0	0	1	0
STM14_1205	SL1344_1002	STM1062	uup	Bis-ABC ATPase Uup	0	0	0.127045	-0.140389	0.267435	0.647076	4.004	3.646	0.135127	0	0	0	0	0	0.316924	0.17437	0.142554	1.11319	1.664	2.505	-0.590155	0	0	0	1	0
STM14_1206	SL1344_1003	STM1063	pqiA	Paraquat-inducible protein A	0	0	0.0362888	0.331432	-0.295144	1.12826	NA	NA	NA	0	0	0	1	NA	0.212038	0.972095	-0.760057	1.55655	NA	NA	NA	0	1	0	1	NA
STM14_1207	SL1344_1004	STM1064	pqiB	Paraquat-inducible protein B	0	0	1.14178	1.17193	-0.0301499	1.61173	NA	NA	NA	1	1	0	1	NA	1.30231	0.910564	0.391748	1.77695	NA	NA	NA	1	1	0	1	NA
STM14_1208	SL1344_1005	STM1065	ymbA	Uncharacterized lipoprotein YmbA	0	0	1.24089	1.16297	0.077923	1.75698	NA	NA	NA	1	1	0	1	NA	1.01876	1.04982	-0.0310572	1.92349	NA	NA	NA	1	1	0	1	NA
STM14_1210	SL1344_1006	STM1066	rmf	Ribosome modulation factor	1	0	2.99548	3.05347	-0.0579852	4.03771	NA	NA	NA	1	1	0	1	NA	1.91478	2.13362	-0.218844	3.51133	NA	NA	NA	1	1	0	1	NA
STM14_1211	SL1344_1007	STM1067	fabA	3-hydroxyacyl-[acyl-carrier-protein] dehydratase, FabA form (EC 4.2.1.59) @ Trans-2-decenoyl-[acyl-carrier-protein] isomerase (EC 5.3.3.14)	0	0	-1.25965	-1.14271	-0.116931	-0.492053	3.641	6.234	-0.775823	-1	-1	0	0	0	-0.816023	-0.782509	-0.0335142	0.406853	2.343	3.718	-0.66617	-1	0	0	0	0
STM14_1212	SL1344_1008	STM1068	lonH	Lon protease homolog YcbZ	0	0	-0.672336	-0.997991	0.325655	-0.230495	1.644	2.51	-0.610477	0	-1	0	0	0	-0.0179109	-0.372386	0.354475	0.382663	1.117	1.66	-0.571554	0	0	0	0	0
STM14_1213	SL1344_1009	STM1069	ycbG	Putative dehydrogenase	0	0	-0.404094	-0.46562	0.0615258	0.471571	3.243	3.48	-0.101758	0	0	0	0	0	-0.142072	-0.369655	0.227583	0.357997	1.919	2.367	-0.302705	0	0	0	0	0
STM14_1214	SL1344_1010	STM1070	ompA	Outer membrane protein A precursor	1	0	0.7306	0.774791	-0.0441908	1.62281	NA	NA	NA	0	0	0	1	NA	0.827915	0.81935	0.00856516	1.6851	NA	NA	NA	1	1	0	1	NA
STM14_1215	SL1344_1011	STM1071	sulA	Cell division inhibitor	0	0	-1.24132	-1.25921	0.0178851	-0.459427	2.333	1.693	0.462604	-1	-1	0	0	0	-1.5252	-2.29164	0.766442	-0.675444	1.581	1.594	-0.0118143	-1	-1	0	0	0
STM14_1217	SL1344_1012	STM1072	yccR	DNA transformation protein TfoX	0	1	-1.26153	-0.991322	-0.270209	-0.621391	1.484	2.12	-0.514573	-1	-1	0	0	0	-0.560777	-0.300912	-0.259865	0.23231	1.41	2.79	-0.98457	0	0	0	0	-1
STM14_1218	SL1344_1013	STM1073	yccS	Putative efflux (PET) family inner membrane protein YccS	0	0	0.212272	-0.593069	0.80534	-0.0427648	1.985	2.631	-0.406472	0	0	1	0	0	0.759029	-0.229907	0.988937	0.742359	1.126	1.79	-0.668753	0	0	1	0	0
STM14_1219	SL1344_1014	STM1074	yccF	Inner membrane protein YccF	0	0	-0.749147	-0.423532	-0.325615	0.117531	NA	NA	NA	0	0	0	0	NA	-0.669679	-0.477505	-0.192175	0.766865	NA	NA	NA	0	0	0	0	NA
STM14_1220	SL1344_1015	STM1075	helD	DNA helicase IV (EC 3.6.4.12)	0	0	0.398792	-0.0149687	0.413761	0.708017	1.734	2.16	-0.316927	0	0	0	0	0	0.891835	0.485296	0.406539	1.44662	1.177	1.706	-0.535503	1	0	0	1	0
STM14_1221	SL1344_1016	STM1076	mgsA	Methylglyoxal synthase (EC 4.2.3.3)	0	0	-0.285494	-0.57678	0.291286	0.181902	3.477	4.23	-0.282815	0	0	0	0	0	0.0217553	-0.371081	0.392836	0.770602	2.013	2.43	-0.271609	0	0	0	0	0
STM14_1223	SL1344_1018	STM1078	STM14_1223	Succinyl-CoA synthetase, alpha subunit-related enzymes	0	0	0.423403	1.14	-0.716593	2.12642	NA	NA	NA	0	1	0	1	NA	0.903158	1.29039	-0.387232	2.22409	NA	NA	NA	1	1	0	1	NA
STM14_1224	SL1344_1019	STM1079	yccV	hemimethylated DNA binding protein YccV	0	0	1.67729	0.904161	0.773133	1.43843	2.614	4.257	-0.703578	1	1	0	1	0	1.44304	0.838393	0.604652	1.60899	1.712	3.082	-0.848184	1	1	0	1	-1
STM14_1225	SL1344_1020	STM1080	yccW	23S rRNA (cytosine(1962)-C(5))-methyltransferase (EC 2.1.1.191)	0	0	-0.378892	0.147924	-0.526816	0.755646	3.992	5.173	-0.373889	0	0	0	0	0	-0.456016	-0.0358593	-0.420157	1.1231	2.114	3.546	-0.746217	0	0	0	1	0
STM14_1227	SL1344_1022	STM1082	STM14_1227	Uncharacterized transcriptional regulator YbcM, AraC family	0	1	0.940525	0.711336	0.229189	1.03855	2.051	2.515	-0.294231	1	0	0	1	0	0.990112	1.25481	-0.264696	1.81024	1.333	1.769	-0.408257	1	1	0	1	0
STM14_1229	SL1344_1024	STM1084	yccK	tRNA 2-thiouridine synthesis protein TusE	0	0	-1.27683	-1.32327	0.046437	-0.511378	1.449	3.098	-1.09628	-1	-1	0	0	-1	-0.746933	-0.325398	-0.421534	0.194172	1.118	2.027	-0.858426	0	0	0	0	-1
STM14_1230	SL1344_1025	STM1085	yccA	Putative TEGT family carrier/transport protein	0	0	0.309451	0.967753	-0.658302	1.81762	1.82	3.198	-0.813231	0	1	0	1	-1	0.0509241	0.478327	-0.427403	1.63946	1.583	2.168	-0.453704	0	0	0	1	0
STM14_1231	-	-	STM14_1231	-	0	0	NA	NA	NA	-2.98751	NA	NA	NA	NA	NA	NA	-1	NA	NA	NA	NA	-2.26514	NA	NA	NA	NA	NA	NA	-1	NA
STM14_1232	SL1344_1026	STM1087	pipA	hypothetical protein	0	0	0.700537	0.768993	-0.0684555	1.39455	NA	NA	NA	0	0	0	1	NA	1.19116	0.846492	0.344668	1.62016	NA	NA	NA	1	1	0	1	NA
STM14_1236	SL1344_1029	STM1090	pipC	Invasion gene E protein (Pathogenicity island encoded protein: homologous to ipgE of Shigella)	1	0	-3.05055	-2.22716	-0.82339	-1.68322	NA	NA	NA	-1	-1	-1	-1	NA	-5.19488	-4.55426	-0.640619	-3.57709	NA	NA	NA	-1	-1	0	-1	NA
STM14_1237	SL1344_1030	STM1091	sopB	Inositol phosphate phosphatase sopB (EC 3.1.3.-)	1	0	-6.40237	-3.60163	-2.80074	-2.66428	NA	NA	NA	-1	-1	-1	-1	NA	-6.63063	-5.74095	-0.889681	-4.87473	NA	NA	NA	-1	-1	-1	-1	NA
STM14_1240	SL1344_1033	STM1094	pipD	Putative dipeptidase	0	0	4.12607	2.92354	1.20252	3.67585	1.044	1.585	-0.602361	1	1	1	1	0	2.83543	2.0914	0.744025	3.2539	0.8263	1.132	-0.454136	1	1	0	1	0
STM14_1241	SL1344_1034	STM1095	copS	Putative two component system histidine kinase YedV	0	0	NA	NA	NA	NA	1.059	1.159	-0.130178	NA	NA	NA	NA	0	NA	NA	NA	NA	0.9222	1.038	-0.170655	NA	NA	NA	NA	0
STM14_1242	SL1344_1035	STM1096	copR	Putative two-component system response regulator YedW	0	0	0.333587	0.406884	-0.0732975	1.1581	1.083	1.121	-0.049753	0	0	0	1	0	0.295176	0.175479	0.119697	1.26224	0.9548	0.6162	0.6318	0	0	0	1	0
STM14_1243	SL1344_1036	STM1097	STM14_1243	5-hydroxyisourate hydrolase (EC 3.5.2.17)	0	0	1.35286	0.57278	0.780083	1.54968	3.062	4.253	-0.474007	1	0	0	1	0	1.01079	0.478995	0.531798	1.5418	2.457	3.333	-0.439923	1	0	0	1	0
STM14_1245	-	-	STM14_1245	-	0	0	NA	NA	NA	-2.58354	NA	NA	NA	NA	NA	NA	-1	NA	NA	NA	NA	-2.09006	NA	NA	NA	NA	NA	NA	-1	NA
STM14_1248	SL1344_1039	STM1100	hpaR	Homoprotocatechuate degradative operon repressor	0	0	-1.05031	-1.60516	0.55485	-0.556711	1.561	1.823	-0.223844	-1	-1	0	0	0	-0.484961	-1.04964	0.564674	-0.0620006	1.074	1.251	-0.220088	0	-1	0	0	0
STM14_1250	SL1344_1040	STM1101	hpaG	5-carboxymethyl-2-oxo-hex-3- ene-1,7-dioate decarboxylase (EC 4.1.1.68) / 2-hydroxyhepta-2,4-diene-1,7-dioate isomerase (EC 5.3.3.-)	0	0	0.630099	0.386602	0.243497	1.13979	3.378	8.584	-1.34548	0	0	0	1	-1	-0.087338	-0.125478	0.0381396	1.19495	2.26	3.704	-0.712761	0	0	0	1	0
STM14_1251	SL1344_1041	STM1102	hpaE	5-carboxymethyl-2-hydroxymuconate semialdehyde dehydrogenase (EC 1.2.1.60)	0	0	0.572567	1.03544	-0.462876	1.34013	5.326	11.01	-1.04769	0	1	0	1	-1	0.3654	0.286038	0.0793624	1.80629	4.356	7.118	-0.708468	0	0	0	1	0
STM14_1252	SL1344_1042	STM1103	hpaD	3,4-dihydroxyphenylacetate 2,3-dioxygenase (EC 1.13.11.15)	0	0	1.12986	0.435021	0.694841	1.10792	11.83	12.49	-0.0783234	1	0	0	1	0	0.98059	0.374944	0.605645	1.48065	5.124	8.964	-0.806872	1	0	0	1	-1
STM14_1257	SL1344_1046	STM1107	hpaX	4-hydroxyphenylacetate symporter, major facilitator superfamily (MFS)	0	0	NA	NA	NA	NA	4.941	8.123	-0.71721	NA	NA	NA	NA	0	NA	NA	NA	NA	4.475	4.198	0.0921855	NA	NA	NA	NA	0
STM14_1259	SL1344_1048	STM1109	STM14_1259	hypothetical protein	0	0	1.19909	0.452421	0.746673	1.04929	NA	NA	NA	1	0	0	1	NA	1.14061	0.822863	0.317743	1.36648	NA	NA	NA	1	1	0	1	NA
STM14_1263	SL1344_1050	STM1111	yccD	Chaperone-modulator protein CbpM	0	0	-0.33633	-0.266194	-0.0701361	0.252951	3.882	3.757	0.047219	0	0	0	0	0	0.24101	0.319791	-0.0787804	1.04222	1.627	3.863	-1.24751	0	0	0	1	-1
STM14_1264	SL1344_1051	STM1112	cbpA	DnaJ-class molecular chaperone CbpA	1	0	-0.594607	-0.499344	-0.0952628	0.35257	3.062	3.2	-0.0635976	0	0	0	0	0	-0.017123	-0.0311614	0.0140384	0.91551	1.987	2.84	-0.515299	0	0	0	1	0
STM14_1266	SL1344_1052	STM1113	scsA	Suppression of copper sensitivity: putative copper binding protein ScsA	0	0	0.122504	-0.682425	0.804929	0.14174	1.165	1.017	0.19601	0	0	1	0	0	0.611506	0.476712	0.134794	0.894176	0.9417	1.04	-0.143244	0	0	0	1	0
STM14_1267	SL1344_1053	STM1114	scsB	Membrane protein, suppressor for copper-sensitivity ScsB	0	0	0.537345	-1.09063	1.62798	-0.480091	NA	NA	NA	0	-1	1	0	NA	0.701032	-0.469216	1.17025	-0.339333	NA	NA	NA	0	0	1	0	NA
STM14_1270	SL1344_1056	STM1117	agp	Glucose-1-phosphatase (EC 3.1.3.10)	0	0	0.327455	0.334945	-0.00749019	1.09237	NA	NA	NA	0	0	0	1	NA	1.75666	1.72889	0.0277668	2.78308	NA	NA	NA	1	1	0	1	NA
STM14_1271	SL1344_1057	STM1118	yccJ	Uncharacterized protein YccJ	0	0	0.0704023	0.990796	-0.920394	1.81452	NA	NA	NA	0	1	-1	1	NA	0.930292	1.94034	-1.01005	2.40306	NA	NA	NA	1	1	-1	1	NA
STM14_1272	SL1344_1058	STM1119	wraB	NAD(P)H dehydrogenase (quinone) (EC 1.6.5.2)	0	0	0.732411	1.32032	-0.587913	2.27894	8.815	17.23	-0.96689	0	1	0	1	-1	1.84741	2.12179	-0.274387	2.71235	4.733	11.01	-1.21799	1	1	0	1	-1
STM14_1273	-	-	STM14_1273	hypothetical protein	0	0	NA	NA	NA	-1.25679	NA	NA	NA	NA	NA	NA	0	NA	NA	NA	NA	1.7055	NA	NA	NA	NA	NA	NA	1	NA
STM14_1275	SL1344_1059	STM1121	ymdF	Uncharacterized protein YmdF	0	0	1.05744	1.6093	-0.551859	2.40803	NA	NA	NA	1	1	0	1	NA	1.38419	2.45446	-1.07027	2.73386	NA	NA	NA	1	1	-1	1	NA
STM14_1276	SL1344_1060	STM1122	ycdC	Transcriptional regulator of pyrimidine catabolism (TetR family)	0	0	-0.368446	-0.542174	0.173728	0.195872	NA	NA	NA	0	0	0	0	NA	-0.351787	0.800826	-1.15261	1.12528	NA	NA	NA	0	1	-1	1	NA
STM14_1277	SL1344_1061	STM1123	STM14_1277	putative secreted protein	0	0	0.745033	0.631723	0.11331	1.34093	2.277	4.209	-0.886343	0	0	0	1	-1	0.322173	0.297464	0.0247096	1.51036	1.711	2.942	-0.781957	0	0	0	1	0
STM14_1278	-	-	STM14_1278	-	0	0	-1.63042	-1.49406	-0.136364	-1.00646	NA	NA	NA	-1	-1	0	-1	NA	-2.96654	-2.94889	-0.0176533	-1.45332	NA	NA	NA	-1	-1	0	-1	NA
STM14_1281	SL1344_1063	STM1125	putP	Proline/sodium symporter PutP (TC 2.A.21.2.1) @ Propionate/sodium symporter	0	0	0.295798	0.245568	0.0502296	0.683221	3.641	4.001	-0.136026	0	0	0	0	0	-0.727129	-0.632248	-0.0948814	0.49528	2.551	3.429	-0.426725	0	0	0	0	0
STM14_1283	-	-	STM14_1283	-	0	0	0.824251	0.91501	-0.0907583	1.94863	NA	NA	NA	1	1	0	1	NA	-2.02073	-1.63016	-0.390569	-0.699231	NA	NA	NA	-1	-1	0	0	NA
STM14_1284	-	-	STM14_1284	-	0	0	NA	NA	NA	1.66059	NA	NA	NA	NA	NA	NA	1	NA	NA	NA	NA	-0.0867443	NA	NA	NA	NA	NA	NA	0	NA
STM14_1285	SL1344_1065	STM1127	STM14_1285	Sialic acid utilization regulator, RpiR family	0	0	0.260552	0.134478	0.126074	0.893969	1.478	2.592	-0.810419	0	0	0	1	0	0.686946	0.569109	0.117837	1.46181	1.101	1.767	-0.682488	0	0	0	1	0
STM14_1287	SL1344_1066	STM1128	STM14_1287	Predicted sialic acid transporter	0	0	-2.55947	-1.78983	-0.769638	-1.03988	3.106	2.146	0.533408	-1	-1	0	-1	0	-1.86557	-1.69934	-0.166224	-0.546394	1.679	1.488	0.174228	-1	-1	0	0	0
STM14_1296	SL1344_1071	STM1133	STM14_1296	Uncharacterized oxidoreductase YjhC	0	0	-0.241656	-0.0757231	-0.165933	0.684524	4.511	8.609	-0.932398	0	0	0	0	-1	-0.117305	0.156334	-0.273638	0.738797	2.377	3.877	-0.705799	0	0	0	0	0
STM14_1297	-	-	STM14_1297	-	0	0	NA	NA	NA	-3.12951	NA	NA	NA	NA	NA	NA	-1	NA	NA	NA	NA	-2.13482	NA	NA	NA	NA	NA	NA	-1	NA
STM14_1299	SL1344_1072	STM1135	ycdW	Putative 2-hydroxyacid dehydrogenase YcdW (EC 1.-.-.-)	0	0	-0.349521	-0.118956	-0.230565	0.618844	5.614	11.31	-1.0105	0	0	0	0	-1	-0.48151	-0.577286	0.0957756	0.760334	3.44	8.211	-1.25515	0	0	0	0	-1
STM14_1300	SL1344_1073	STM1136	ycdX	Putative hydrolase YcdX (EC 3.1.-.-)	0	0	-0.228731	-0.30227	0.0735393	0.731377	1.778	3.916	-1.13913	0	0	0	0	-1	0.345427	0.415053	-0.0696251	1.11776	1.386	2.832	-1.03089	0	0	0	1	-1
STM14_1301	SL1344_1074	STM1137	ycdY	Putative oxidoreductase component of anaerobic dehydrogenases	0	0	-0.206852	-0.320306	0.113454	0.809509	1.919	4.407	-1.19944	0	0	0	1	-1	0.275339	0.313308	-0.0379686	0.910811	1.446	3.297	-1.18909	0	0	0	1	-1
STM14_1302	SL1344_1075	STM1138	ycdZ	Inner membrane protein YcdZ	0	0	-1.90609	-1.23669	-0.669401	-0.744294	2.585	3.413	-0.400876	-1	-1	0	0	0	-2.01467	-1.59715	-0.417517	-1.17387	1.632	3.4	-1.05889	-1	-1	0	-1	-1
STM14_1313	SL1344_1084	STM1147	STM14_1313	O-acetyl-ADP-ribose deacetylase	0	0	0.708623	-0.088748	0.797371	0.707281	NA	NA	NA	0	0	0	0	NA	0.266327	-0.184926	0.451253	0.639145	NA	NA	NA	0	0	0	0	NA
STM14_1314	SL1344_1085	STM1148	ymdC	Hypothetical protein YmdC, PLD phosphodiesterase domains	0	0	-0.473722	-1.18519	0.711469	-0.374413	1.357	1.371	-0.0148078	0	-1	0	0	0	-1.15103	-0.617752	-0.533274	-0.00894522	1.005	1.11	-0.143364	-1	0	0	0	0
STM14_1315	SL1344_1086	STM1149	mdoC	Glucans biosynthesis protein C (EC 2.1.-.-)	0	0	-1.27769	-1.33262	0.0549284	-0.468977	1.22	1.408	-0.206766	-1	-1	0	0	0	0.0692481	-0.734082	0.80333	0.157467	0.9641	1.032	-0.0981883	0	0	1	0	0
STM14_1317	SL1344_1087	STM1150	mdoG	Glucans biosynthesis protein G precursor	0	0	-0.06081	-0.0734837	0.0126737	0.535501	2.549	4.878	-0.936358	0	0	0	0	-1	0.311128	0.225547	0.0855804	1.06057	1.915	2.999	-0.647137	0	0	0	1	0
STM14_1318	SL1344_1088	STM1151	mdoH	Glucans biosynthesis glucosyltransferase H (EC 2.4.1.-)	0	0	0.613406	0.439359	0.174047	1.12364	4.366	5.798	-0.409243	0	0	0	1	0	0.957235	0.67016	0.287075	1.6643	2.427	3.89	-0.680596	1	0	0	1	0
STM14_1320	SL1344_1090	STM1153	msyB	Acidic protein msyB	0	0	3.17703	3.6524	-0.47537	4.28222	4.072	7.798	-0.937367	1	1	0	1	-1	3.12198	3.44407	-0.322093	3.90448	2.739	4.681	-0.773167	1	1	0	1	0
STM14_1323	SL1344_1092	STM1155	htrB	Lipid A biosynthesis lauroyl acyltransferase (EC 2.3.1.241)	0	0	0.079669	-0.178289	0.257958	0.488075	1.51	1.702	-0.172682	0	0	0	0	0	0.24791	-0.00526414	0.253175	0.946677	1.104	1.26	-0.190684	0	0	0	1	0
STM14_1324	SL1344_1093	STM1156	yceA	Rhodanese domain protein, Enterobacterial subgroup, YceA homolog	0	0	0.479647	0.162482	0.317164	0.688807	2.289	1.983	0.207033	0	0	0	0	0	0.191252	-0.203673	0.394925	0.983164	1.494	1.789	-0.259973	0	0	0	1	0
STM14_1325	SL1344_1094	STM1157	yceI	Protein yceI precursor	0	0	0.645131	0.98122	-0.336089	1.90081	7.645	13.45	-0.815018	0	1	0	1	-1	0.590286	0.535269	0.0550166	2.05369	4.098	9.073	-1.14666	0	0	0	1	-1
STM14_1326	SL1344_1095	STM1158	yceJ	Cytochrome b561 homolog 2	0	0	1.87438	0.663891	1.21049	1.27119	NA	NA	NA	1	0	1	1	NA	1.62857	0.619581	1.00899	1.93892	NA	NA	NA	1	0	1	1	NA
STM14_1329	SL1344_1097	STM1160	solA	N-methyl-L-tryptophan oxidase (EC 1.5.3.-)	0	0	-0.0746657	-0.766873	0.692207	0.0342056	2.845	4.636	-0.704452	0	0	0	0	0	0.00252499	-0.658417	0.660942	0.54086	1.857	3.242	-0.80391	0	0	0	0	-1
STM14_1330	SL1344_1098	STM1161	bssS	Biofilm regulator BssS	0	0	-1.11412	-1.34168	0.227565	-0.623556	NA	NA	NA	-1	-1	0	0	NA	-0.777252	-0.689576	-0.0876764	0.0598975	NA	NA	NA	0	0	0	0	NA
STM14_1331	SL1344_1099	STM1162	dinI	DNA-damage-inducible protein I	0	0	-1.24384	-0.403385	-0.840453	0.456038	NA	NA	NA	-1	0	-1	0	NA	-1.1269	-1.03137	-0.0955321	0.351349	NA	NA	NA	-1	-1	0	0	NA
STM14_1332	SL1344_1100	STM1163	pyrC	Dihydroorotase (EC 3.5.2.3)	0	0	1.52454	1.12378	0.400758	1.93111	4.107	8.355	-1.02455	1	1	0	1	-1	0.974837	0.762295	0.212542	2.04488	3.2	5.242	-0.712045	1	0	0	1	0
STM14_1333	SL1344_1101	STM1164	yceB	hypothetical protein	0	0	-0.664758	-0.479837	-0.184922	0.352873	1.823	2.037	-0.160131	0	0	0	0	0	0.0583361	-0.0505487	0.108885	0.825239	1.492	1.537	-0.0428696	0	0	0	1	0
STM14_1334	SL1344_1102	STM1165	grxB	Glutaredoxin 2	0	0	0.526551	1.11901	-0.592457	2.04008	NA	NA	NA	0	1	0	1	NA	0.831738	1.33598	-0.504241	2.13177	NA	NA	NA	1	1	0	1	NA
STM14_1335	SL1344_1103	STM1166	yceL	Multidrug resistance protein MdtH	0	0	0.975307	0.239938	0.73537	1.11288	1.488	1.904	-0.355659	1	0	0	1	0	1.33236	0.946289	0.386068	1.48851	1.055	1.506	-0.513479	1	1	0	1	0
STM14_1336	SL1344_1104	STM1167	rimJ	Ribosomal-protein-S5p-alanine acetyltransferase (EC 2.3.1.128)	0	0	-0.735464	-0.755913	0.0204485	-0.00178068	1.866	3.302	-0.823391	0	0	0	0	-1	-0.569057	-0.270674	-0.298383	0.656643	1.305	2.418	-0.889764	0	0	0	0	-1
STM14_1337	SL1344_1105	STM1168	yceH	Protein of unknown function YceH	0	1	-0.624897	-0.318898	-0.305999	0.330083	2.717	4.137	-0.60657	0	0	0	0	0	-0.305008	-0.246721	-0.0582873	0.970856	2.067	3.427	-0.729408	0	0	0	1	0
STM14_1338	SL1344_1106	STM1169	mviM	Virulence factor MviM	0	0	-0.150804	-0.652751	0.501947	0.0269485	2.923	4.248	-0.539334	0	0	0	0	0	0.25893	-0.348225	0.607154	0.643862	1.701	3.019	-0.827688	0	0	0	0	-1
STM14_1340	SL1344_1107	STM1170	mviN	Proposed peptidoglycan lipid II flippase MurJ	1	0	-0.80754	-0.688865	-0.118674	-0.373149	1.39	1.825	-0.392812	-1	0	0	0	0	-0.289012	-0.317801	0.028789	0.72521	1.001	1.384	-0.467402	0	0	0	0	0
STM14_1341	SL1344_1108	STM1171	flgN	Flagellar biosynthesis protein FlgN	0	0	-4.89012	-4.4941	-0.396025	-3.94243	NA	NA	NA	-1	-1	0	-1	NA	-3.79117	-3.56028	-0.230891	-3.36068	NA	NA	NA	-1	-1	0	-1	NA
STM14_1342	SL1344_1109	STM1172	flgM	Negative regulator of flagellin synthesis FlgM (anti-sigma28)	0	0	-4.37643	-4.09003	-0.286404	-2.89511	NA	NA	NA	-1	-1	0	-1	NA	-3.64191	-3.58004	-0.0618734	-2.70686	NA	NA	NA	-1	-1	0	-1	NA
STM14_1343	SL1344_1110	STM1173	flgA	Flagellar basal-body P-ring formation protein FlgA	0	0	-4.82779	-5.07141	0.243626	-4.79166	NA	NA	NA	-1	-1	0	-1	NA	-5.46413	-4.95553	-0.508609	-4.03097	NA	NA	NA	-1	-1	0	-1	NA
STM14_1348	SL1344_1114	STM1177	flgE	Flagellar hook protein FlgE	0	0	-6.01951	-5.35176	-0.667747	-4.74922	NA	NA	NA	-1	-1	0	-1	NA	-6.96205	-7.871	0.908943	-7.20418	NA	NA	NA	-1	-1	1	-1	NA
STM14_1350	SL1344_1116	STM1179	flgG	Flagellar basal-body rod protein FlgG	0	0	-6.04542	-5.17209	-0.873328	-4.74467	NA	NA	NA	-1	-1	-1	-1	NA	-6.61516	-6.44187	-0.173291	-5.14216	NA	NA	NA	-1	-1	0	-1	NA
STM14_1352	SL1344_1118	STM1181	flgI	Flagellar P-ring protein FlgI	0	0	-3.6479	-3.63451	-0.0133915	-3.20435	NA	NA	NA	-1	-1	0	-1	NA	-3.50587	-3.30522	-0.200648	-2.72864	NA	NA	NA	-1	-1	0	-1	NA
STM14_1353	SL1344_1119	STM1182	flgJ	Flagellar protein FlgJ [peptidoglycan hydrolase]	0	0	-3.68301	-3.59966	-0.0833588	-3.29451	NA	NA	NA	-1	-1	0	-1	NA	-4.00699	-3.35439	-0.652598	-2.91422	NA	NA	NA	-1	-1	0	-1	NA
STM14_1354	SL1344_1120	STM1183	flgK	Flagellar hook-associated protein FlgK	0	0	-5.52811	-5.53957	0.0114576	-4.98198	NA	NA	NA	-1	-1	0	-1	NA	-5.89759	-5.89659	-0.000995981	-5.04873	NA	NA	NA	-1	-1	0	-1	NA
STM14_1355	SL1344_1121	STM1184	flgL	Flagellar hook-associated protein FlgL	1	0	-4.56104	-4.40029	-0.16075	-3.80529	NA	NA	NA	-1	-1	0	-1	NA	-4.70986	-4.72113	0.011269	-4.07134	NA	NA	NA	-1	-1	0	-1	NA
STM14_1357	SL1344_1122	STM1185	rne	Ribonuclease E (EC 3.1.26.12)	0	0	-0.188726	0.0331915	-0.221917	0.661304	2.32	3.57	-0.621799	0	0	0	0	0	0.102762	0.0965506	0.00621162	1.24931	1.243	2.514	-1.01616	0	0	0	1	-1
STM14_1359	SL1344_1123	STM1187	rluC	Ribosomal large subunit pseudouridine synthase C (EC 5.4.99.24)	0	0	-0.443797	-0.592091	0.148295	-0.187366	0.9631	1.348	-0.485063	0	0	0	0	0	-0.228111	-0.206088	-0.0220223	0.404176	0.8872	0.9673	-0.124704	0	0	0	0	0
STM14_1360	SL1344_1124	STM1188	STM14_1360	Putative inner membrane lipoprotein	0	0	-1.71758	-0.574455	-1.14312	-0.34636	NA	NA	NA	-1	0	-1	0	NA	-1.24918	-0.548789	-0.700391	0.355199	NA	NA	NA	-1	0	0	0	NA
STM14_1362	SL1344_1126	STM1189	maf_1	Maf-like protein YceF	0	0	0.621028	0.679205	-0.0581772	1.43025	1.844	2.78	-0.592246	0	0	0	1	0	0.277307	-0.192461	0.469768	1.35918	1.406	2.008	-0.514163	0	0	0	1	0
STM14_1363	SL1344_1127	STM1190	yceD	FIG01269488: protein, clustered with ribosomal protein L32p	0	0	-0.432888	-1.7637	1.33081	-1.82976	3.291	6.896	-1.06723	0	-1	1	-1	-1	-0.12697	-1.01086	0.88389	-0.615416	1.985	4.021	-1.01842	0	-1	1	0	-1
STM14_1364	SL1344_1128	STM1191	rpmF	LSU ribosomal protein L32p @ LSU ribosomal protein L32p, zinc-independent	0	0	-0.430827	-0.46168	0.0308533	0.700142	7.325	10.3	-0.491744	0	0	0	0	0	-0.540167	-0.492172	-0.0479951	0.71868	3.541	6.633	-0.905505	0	0	0	0	-1
STM14_1365	SL1344_1129	STM1192	plsX	Phosphate:acyl-ACP acyltransferase PlsX (EC 2.3.1.n2)	0	0	-0.328179	-2.20521	1.87703	-1.77813	1.413	2.594	-0.876417	0	-1	1	-1	0	0.327725	-1.28687	1.61459	-0.993139	0.9179	1.977	-1.1069	0	-1	1	-1	-1
STM14_1366	SL1344_1130	STM1193	fabH	3-oxoacyl-[acyl-carrier-protein] synthase, KASIII (EC 2.3.1.180)	0	0	-0.361461	-0.792039	0.430578	-0.251208	3.253	4.684	-0.52597	0	0	0	0	0	-0.0163248	-0.398705	0.382381	0.517974	1.437	3.534	-1.29824	0	0	0	0	-1
STM14_1367	SL1344_1131	STM1194	fabD	Malonyl CoA-acyl carrier protein transacylase (EC 2.3.1.39)	0	0	-0.423021	0.218198	-0.641219	0.680847	NA	NA	NA	0	0	0	0	NA	-0.151062	0.304883	-0.455945	1.37106	NA	NA	NA	0	0	0	1	NA
STM14_1368	SL1344_1132	STM1195	fabG	3-oxoacyl-[acyl-carrier protein] reductase (EC 1.1.1.100)	0	0	-0.389821	-0.127791	-0.262029	0.417359	NA	NA	NA	0	0	0	0	NA	-0.439396	0.0890224	-0.528419	0.984229	NA	NA	NA	0	0	0	1	NA
STM14_1369	SL1344_1133	STM1196	acpP	Acyl carrier protein	0	0	-0.862055	-0.536013	-0.326041	0.286314	5.655	8.784	-0.635351	-1	0	0	0	0	-0.762038	-0.211691	-0.550347	0.651018	3.476	6.561	-0.916488	0	0	0	0	-1
STM14_1370	SL1344_1134	STM1197	fabF	3-oxoacyl-[acyl-carrier-protein] synthase, KASII (EC 2.3.1.179)	0	0	-0.777512	-1.0769	0.299383	-0.546888	5.935	9.902	-0.738472	0	-1	0	0	0	-0.614478	-0.6975	0.0830214	0.142825	4.221	7.333	-0.796819	0	0	0	0	0
STM14_1371	SL1344_1135	STM1198	pabC	Aminodeoxychorismate lyase (EC 4.1.3.38)	0	1	-0.232887	-1.01172	0.778829	-0.464687	1.734	2.584	-0.575502	0	-1	0	0	0	-0.382081	-0.739222	0.357141	0.161631	1.136	2.787	-1.29475	0	0	0	0	-1
STM14_1372	SL1344_1136	STM1199	yceG	FIG004453: protein YceG like	0	0	-0.282554	-0.793737	0.511183	-0.041904	1.672	2.499	-0.579776	0	0	0	0	0	0.106448	-0.318548	0.424996	0.365267	1.145	2.341	-1.03178	0	0	0	0	-1
STM14_1373	SL1344_1137	STM1200	tdk_1	Thymidylate kinase (EC 2.7.4.9)	0	0	-0.0791037	-0.540489	0.461385	0.173384	1.993	3.144	-0.65766	0	0	0	0	0	0.0435519	0.0178532	0.0256986	0.825034	1.223	2.766	-1.17738	0	0	0	1	-1
STM14_1374	SL1344_1138	STM1201	holB	DNA polymerase III delta prime subunit (EC 2.7.7.7)	0	0	0.183515	-0.580881	0.764396	-0.161039	3.167	4.451	-0.491013	0	0	0	0	0	0.663999	-0.393723	1.05772	0.454578	1.54	3.459	-1.16742	0	0	1	0	-1
STM14_1375	SL1344_1139	STM1202	ycfH	Putative deoxyribonuclease YcfH	0	0	-0.411536	0.0117459	-0.423281	0.755156	NA	NA	NA	0	0	0	0	NA	-0.479285	0.271375	-0.75066	0.824168	NA	NA	NA	0	0	0	1	NA
STM14_1377	SL1344_1140	STM1203	ptsG	PTS system, glucose-specific IIC component / PTS system, glucose-specific IIB component (EC 2.7.1.69)	0	0	1.78163	1.50973	0.271895	2.15457	NA	NA	NA	1	1	0	1	NA	1.78151	1.65915	0.122357	2.33833	NA	NA	NA	1	1	0	1	NA
STM14_1378	SL1344_1141	STM1204	fhuE	FhuE receptor precursor	0	0	NA	NA	NA	5.02839	NA	NA	NA	NA	NA	NA	1	NA	NA	NA	NA	4.99944	NA	NA	NA	NA	NA	NA	1	NA
STM14_1379	SL1344_1142	STM1205	ycfF	YcfF/hinT protein: a purine nucleoside phosphoramidase	0	0	0.25303	0.641756	-0.388726	1.43522	4.985	9.531	-0.935034	0	0	0	1	-1	0.463736	0.716594	-0.252857	1.71751	3.137	5.955	-0.924716	0	0	0	1	-1
STM14_1380	SL1344_1143	STM1206	ycfL	YcfL protein: an outer membrane lipoprotein that is part of a salvage cluster	0	0	0.99373	0.458377	0.535352	0.916559	4.874	10.49	-1.10584	1	0	0	1	-1	1.46049	0.701699	0.758795	1.46811	3.702	7.061	-0.931568	1	0	0	1	-1
STM14_1381	SL1344_1144	STM1207	ycfM	Lipoprotein YcfM, part of a salvage pathway of unknown substrate	0	0	1.2231	0.81223	0.410867	1.43702	4.554	11.73	-1.365	1	1	0	1	-1	1.32841	0.986339	0.342076	1.81148	3.143	7.296	-1.21496	1	1	0	1	-1
STM14_1382	SL1344_1145	STM1208	thiK	Thiamine kinase (EC 2.7.1.89) @ Adenosylcobinamide kinase (EC 2.7.1.156)	0	0	0.505587	-0.526151	1.03174	-0.0977336	3.21	6.704	-1.06245	0	0	1	0	-1	0.946578	0.056718	0.889861	0.622642	2.053	4.963	-1.27348	1	0	1	0	-1
STM14_1383	SL1344_1146	STM1209	nagZ	beta-N-acetylglucosaminidase (EC 3.2.1.52)	1	1	-0.211742	-0.140757	-0.0709853	0.535867	4.722	7.583	-0.683371	0	0	0	0	0	0.273285	0.387437	-0.114152	1.08336	2.17	5.491	-1.33937	0	0	0	1	-1
STM14_1384	SL1344_1147	STM1210	ycfP	YcfP protein: probably an esterase that is part of a salvage cluster	0	0	0.465726	0.703028	-0.237302	1.55046	8.349	11.52	-0.464465	0	0	0	1	0	0.536717	0.802041	-0.265324	1.37671	3.367	6.989	-1.05362	0	1	0	1	-1
STM14_1385	SL1344_1148	STM1211	ndh	NADH dehydrogenase (EC 1.6.99.3)	0	0	-1.3769	-1.64434	0.267443	-0.793671	2.31	3.822	-0.726435	-1	-1	0	0	0	-0.275221	-0.065773	-0.209448	0.741366	1.579	2.704	-0.776084	0	0	0	0	0
STM14_1386	SL1344_1149	STM1212	ycfJ	hypothetical protein	0	1	-0.0240086	-0.333342	0.309333	0.355711	NA	NA	NA	0	0	0	0	NA	-0.996254	-0.678256	-0.317997	0.270906	NA	NA	NA	-1	0	0	0	NA
STM14_1387	SL1344_1150	STM1213	ycfQ	HTH-type transcriptional repressor ComR	0	0	-0.131207	-0.00661944	-0.124588	0.706645	1.7	1.454	0.225507	0	0	0	0	0	0.559265	0.334835	0.22443	1.09748	1.025	1.016	0.0127235	0	0	0	1	0
STM14_1388	SL1344_1151	STM1214	ycfR	Multiple stress resistance protein BhsA	0	0	-0.225917	0.173483	-0.399401	1.19829	2.995	4.262	-0.508975	0	0	0	1	0	-0.779644	-0.616014	-0.16363	0.925314	2.11	2.554	-0.275516	0	0	0	1	0
STM14_1389	SL1344_1152	STM1215	ycfS	L,D-transpeptidase YcfS	0	0	-2.06773	-0.754027	-1.31371	0.173975	NA	NA	NA	-1	0	-1	0	NA	-1.40279	0.463834	-1.86663	0.669971	NA	NA	NA	-1	0	-1	0	NA
STM14_1391	SL1344_1153	STM1216	mfd	Transcription-repair coupling factor	0	0	0.13932	-0.0148527	0.154173	0.638118	2.105	2.65	-0.332172	0	0	0	0	0	0.623017	0.56199	0.0610264	1.3542	1.214	1.79	-0.560191	0	0	0	1	0
STM14_1392	SL1344_1154	STM1217	ycfU	Lipoprotein releasing system transmembrane protein LolC	0	0	-0.0118658	-0.462256	0.45039	0.230162	1.077	1.297	-0.26816	0	0	0	0	0	-0.00822658	-0.0750096	0.0667831	0.63488	0.8845	1.093	-0.305359	0	0	0	0	0
STM14_1393	SL1344_1155	STM1218	lolD	Lipoprotein-releasing system ATP-binding protein LolD	0	0	0.089185	-0.346542	0.435727	0.487811	2.028	1.801	0.171259	0	0	0	0	0	0.035066	-0.183514	0.21858	0.666321	1.025	1.355	-0.402669	0	0	0	0	0
STM14_1394	SL1344_1156	STM1219	ycfW	Lipoprotein releasing system transmembrane protein LolE	0	0	0.166275	-0.305988	0.472263	0.313179	2.978	2.602	0.194723	0	0	0	0	0	0.286647	-0.0880149	0.374662	0.717953	1.308	1.985	-0.601776	0	0	0	0	0
STM14_1395	SL1344_1157	STM1220	ycfX	N-acetyl-D-glucosamine kinase (EC 2.7.1.59)	0	0	-0.012243	0.544361	-0.556604	1.08682	3.879	5.129	-0.402993	0	0	0	1	0	0.167449	0.475759	-0.30831	1.61495	2.994	5.272	-0.816276	0	0	0	1	-1
STM14_1396	SL1344_1158	STM1221	cobB	NAD-dependent protein deacetylase of SIR2 family	0	0	1.03461	0.835494	0.199116	1.44883	NA	NA	NA	1	1	0	1	NA	0.568938	0.495874	0.0730633	1.44954	NA	NA	NA	0	0	0	1	NA
STM14_1397	SL1344_1159	STM1222	potD	Spermidine/putrescine import ABC transporter substrate-binding protein PotD (TC 3.A.1.11.1)	0	0	2.87291	2.76624	0.10667	3.37352	9.79	14.81	-0.597191	1	1	0	1	0	2.7046	2.58469	0.11991	3.81316	8.312	8.955	-0.107498	1	1	0	1	0
STM14_1398	SL1344_1160	STM1223	potC	Spermidine/putrescine import ABC transporter permease protein PotC (TC 3.A.1.11.1)	0	0	2.82277	1.46041	1.36236	2.11971	3.851	2.997	0.361714	1	1	1	1	0	3.13016	1.82766	1.3025	2.75721	2.733	2.057	0.409944	1	1	1	1	0
STM14_1399	-	-	STM14_1399	-	0	0	NA	NA	NA	2.62081	NA	NA	NA	NA	NA	NA	1	NA	NA	NA	NA	3.82259	NA	NA	NA	NA	NA	NA	1	NA
STM14_1402	SL1344_1162	STM1225	potB	Spermidine/putrescine import ABC transporter permease protein PotB (TC 3.A.1.11.1)	0	0	0.171117	-0.0955051	0.266622	0.791987	1.413	2.547	-0.850037	0	0	0	0	0	0.421333	0.543271	-0.121938	1.34454	1.008	2.037	-1.01495	0	0	0	1	-1
STM14_1403	SL1344_1163	STM1226	potA	Spermidine/putrescine import ABC transporter ATP-binding protein PotA (TC 3.A.1.11.1)	0	0	-0.797737	-0.725713	-0.0720237	0.20331	1.106	2.001	-0.85537	0	0	0	0	0	-0.111845	0.195711	-0.307556	0.665985	0.957	1.46	-0.609378	0	0	0	0	0
STM14_1404	SL1344_1164	STM1227	pepT	Tripeptide aminopeptidase (EC 3.4.11.4)	0	0	0.289069	0.535803	-0.246734	1.27221	NA	NA	NA	0	0	0	1	NA	0.244207	0.779336	-0.535128	1.54152	NA	NA	NA	0	0	0	1	NA
STM14_1406	-	-	tnpA_4	Mobile element protein	0	0	-0.427658	-0.784479	0.35682	-0.433125	NA	NA	NA	0	0	0	0	NA	-0.242273	-0.150289	-0.0919834	0.098105	NA	NA	NA	0	0	0	0	NA
STM14_1407	SL1344_1167	STM1229	ycfD	LSU ribosomal protein L16p arginine hydroxylase	0	0	0.604453	0.281819	0.322634	1.13886	2.671	3.279	-0.295876	0	0	0	1	0	0.865833	0.850459	0.0153738	1.51323	1.664	2.538	-0.609037	1	1	0	1	0
STM14_1408	SL1344_1168	STM1230	phoQ	Sensor histidine kinase PhoQ (EC 2.7.13.3)	1	0	1.44836	0.436503	1.01186	1.19321	1.484	1.858	-0.324259	1	0	1	1	0	1.1691	0.663062	0.506037	1.59086	1.072	1.532	-0.515111	1	0	0	1	0
STM14_1409	SL1344_1169	STM1231	phoP	Transcriptional regulatory protein PhoP	0	0	1.48152	1.61122	-0.129704	2.44565	2.052	2.79	-0.443234	1	1	0	1	0	1.52222	1.4975	0.0247154	2.74321	2.087	2.626	-0.331436	1	1	0	1	0
STM14_1410	SL1344_1170	STM1232	purB	Adenylosuccinate lyase (EC 4.3.2.2) @ SAICAR lyase (EC 4.3.2.2)	0	0	1.47397	1.86085	-0.386885	2.59588	4.962	6.308	-0.346261	1	1	0	1	0	1.37417	1.51343	-0.139261	2.73374	3.196	4.135	-0.37162	1	1	0	1	0
STM14_1411	SL1344_1171	STM1233	ycfC	High frequency lysogenization protein HflD	0	0	0.0292346	0.0162253	0.0130093	0.595025	1.637	1.839	-0.167867	0	0	0	0	0	0.195337	0.511661	-0.316324	1.37123	1.137	1.578	-0.472865	0	0	0	1	0
STM14_1412	SL1344_1172	STM1234	trmU	tRNA-specific 2-thiouridylase MnmA (EC 2.8.1.13)	1	0	-0.429543	-0.675181	0.245638	-0.0665826	1.282	1.542	-0.266407	0	0	0	0	0	-0.554926	-0.675108	0.120182	0.232649	0.9951	1.2	-0.270121	0	0	0	0	0
STM14_1413	SL1344_1173	STM1235	ymfB	Nudix-like NDP and NTP phosphohydrolase NudJ	0	0	-0.5664	-0.605464	0.0390639	0.697685	NA	NA	NA	0	0	0	0	NA	0.62521	0.407982	0.217228	1.25948	NA	NA	NA	0	0	0	1	NA
STM14_1414	SL1344_1174	STM1236	STM14_1414	putative secreted protein	0	0	-0.825863	-1.25616	0.430298	-0.0630972	NA	NA	NA	-1	-1	0	0	NA	0.127142	0.246199	-0.119058	0.653885	NA	NA	NA	0	0	0	0	NA
STM14_1415	SL1344_1175	STM1237	ymfC	Ribosomal large subunit pseudouridine synthase E (EC 5.4.99.20)	0	0	-1.17451	-0.450463	-0.724045	0.279339	1.165	1.275	-0.130167	-1	0	0	0	0	-0.0336429	0.191406	-0.225049	0.586176	1.064	1.181	-0.150511	0	0	0	0	0
STM14_1416	SL1344_1176	STM1238	icdA	Isocitrate dehydrogenase [NADP] (EC 1.1.1.42)	1	0	0.75452	1.09231	-0.337785	1.84794	5.669	8.491	-0.58284	0	1	0	1	0	0.388418	0.406211	-0.0177926	1.8232	3.927	7.555	-0.944004	0	0	0	1	-1
STM14_1417	SL1344_1806	STM1871	STM14_1417	Prophage lambda integrase	0	0	0.172578	0.0618415	0.110737	0.843709	1.952	3.511	-0.846929	0	0	0	1	-1	-0.0380582	1.18792	-1.22598	1.14032	1.81	2.299	-0.345017	0	1	-1	1	0
STM14_1419	-	-	STM14_1419	hypothetical protein	0	0	-1.04633	-0.795506	-0.250822	-0.450942	NA	NA	NA	-1	0	0	0	NA	-0.672377	-0.313428	-0.358948	0.662847	NA	NA	NA	0	0	0	0	NA
STM14_1428	SL1344_2594	-	STM14_1428	ATPase domain protein	0	0	-1.38566	-0.866056	-0.519602	0.0128053	3.668	5.048	-0.460718	-1	-1	0	0	0	-0.474411	-0.151963	-0.322448	0.85453	2.445	3.134	-0.358171	0	0	0	1	0
STM14_1429	SL1344_2593	-	STM14_1429	hypothetical protein	0	0	-0.822409	-0.792198	-0.0302115	0.00691227	1.615	1.732	-0.100905	-1	0	0	0	0	-0.711182	-0.304615	-0.406566	0.365494	1.051	1.401	-0.414694	0	0	0	0	0
STM14_1438	SL1344_2585	-	STM14_1438	-	0	0	-0.806835	0.106148	-0.912983	1.01351	7.583	6.168	0.297966	-1	0	-1	1	0	-0.705138	-0.10534	-0.599798	1.35978	2.828	4.972	-0.814044	0	0	0	1	-1
STM14_1439	-	-	STM14_1439	DNA-damage-inducible protein I	0	0	-3.12974	-3.06349	-0.0662513	-2.06397	NA	NA	NA	-1	-1	0	-1	NA	-2.88668	-2.19721	-0.689469	-1.02325	NA	NA	NA	-1	-1	0	-1	NA
STM14_1440	SL1344_2583	-	STM14_1440	Phage protein	0	0	-2.93452	-2.04451	-0.890017	-1.4073	NA	NA	NA	-1	-1	-1	-1	NA	-2.6804	-1.29868	-1.38172	-1.21399	NA	NA	NA	-1	-1	-1	-1	NA
STM14_1441	-	-	STM14_1441	Gifsy-2 prophage protein STM1020/STM2620	0	0	NA	NA	NA	-1.20392	NA	NA	NA	NA	NA	NA	-1	NA	NA	NA	NA	-0.770797	NA	NA	NA	NA	NA	NA	0	NA
STM14_1445	-	-	STM14_1445	hypothetical protein	0	0	-5.21342	-0.246465	-4.96696	-0.254972	NA	NA	NA	-1	0	-1	0	NA	-0.347782	-0.25917	-0.0886117	0.702175	NA	NA	NA	0	0	0	0	NA
STM14_1446	-	-	STM14_1446	putative antirepressor protein	0	0	-3.15359	-1.9629	-1.19069	-1.58932	NA	NA	NA	-1	-1	-1	-1	NA	-3.5181	-2.16366	-1.35444	-0.875831	NA	NA	NA	-1	-1	-1	-1	NA
STM14_1447	-	-	STM14_1447	hypothetical protein	0	0	0.561262	1.13535	-0.574088	2.05903	NA	NA	NA	0	1	0	1	NA	0.659381	1.3628	-0.703418	1.8858	NA	NA	NA	0	1	0	1	NA
STM14_1448	-	-	STM14_1448	-	0	0	0.127514	1.53476	-1.40725	2.69497	NA	NA	NA	0	1	-1	1	NA	0.6819	1.29663	-0.614726	2.34133	NA	NA	NA	0	1	0	1	NA
STM14_1449	-	-	STM14_1449	-	0	0	-1.64775	-0.685034	-0.962721	0.473577	3.7	7.999	-1.11229	-1	0	-1	0	-1	-0.962099	-0.931661	-0.0304381	0.756935	3.901	4.415	-0.178569	-1	-1	0	0	0
STM14_1454	-	-	STM14_1454	Inhibitor of vertebrate g-type lysozyme, periplasmic => PliG	0	0	-1.25747	-0.242404	-1.01507	0.644891	NA	NA	NA	-1	0	-1	0	NA	-0.820774	-0.0355379	-0.785236	1.15251	NA	NA	NA	-1	0	0	1	NA
STM14_1456	-	-	STM14_1456	Phage terminase, large subunit	0	0	NA	NA	NA	0.300757	NA	NA	NA	NA	NA	NA	0	NA	NA	NA	NA	0.15318	NA	NA	NA	NA	NA	NA	0	NA
STM14_1458	-	-	STM14_1458	Phage portal protein	0	0	0.693087	0.101905	0.591182	0.898686	NA	NA	NA	0	0	0	1	NA	0.995761	0.861246	0.134514	1.32123	NA	NA	NA	1	1	0	1	NA
STM14_1459	-	-	STM14_1459	Head-tail preconnector protein GP5	0	0	0.761769	0.252234	0.509535	0.984634	NA	NA	NA	0	0	0	1	NA	0.463243	0.329105	0.134138	1.22555	NA	NA	NA	0	0	0	1	NA
STM14_1461	SL1344_2567	STM2603	STM14_1461	Phage major capsid protein	0	0	0.361033	0.14944	0.211592	0.556481	NA	NA	NA	0	0	0	0	NA	0.387333	0.294948	0.0923846	0.750248	NA	NA	NA	0	0	0	0	NA
STM14_1464	SL1344_2564	STM2600	STM14_1464	Minor tail protein Z	0	0	NA	NA	NA	1.02926	NA	NA	NA	NA	NA	NA	1	NA	NA	NA	NA	1.11018	NA	NA	NA	NA	NA	NA	1	NA
STM14_1465	-	-	STM14_1465	putative virulence protein	0	0	-0.257875	-0.56925	0.311376	0.588308	NA	NA	NA	0	0	0	0	NA	-0.950342	-0.599882	-0.35046	0.240357	NA	NA	NA	-1	0	0	0	NA
STM14_1467	-	-	STM14_1467	hypothetical protein	0	0	0.921147	0.915686	0.00546058	1.84701	NA	NA	NA	1	1	0	1	NA	0.758042	0.753336	0.00470594	1.59081	NA	NA	NA	0	0	0	1	NA
STM14_1470	-	-	STM14_1470	Phage tail length tape-measure protein 1	0	0	0.220108	0.546562	-0.326455	0.92453	NA	NA	NA	0	0	0	1	NA	0.790095	0.407831	0.382264	1.44276	NA	NA	NA	0	0	0	1	NA
STM14_1472	SL1344_2556	STM2592	STM14_1472	Phage minor tail protein	0	0	1.3818	0.0851123	1.29669	0.689721	NA	NA	NA	1	0	1	0	NA	0.864213	0.485852	0.378361	1.3077	NA	NA	NA	1	0	0	1	NA
STM14_1474	-	-	STM14_1474	Phage tail assembly protein I	0	0	1.17316	0.767903	0.40526	1.26941	NA	NA	NA	1	0	0	1	NA	0.950336	1.00296	-0.0526228	1.43326	NA	NA	NA	1	1	0	1	NA
STM14_1475	-	-	STM14_1475	Phage tail fiber protein	0	0	NA	NA	NA	1.01355	NA	NA	NA	NA	NA	NA	1	NA	NA	NA	NA	1.51096	NA	NA	NA	NA	NA	NA	1	NA
STM14_1478	-	-	STM14_1478	Phage tail fiber protein	0	0	NA	NA	NA	1.30331	NA	NA	NA	NA	NA	NA	1	NA	NA	NA	NA	0.593523	NA	NA	NA	NA	NA	NA	0	NA
STM14_1480	-	-	STM14_1480	-	0	0	5.89344	7.27411	-1.38067	8.31257	NA	NA	NA	1	1	-1	1	NA	4.66054	5.75137	-1.09082	7.0246	NA	NA	NA	1	1	-1	1	NA
STM14_1482	-	-	STM14_1482	ISSod13, transposase	0	0	NA	NA	NA	1.43575	NA	NA	NA	NA	NA	NA	1	NA	NA	NA	NA	1.67454	NA	NA	NA	NA	NA	NA	1	NA
STM14_1483	-	-	STM14_1483	leucine-rich repeat protein	0	0	3.36785	1.82087	1.54697	2.38139	1.967	1.983	-0.0116877	1	1	1	1	0	2.31876	1.37772	0.941041	2.07942	1.127	1.355	-0.265805	1	1	1	1	0
STM14_1485	-	-	STM14_1485	Isocitrate dehydrogenase [NADP] (EC 1.1.1.42)	0	0	1.15443	0.612882	0.541548	1.4112	NA	NA	NA	1	0	0	1	NA	0.626784	0.252379	0.374405	1.47919	NA	NA	NA	0	0	0	1	NA
STM14_1486	SL1344_1177	STM1239	STM14_1486	Phage protein	0	0	0.260268	0.63518	-0.374912	1.50895	NA	NA	NA	0	0	0	1	NA	-1.45512	-1.69803	0.242909	-1.05942	NA	NA	NA	-1	-1	0	-1	NA
STM14_1492	SL1344_1180	STM1241	msgA	hypothetical protein	0	0	-0.640528	-0.337635	-0.302893	0.731765	NA	NA	NA	0	0	0	0	NA	-0.231231	0.0117291	-0.24296	1.00192	NA	NA	NA	0	0	0	1	NA
STM14_1493	SL1344_1181	STM1242	envE	putative lipoprotein	0	0	3.25035	3.33153	-0.0811871	4.15897	1.979	6.108	-1.62593	1	1	0	1	-1	1.4945	1.67348	-0.178976	3.07139	1.956	4.117	-1.07369	1	1	0	1	-1
STM14_1494	-	-	STM14_1494	-	0	0	NA	NA	NA	1.21951	NA	NA	NA	NA	NA	NA	1	NA	NA	NA	NA	1.04573	NA	NA	NA	NA	NA	NA	1	NA
STM14_1495	SL1344_1182	STM1243	cspH	Cold shock protein of CSP family => CspF/CspH (naming convention as in E.coli)	0	0	-0.378822	0.0181948	-0.397017	1.08047	NA	NA	NA	0	0	0	1	NA	0.183014	-0.632263	0.815277	0.966556	NA	NA	NA	0	0	1	1	NA
STM14_1501	SL1344_1184	STM1246	pagC	Attachment invasion locus protein precursor	1	0	6.28743	7.41721	-1.12977	8.28903	NA	NA	NA	1	1	-1	1	NA	4.73979	5.41933	-0.679538	6.48622	NA	NA	NA	1	1	0	1	NA
STM14_1503	-	-	STM14_1503	-	0	0	NA	NA	NA	-0.581692	NA	NA	NA	NA	NA	NA	0	NA	NA	NA	NA	-2.08489	NA	NA	NA	NA	NA	NA	-1	NA
STM14_1504	-	-	STM14_1504	-	0	0	NA	NA	NA	2.5705	NA	NA	NA	NA	NA	NA	1	NA	NA	NA	NA	1.3996	NA	NA	NA	NA	NA	NA	1	NA
STM14_1505	SL1344_1185	STM1249	pliC	Inhibitor of vertebrate c-type lysozyme, periplasmic => PliC	0	1	2.15491	3.21403	-1.05912	4.38247	NA	NA	NA	1	1	-1	1	NA	0.958148	1.63036	-0.672215	2.79475	NA	NA	NA	1	1	0	1	NA
STM14_1507	-	-	STM14_1507	putative lipoprotein	0	0	0.359076	3.00112	-2.64204	3.97152	NA	NA	NA	0	1	-1	1	NA	0.190536	1.61528	-1.42474	2.85427	NA	NA	NA	0	1	-1	1	NA
STM14_1508	SL1344_1186	STM1250	STM14_1508	hypothetical protein	1	0	1.05718	0.799453	0.257728	1.42468	NA	NA	NA	1	0	0	1	NA	0.24199	-0.142696	0.384686	0.544594	NA	NA	NA	0	0	0	0	NA
STM14_1509	SL1344_1187	STM1251	STM14_1509	Small heat shock protein	0	0	1.32016	1.30409	0.0160676	1.71965	NA	NA	NA	1	1	0	1	NA	0.830051	0.720545	0.109506	1.74742	NA	NA	NA	1	0	0	1	NA
STM14_1511	SL1344_1188	STM1252	STM14_1511	hypothetical protein	0	0	3.31771	1.93555	1.38216	2.35749	1.082	1.323	-0.290113	1	1	1	1	0	1.8301	1.34066	0.489438	2.35499	0.9011	1.472	-0.708019	1	1	0	1	0
STM14_1512	SL1344_1189	STM1253	STM14_1512	Cytochrome b561 homolog 1	0	0	3.82005	4.50693	-0.686876	5.05363	2.825	4.715	-0.739007	1	1	0	1	0	2.65405	2.83459	-0.18055	4.32015	2.118	2.851	-0.428765	1	1	0	1	0
STM14_1513	SL1344_1190	STM1254	STM14_1513	Putative outer membrane lipoprotein	1	0	0.830142	1.37172	-0.541575	2.18904	NA	NA	NA	1	1	0	1	NA	1.13332	1.77799	-0.644673	3.00232	NA	NA	NA	1	1	0	1	NA
STM14_1514	-	-	STM14_1514	hypothetical protein	0	0	2.23089	2.72853	-0.497642	3.87225	NA	NA	NA	1	1	0	1	NA	1.41214	2.5871	-1.17496	3.63951	NA	NA	NA	1	1	-1	1	NA
STM14_1515	SL1344_1191	STM1255	STM14_1515	Nickel ABC transporter, periplasmic nickel-binding protein nikA2 (TC 3.A.1.5.3)	0	0	NA	NA	NA	-0.20339	NA	NA	NA	NA	NA	NA	0	NA	NA	NA	NA	-0.0391683	NA	NA	NA	NA	NA	NA	0	NA
STM14_1516	SL1344_1192	STM1256	STM14_1516	Nickel transport system permease protein nikB2 (TC 3.A.1.5.3)	0	0	-0.526721	-0.425808	-0.100912	0.130499	NA	NA	NA	0	0	0	0	NA	-0.774911	-0.182459	-0.592452	0.596391	NA	NA	NA	0	0	0	0	NA
STM14_1517	SL1344_1193	STM1257	STM14_1517	Nickel transport system permease protein nikC2 (TC 3.A.1.5.3)	0	0	NA	NA	NA	0.0929695	NA	NA	NA	NA	NA	NA	0	NA	NA	NA	NA	0.991846	NA	NA	NA	NA	NA	NA	1	NA
STM14_1518	SL1344_1194	STM1258	STM14_1518	Nickel transport ATP-binding protein nikD2 (TC 3.A.1.5.3)	0	0	0.0111121	-0.188451	0.199563	0.270947	NA	NA	NA	0	0	0	0	NA	0.694312	0.147132	0.54718	0.212887	NA	NA	NA	0	0	0	0	NA
STM14_1520	SL1344_1196	STM1260	STM14_1520	Putative inner membrane protein	0	0	0.326084	0.867544	-0.541461	2.05295	NA	NA	NA	0	1	0	1	NA	1.08645	1.15892	-0.0724741	1.68543	NA	NA	NA	1	1	0	1	NA
STM14_1521	SL1344_1197	STM1261	STM14_1521	Uncharacterized cysteine-rich protein YhjQ	0	0	-1.03243	-0.321939	-0.710493	0.674938	NA	NA	NA	-1	0	0	0	NA	0.162918	0.535551	-0.372633	0.936628	NA	NA	NA	0	0	0	1	NA
STM14_1522	-	-	STM14_1522	-	0	0	NA	NA	NA	-0.0355244	NA	NA	NA	NA	NA	NA	0	NA	NA	NA	NA	0.37111	NA	NA	NA	NA	NA	NA	0	NA
STM14_1523	SL1344_1198	STM1263	STM14_1523	Metal-binding protein ZinT	0	0	-1.95711	-1.12743	-0.829683	-0.27352	NA	NA	NA	-1	-1	-1	0	NA	-0.942916	-0.501414	-0.441502	-0.142561	NA	NA	NA	-1	0	0	0	NA
STM14_1525	SL1344_1199	STM1264	aadA	Streptomycin 3''-O-adenylyltransferase (EC 2.7.7.47) @ Spectinomycin 9-O-adenylyltransferase	0	0	1.06294	0.651218	0.411724	0.979507	1.488	1.962	-0.398951	1	0	0	1	0	0.972854	0.948427	0.0244273	1.5815	1.168	1.275	-0.126457	1	1	0	1	0
STM14_1527	SL1344_1201	STM1266	STM14_1527	Transcriptional regulator STM1266	0	0	-0.636	-1.84648	1.21048	-1.03103	1.344	1.494	-0.152647	0	-1	1	-1	0	-0.52162	-1.85821	1.33659	-0.679061	0.9983	1.12	-0.165953	0	-1	1	0	0
STM14_1529	SL1344_1202	STM1267	STM14_1529	hypothetical protein	0	0	0.707506	2.32668	-1.61917	3.31882	NA	NA	NA	0	1	-1	1	NA	1.81673	2.92458	-1.10786	3.15093	NA	NA	NA	1	1	-1	1	NA
STM14_1531	SL1344_1204	STM1269	aroQ	Periplasmic chorismate mutase I precursor (EC 5.4.99.5)	0	0	4.573	4.94565	-0.372656	5.71757	1.455	1.684	-0.210873	1	1	0	1	0	3.23018	3.63015	-0.399972	4.83338	1.086	1.767	-0.702278	1	1	0	1	0
STM14_1532	SL1344_1205	STM1270	yeaS	Leucine efflux protein	0	0	-0.429091	0.169626	-0.598716	0.893957	2.084	2.565	-0.299604	0	0	0	1	0	-0.300556	-0.0782973	-0.222259	1.05057	1.298	2.554	-0.976468	0	0	0	1	-1
STM14_1535	SL1344_1207	STM1272	yoaG	Protein YoaG	0	0	-0.165335	0.518714	-0.684049	1.05589	NA	NA	NA	0	0	0	1	NA	-0.4186	0.0536718	-0.472272	1.10476	NA	NA	NA	0	0	0	1	NA
STM14_1538	SL1344_1209	-	STM14_1538	hypothetical protein	0	0	NA	NA	NA	1.41371	NA	NA	NA	NA	NA	NA	1	NA	NA	NA	NA	1.79629	NA	NA	NA	NA	NA	NA	1	NA
STM14_1539	SL1344_1210	STM1274	yeaQ	UPF0410 protein YeaQ	0	0	1.58078	1.40602	0.174756	2.40141	NA	NA	NA	1	1	0	1	NA	2.46378	2.25045	0.213333	2.77524	NA	NA	NA	1	1	0	1	NA
STM14_1540	-	-	STM14_1540	-	0	0	1.14046	0.551561	0.588897	1.55791	NA	NA	NA	1	0	0	1	NA	0.638104	0.166546	0.471558	1.62465	NA	NA	NA	0	0	0	1	NA
STM14_1541	-	-	STM14_1541	-	0	0	0.00259896	-0.125097	0.127696	0.579865	NA	NA	NA	0	0	0	0	NA	0.263434	-0.012982	0.276416	0.88868	NA	NA	NA	0	0	0	1	NA
STM14_1542	SL1344_1211	STM1275	yaoF	Uncharacterized protein YoaF	0	0	1.33338	1.51073	-0.177356	2.64806	1.42	2.236	-0.655029	1	1	0	1	0	0.736638	1.09505	-0.358416	1.90663	1.082	1.482	-0.453845	0	1	0	1	0
STM14_1543	SL1344_1212	STM1276	STM14_1543	Putative periplasmic protein	0	0	0.181643	0.39951	-0.217867	1.33684	1.305	1.358	-0.0574337	0	0	0	1	0	0.683293	0.800335	-0.117042	1.65703	1.177	1.249	-0.0856592	0	1	0	1	0
STM14_1544	SL1344_1213	STM1277	yeaO	FIG016027: protein of unknown function YeaO	0	0	-0.168478	-0.0990715	-0.0694067	0.704026	1.522	1.504	0.0171638	0	0	0	0	0	-0.157509	-0.103724	-0.053785	0.792845	1.093	1.065	0.03744	0	0	0	0	0
STM14_1548	SL1344_1215	STM1279	yeaM	Uncharacterized transcriptional regulator YeaM, AraC family	0	0	-0.587281	-0.826455	0.239174	-0.0481688	NA	NA	NA	0	-1	0	0	NA	-0.0906386	-0.209078	0.11844	0.270978	NA	NA	NA	0	0	0	0	NA
STM14_1549	SL1344_1216	STM1280	yeaL	UPF0756 membrane protein YeaL	0	0	-0.30108	0.247589	-0.548669	0.787107	1.994	3.704	-0.893419	0	0	0	0	-1	0.408069	0.217321	0.190748	1.29555	2.081	2.645	-0.345991	0	0	0	1	0
STM14_1552	SL1344_1217	STM1282	yeaK	Uncharacterized protein YeaK	0	0	0.931968	1.18575	-0.253785	2.16637	2.783	3.789	-0.445176	1	1	0	1	0	1.13473	0.990967	0.143759	2.1437	2.253	2.457	-0.125051	1	1	0	1	0
STM14_1553	SL1344_1218	STM1283	yeaJ	Diguanylate cyclase (EC 2.7.7.65) => DgcJ	0	0	0.461972	0.162186	0.299786	1.27557	1.19	1.451	-0.286086	0	0	0	1	0	0.904989	0.40039	0.504598	1.07339	0.9689	1.236	-0.351259	1	0	0	1	0
STM14_1554	-	-	STM14_1554	-	0	0	5.52085	6.22677	-0.705918	7.53054	NA	NA	NA	1	1	0	1	NA	3.77615	4.02177	-0.245628	5.2712	NA	NA	NA	1	1	0	1	NA
STM14_1556	SL1344_1219	STM1284	yeaH	UPF0229 protein YeaH	1	0	2.3447	1.31187	1.03283	1.95024	6.398	7.309	-0.192053	1	1	1	1	0	1.75668	1.58504	0.171638	2.27101	1.428	1.479	-0.0506261	1	1	0	1	0
STM14_1558	SL1344_1220	STM1285	yeaG	Uncharacterized protein YeaG	1	0	2.88426	2.747	0.137264	3.56791	NA	NA	NA	1	1	0	1	NA	2.13624	2.02734	0.108901	2.58576	NA	NA	NA	1	1	0	1	NA
STM14_1560	SL1344_1221	STM1286	mipA	MltA-interacting protein MipA	0	0	0.458886	0.609828	-0.150942	1.40706	4.212	5.562	-0.401098	0	0	0	1	0	-0.515371	-0.593337	0.0779662	0.697395	2.093	5.345	-1.35262	0	0	0	0	-1
STM14_1561	SL1344_1222	STM1287	STM14_1561	Arylsulfatase regulator	0	0	-0.0191199	-0.243498	0.224378	0.475226	NA	NA	NA	0	0	0	0	NA	-0.212403	-0.426791	0.214389	-0.0200125	NA	NA	NA	0	0	0	0	NA
STM14_1562	SL1344_1223	STM1288	STM14_1562	Putative oxidoreductase YeaE, aldo/keto reductase family	0	0	-0.0301265	0.246185	-0.276312	1.14008	3.084	5.076	-0.718889	0	0	0	1	0	0.552595	0.580786	-0.0281908	1.93725	3.133	5.663	-0.854022	0	0	0	1	-1
STM14_1563	SL1344_1224	STM1289	yeaD	Aldose 1-epimerase family protein YeaD	0	0	0.302805	0.578495	-0.27569	1.4415	7.227	12.34	-0.771874	0	0	0	1	0	0.468462	0.536244	-0.0677823	1.91676	4.045	7.157	-0.823215	0	0	0	1	-1
STM14_1564	-	-	STM14_1564	-	0	0	NA	NA	NA	-0.324945	NA	NA	NA	NA	NA	NA	0	NA	NA	NA	NA	1.29317	NA	NA	NA	NA	NA	NA	1	NA
STM14_1565	SL1344_1225	STM1290	gapA	NAD-dependent glyceraldehyde-3-phosphate dehydrogenase (EC 1.2.1.12)	0	0	-0.104994	0.350778	-0.455772	1.01234	8.619	15.48	-0.844813	0	0	0	1	-1	0.356461	0.572319	-0.215858	1.66248	4.959	8.227	-0.730317	0	0	0	1	0
STM14_1567	SL1344_1226	STM1291	yeaA	Peptide methionine sulfoxide reductase MsrB (EC 1.8.4.12)	1	0	-0.901173	-0.255992	-0.645181	0.36276	2.639	6.466	-1.29288	-1	0	0	0	-1	-1.29304	-0.886214	-0.406824	-0.056103	1.584	5.303	-1.74324	-1	-1	0	0	-1
STM14_1568	SL1344_1227	STM1292	yeaC	Uncharacterized protein YeaC	0	0	0.184802	0.576459	-0.391657	1.31436	5.01	8.486	-0.760274	0	0	0	1	0	-0.295206	-0.191209	-0.103997	1.05152	3.425	6.567	-0.93913	0	0	0	1	-1
STM14_1570	SL1344_1228	STM1293	pncA	Nicotinamidase (EC 3.5.1.19)	0	0	0.100769	0.105667	-0.0048984	0.504899	NA	NA	NA	0	0	0	0	NA	0.109449	0.4495	-0.340051	1.50527	NA	NA	NA	0	0	0	1	NA
STM14_1571	SL1344_1229	STM1294	ansA	L-asparaginase I, cytoplasmic (EC 3.5.1.1)	0	0	0.223736	0.18959	0.0341464	0.827293	4.398	4.883	-0.15092	0	0	0	1	0	0.541189	0.245744	0.295445	1.2061	2.144	3.665	-0.773508	0	0	0	1	0
STM14_1573	SL1344_1230	STM1295	sppA	Signal peptide peptidase SppA (protease 4)	0	0	0.307882	0.295935	0.0119474	0.721945	2.393	4.193	-0.809162	0	0	0	0	-1	0.789008	0.187055	0.601953	1.05392	1.62	2.907	-0.843537	0	0	0	1	-1
STM14_1574	SL1344_1231	STM1296	ydjA	Putative NAD(P)H nitroreductase YdjA	0	0	0.124091	0.33145	-0.20736	1.0921	3.237	3.606	-0.155742	0	0	0	1	0	-0.0411651	-0.134145	0.0929801	1.17472	1.813	4.143	-1.1923	0	0	0	1	-1
STM14_1575	SL1344_1232	STM1297	selD	Selenide,water dikinase (EC 2.7.9.3)	0	0	-0.532935	-1.13384	0.600905	-0.371516	3.076	4.276	-0.475206	0	-1	0	0	0	-1.01138	-1.24488	0.233505	-0.0414345	2.368	4.252	-0.844473	-1	-1	0	0	-1
STM14_1576	SL1344_1233	STM1298	topB	DNA topoisomerase III (EC 5.99.1.2)	0	0	-0.803944	-1.51582	0.711879	-1.12675	2.83	3.378	-0.255367	-1	-1	0	-1	0	-0.888663	-1.36823	0.479564	-0.355215	1.73	2.874	-0.732288	-1	-1	0	0	0
STM14_1577	SL1344_1234	STM1299	gdhA	NADP-specific glutamate dehydrogenase (EC 1.4.1.4)	0	0	2.69213	2.11326	0.578869	2.78001	3.009	2.637	0.190387	1	1	0	1	0	2.6579	1.95194	0.705961	3.52224	2.753	1.847	0.575821	1	1	0	1	0
STM14_1578	SL1344_1235	STM1300	STM14_1578	Uncharacterized protein YnjH	0	0	-4.83391	-4.25151	-0.5824	-3.1456	NA	NA	NA	-1	-1	0	-1	NA	-4.54568	-3.89313	-0.652554	-3.02856	NA	NA	NA	-1	-1	0	-1	NA
STM14_1579	SL1344_1236	STM1301	STM14_1579	5-methyl-dCTP pyrophosphohydrolase (EC 3.6.1.-)	0	0	0.403592	0.214882	0.188711	1.14697	NA	NA	NA	0	0	0	1	NA	-0.0747831	-0.293786	0.219003	0.742355	NA	NA	NA	0	0	0	0	NA
STM14_1580	SL1344_1237	STM1302	xthA	Exodeoxyribonuclease III (EC 3.1.11.2)	1	0	-0.613954	-0.477081	-0.136873	0.517296	3.235	4.888	-0.595479	0	0	0	0	0	-1.3707	-0.98937	-0.381333	0.283608	1.767	3.525	-0.996321	-1	-1	0	0	-1
STM14_1585	SL1344_1241	STM1306	astB	Succinylarginine dihydrolase (EC 3.5.3.23)	1	0	-2.09037	-0.433904	-1.65646	-0.744738	NA	NA	NA	-1	0	-1	0	NA	-0.77429	-0.437746	-0.336544	-0.071757	NA	NA	NA	0	0	0	0	NA
STM14_1586	SL1344_1242	STM1307	astE	Succinylglutamate desuccinylase (EC 3.5.1.96)	0	0	-0.082171	-0.32307	0.240899	-0.210231	NA	NA	NA	0	0	0	0	NA	0.166888	0.140296	0.0265924	0.850551	NA	NA	NA	0	0	0	1	NA
STM14_1588	SL1344_1243	STM1308	spy	Spheroplast protein Y	0	0	0.594436	0.66743	-0.0729938	1.72336	9.925	14.68	-0.564713	0	0	0	1	0	0.169187	0.717754	-0.548567	1.49824	3.999	7.422	-0.892169	0	0	0	1	-1
STM14_1589	SL1344_1244	STM1309	STM14_1589	Excinuclease cho (excinuclease ABC alternative C subunit)	0	0	-0.250486	-0.148628	-0.101858	0.77831	1.723	1.941	-0.171877	0	0	0	0	0	0.0617179	-0.422922	0.48464	0.228202	1.174	1.536	-0.387746	0	0	0	0	0
STM14_1590	SL1344_1245	STM1310	nadE	NAD synthetase (EC 6.3.1.5)	0	0	-0.74605	-0.23428	-0.511771	0.537478	3.792	7.826	-1.04532	0	0	0	0	-1	-0.242497	0.00372194	-0.246219	1.15877	2.64	4.146	-0.651182	0	0	0	1	0
STM14_1592	SL1344_1246	STM1311	osmE	Osmotically-inducible lipoprotein E	0	1	-0.450974	0.230537	-0.681511	1.24101	NA	NA	NA	0	0	0	1	NA	1.03018	1.53236	-0.502174	2.21639	NA	NA	NA	1	1	0	1	NA
STM14_1593	-	-	STM14_1593	-	0	0	NA	NA	NA	1.33563	NA	NA	NA	NA	NA	NA	1	NA	NA	NA	NA	0.709334	NA	NA	NA	NA	NA	NA	0	NA
STM14_1594	SL1344_1247	STM1312	celA	PTS system, N,N'-diacetylchitobiose-specific IIB component (EC 2.7.1.69)	0	0	-1.08414	0.139214	-1.22335	0.757734	3.282	4.052	-0.304059	-1	0	-1	0	0	-1.03616	-0.38624	-0.649915	0.828272	2.43	4.088	-0.750439	-1	0	0	1	0
STM14_1595	SL1344_1248	STM1313	celB	PTS system, N,N'-diacetylchitobiose-specific IIC component	0	0	-1.41661	-0.392742	-1.02387	0.1753	3.456	3.645	-0.0768156	-1	0	-1	0	0	-1.3352	0.180247	-1.51545	1.01161	2.367	3.094	-0.386413	-1	0	-1	1	0
STM14_1596	SL1344_1249	STM1314	celC	PTS system, N,N'-diacetylchitobiose-specific IIA component (EC 2.7.1.69)	0	0	0.538333	0.790567	-0.252234	1.71473	NA	NA	NA	0	0	0	1	NA	1.15694	1.6626	-0.505661	1.74327	NA	NA	NA	1	1	0	1	NA
STM14_1597	SL1344_1250	STM1315	celD	N,N'-diacetylchitobiose-specific regulator ChbR, AraC family	0	0	0.930559	-0.50962	1.44018	0.481325	1.712	3.66	-1.09616	1	0	1	0	-1	1.28262	0.7903	0.492325	1.36044	1.396	2.36	-0.757488	1	0	0	1	0
STM14_1598	SL1344_1251	STM1316	celF	N,N'-diacetylchitobiose-specific 6-phospho-beta-glucosidase (EC 3.2.1.86)	0	0	-2.13759	-0.918052	-1.21954	-0.467917	NA	NA	NA	-1	-1	-1	0	NA	-0.566198	-0.447213	-0.118985	0.335933	NA	NA	NA	0	0	0	0	NA
STM14_1599	SL1344_1252	STM1317	celG	N,N'-diacetylchitobiose utilization operon protein YdjC	0	0	0.119074	0.265257	-0.146183	1.11651	3.566	7.201	-1.01389	0	0	0	1	-1	0.342811	0.410636	-0.0678253	1.43173	1.846	3.765	-1.02825	0	0	0	1	-1
STM14_1600	SL1344_1253	STM1318	katE	Catalase KatE (EC 1.11.1.6) / Glutamine amidotransferase-like domain	0	0	0.0397192	0.218684	-0.178965	1.33563	NA	NA	NA	0	0	0	1	NA	1.74037	1.85637	-0.115992	2.30995	NA	NA	NA	1	1	0	1	NA
STM14_1603	SL1344_1254	STM1319	cedA	Cell division activator CedA	0	0	0.320713	0.601368	-0.280654	1.60852	NA	NA	NA	0	0	0	1	NA	0.8397	1.03188	-0.192184	1.37968	NA	NA	NA	1	1	0	1	NA
STM14_1604	SL1344_1255	STM1320	ydjN	L-cystine uptake protein TcyP, sodium:anion symporter family	0	0	4.32052	3.89354	0.426981	4.66494	2.412	3.691	-0.613782	1	1	0	1	0	5.01367	4.53161	0.482055	5.31361	1.919	2.384	-0.31303	1	1	0	1	0
STM14_1605	SL1344_1256	STM1321	ydjM	Membrane-bound metal-dependent hydrolase YdjM, induced during SOS response	0	0	NA	NA	NA	0.149324	NA	NA	NA	NA	NA	NA	0	NA	NA	NA	NA	0.384401	NA	NA	NA	NA	NA	NA	0	NA
STM14_1606	SL1344_1257	STM1322	yniC	2-deoxyglucose-6-phosphate hydrolase YniC	0	0	1.41787	1.1901	0.227766	2.03352	3.57	6.321	-0.824229	1	1	0	1	-1	0.926155	0.963981	-0.0378264	2.03628	2.774	4.22	-0.605275	1	1	0	1	0
STM14_1607	SL1344_1258	STM1323	yniB	putative membrane protein	0	0	-0.158324	0.476007	-0.63433	1.4041	1.461	2.996	-1.03608	0	0	0	1	-1	0.745449	1.58714	-0.841689	2.1381	1.392	2.23	-0.679884	0	1	-1	1	0
STM14_1608	SL1344_1259	STM1324	STM14_1608	Ribulosamine/erythrulosamine 3-kinase potentially involved in protein deglycation	1	0	1.06072	0.787491	0.273227	1.56281	4.525	7.248	-0.679665	1	0	0	1	0	0.659602	0.76491	-0.105308	1.56549	2.173	3.57	-0.716236	0	0	0	1	0
STM14_1609	SL1344_1260	STM1325	ydiZ	Uncharacterized protein YdiZ	0	0	0.721203	0.677786	0.0434165	1.40636	NA	NA	NA	0	0	0	1	NA	0.590743	0.922829	-0.332086	1.56443	NA	NA	NA	0	1	0	1	NA
STM14_1610	SL1344_1261	STM1326	pfkB	6-phosphofructokinase class II (EC 2.7.1.11)	0	0	0.417282	0.363231	0.0540508	1.29976	NA	NA	NA	0	0	0	1	NA	0.471959	0.511007	-0.0390478	1.37568	NA	NA	NA	0	0	0	1	NA
STM14_1611	SL1344_1262	STM1327	ydiY	Putative outer membrane protein	0	0	-0.36083	0.022351	-0.383181	0.704783	1.308	2.87	-1.13369	0	0	0	0	-1	-0.795818	-0.0974506	-0.698367	0.817571	0.987	2.034	-1.0432	0	0	0	1	-1
STM14_1612	SL1344_1263	STM1328	STM14_1612	Putative outer membrane protein	0	0	1.8662	2.57287	-0.706668	3.43547	NA	NA	NA	1	1	0	1	NA	-2.20926	-1.8602	-0.349056	-0.617501	NA	NA	NA	-1	-1	0	0	NA
STM14_1613	SL1344_1264	STM1329	STM14_1613	Putative inner membrane protein	0	0	NA	NA	NA	3.88248	NA	NA	NA	NA	NA	NA	1	NA	NA	NA	NA	1.94831	NA	NA	NA	NA	NA	NA	1	NA
STM14_1614	SL1344_1265	STM1330	STM14_1614	Nuclease precursor (EC 3.1.30.2)	0	0	3.927	3.68481	0.242194	4.48182	0.8191	1.243	-0.601715	1	1	0	1	0	1.02156	1.3045	-0.282932	2.63966	0.744	1.008	-0.438121	1	1	0	1	0
STM14_1615	-	-	STM14_1615	hypothetical protein	0	0	NA	NA	NA	0.70978	NA	NA	NA	NA	NA	NA	0	NA	NA	NA	NA	1.13349	NA	NA	NA	NA	NA	NA	1	NA
STM14_1616	SL1344_1266	STM1332	rfc	O-antigen polymerase	0	0	-1.12913	-0.232856	-0.896277	0.338369	2.166	3.976	-0.876285	-1	0	-1	0	-1	-0.574831	0.482396	-1.05723	1.08311	1.398	2.137	-0.612223	0	0	-1	1	0
STM14_1618	-	-	STM14_1618	-	0	0	NA	NA	NA	-1.78168	NA	NA	NA	NA	NA	NA	-1	NA	NA	NA	NA	-0.784432	NA	NA	NA	NA	NA	NA	0	NA
STM14_1619	SL1344_1267	STM1333	thrS	Threonyl-tRNA synthetase (EC 6.1.1.3)	0	0	-0.403765	-0.137087	-0.266677	0.465752	4.961	11.15	-1.16834	0	0	0	0	-1	-0.617638	-0.166974	-0.450663	0.815265	2.932	8.622	-1.55614	0	0	0	1	-1
STM14_1620	SL1344_1268	STM1334	infC	Translation initiation factor 3	1	0	-0.584803	-1.20881	0.624008	-0.929138	3.551	12.32	-1.7947	0	-1	0	-1	-1	-0.0742988	-0.418946	0.344648	0.0337571	2.58	9.586	-1.89356	0	0	0	0	-1
STM14_1621	SL1344_1269	STM1335	rpmI	LSU ribosomal protein L35p	0	0	-1.32782	-0.369041	-0.958779	0.507218	5.144	10.92	-1.08601	-1	0	-1	0	-1	-1.18311	-0.243249	-0.939862	0.745994	3.137	7.738	-1.30258	-1	0	-1	0	-1
STM14_1622	SL1344_1270	STM1336	rplT	LSU ribosomal protein L20p	0	0	-1.09228	-1.10708	0.0147967	-0.414015	4.969	10.83	-1.12401	-1	-1	0	0	-1	-0.931277	-0.400898	-0.530379	0.237528	3.325	8.716	-1.39031	-1	0	0	0	-1
STM14_1624	SL1344_1271	STM1337	pheS	Phenylalanyl-tRNA synthetase alpha chain (EC 6.1.1.20)	0	0	0.627082	0.660206	-0.0331239	1.33357	4.375	4.875	-0.156119	0	0	0	1	0	0.331471	0.308081	0.0233899	1.5838	2.302	4.364	-0.922763	0	0	0	1	-1
STM14_1625	SL1344_1272	STM1338	pheT	Phenylalanyl-tRNA synthetase beta chain (EC 6.1.1.20)	0	0	1.00506	0.90157	0.103485	1.40058	5.463	6.651	-0.283878	1	1	0	1	0	0.583479	0.802457	-0.218978	1.64145	2.877	6.526	-1.18163	0	1	0	1	-1
STM14_1626	SL1344_1273	STM1339	ihfA	Integration host factor alpha subunit	0	0	0.415588	0.804298	-0.38871	1.42552	5.924	10.39	-0.810552	0	1	0	1	-1	0.367886	0.727477	-0.359591	1.42113	3.308	7.761	-1.23028	0	0	0	1	-1
STM14_1627	SL1344_1274	STM1340	btuC	Vitamin B12 ABC transporter, permease component BtuC	0	0	-0.0194936	-0.460227	0.440734	0.178202	1.796	2.581	-0.523143	0	0	0	0	0	0.0741633	-0.272501	0.346665	0.758349	1.282	2.056	-0.681444	0	0	0	0	0
STM14_1628	SL1344_1275	STM1341	btuE	Glutathione peroxidase (EC 1.11.1.9)	0	0	0.683675	1.25655	-0.57288	2.16747	2.925	6.566	-1.16658	0	1	0	1	-1	1.61786	1.97947	-0.361612	2.56535	2.009	3.588	-0.836702	1	1	0	1	-1
STM14_1629	SL1344_1276	STM1342	btuD	Vitamin B12 ABC transporter, ATPase component BtuD	0	0	1.13221	0.6569	0.475314	1.43423	2.412	3.773	-0.645482	1	0	0	1	0	1.92284	1.31722	0.605618	1.42268	1.526	3.054	-1.00095	1	1	0	1	-1
STM14_1630	SL1344_1277	STM1343	nlpC	Probable endopeptidase NlpC	0	0	1.53952	1.48117	0.0583498	2.42281	1.272	1.937	-0.606725	1	1	0	1	0	1.29552	1.23756	0.0579628	2.41439	1.066	1.73	-0.698565	1	1	0	1	0
STM14_1632	SL1344_1278	STM1344	ydiV	Putative anti-FlhC(2)FlhD(4) factor YdiV	0	0	1.93804	2.26154	-0.323503	2.62843	1.112	1.828	-0.717109	1	1	0	1	0	0.910378	1.06697	-0.156589	1.76733	0.8876	1.242	-0.484684	1	1	0	1	0
STM14_1633	SL1344_1279	STM1345	ydiU	UPF0061 protein YdiU	0	0	0.188205	-0.292147	0.480352	0.424639	1.306	1.618	-0.309057	0	0	0	0	0	0.677987	0.322915	0.355072	1.09599	1.052	1.29	-0.294236	0	0	0	1	0
STM14_1634	SL1344_1280	STM1346	ydiE	Uncharacterized protein YdiE	0	0	1.78507	1.91679	-0.131717	2.40714	NA	NA	NA	1	1	0	1	NA	2.46797	2.23215	0.235825	3.41849	NA	NA	NA	1	1	0	1	NA
STM14_1635	SL1344_1281	STM1347	aroH	2-keto-3-deoxy-D-arabino-heptulosonate-7-phosphate synthase I alpha (EC 2.5.1.54)	0	0	0.565926	0.223047	0.342879	1.10959	1.661	2.835	-0.771297	0	0	0	1	0	0.446301	0.141297	0.305004	0.959008	1.204	1.905	-0.661956	0	0	0	1	0
STM14_1637	SL1344_1282	STM1348	ydiA	Phosphoenolpyruvate synthase regulatory protein	0	0	-0.511149	-0.611035	0.0998862	0.416625	1.589	2.305	-0.536648	0	0	0	0	0	-0.500706	-0.460431	-0.040275	0.473464	1.276	1.646	-0.367336	0	0	0	0	0
STM14_1639	SL1344_1283	STM1349	pps	Phosphoenolpyruvate synthase (EC 2.7.9.2)	0	0	0.4917	0.492941	-0.00124183	1.43957	4.168	10.81	-1.37494	0	0	0	1	-1	-0.325528	-0.594459	0.268931	0.631941	3.687	9.11	-1.305	0	0	0	0	-1
STM14_1640	SL1344_1284	STM1350	ydiD	Short-chain-fatty-acid--CoA ligase	0	0	0.133703	0.37885	-0.245148	0.705046	3.292	5.652	-0.779797	0	0	0	0	0	0.524922	0.518094	0.0068274	1.25676	3.482	4.946	-0.506346	0	0	0	1	0
STM14_1643	SL1344_1287	STM1353	ydiR	Electron transfer flavoprotein, alpha subunit YdiR	0	0	-0.254145	1.32606	-1.58021	2.00061	1.169	2.656	-1.18398	0	1	-1	1	-1	0.815666	1.12289	-0.307228	1.80366	0.9502	1.993	-1.06864	1	1	0	1	-1
STM14_1647	SL1344_1290	STM1356	ydiO	Acyl-CoA dehydrogenase YdiO	0	1	-1.39333	-0.967335	-0.425997	-0.590148	NA	NA	NA	-1	-1	0	0	NA	-0.667566	-0.328086	-0.339479	0.304914	NA	NA	NA	0	0	0	0	NA
STM14_1649	SL1344_1292	STM1358	aroD	3-dehydroquinate dehydratase I (EC 4.2.1.10)	0	0	0.755587	0.2451	0.510487	1.30755	4.195	4.848	-0.208719	0	0	0	1	0	0.786472	0.498612	0.28786	1.69683	1.907	3.764	-0.980962	0	0	0	1	-1
STM14_1656	-	-	STM14_1656	-	0	0	NA	NA	NA	-1.32215	NA	NA	NA	NA	NA	NA	-1	NA	NA	NA	NA	-0.353499	NA	NA	NA	NA	NA	NA	0	NA
STM14_1657	SL1344_1298	STM1364	ydiK	UPF0118 inner membrane protein YdiK	0	0	0.100198	0.0495469	0.0506512	0.89951	1.845	4.035	-1.12895	0	0	0	1	-1	0.600806	0.593725	0.00708049	1.27771	1.911	3.714	-0.958646	0	0	0	1	-1
STM14_1659	SL1344_1299	STM1365	ydiJ	Uncharacterized protein YdiJ	1	0	1.25958	1.01209	0.247489	1.74208	2.106	2.7	-0.358454	1	1	0	1	0	1.51455	1.17076	0.343792	2.25285	1.18	2.003	-0.763376	1	1	0	1	0
STM14_1660	SL1344_1300	STM1366	STM14_1660	1,4-dihydroxy-2-naphthoyl-CoA hydrolase (EC 3.1.2.28) in menaquinone biosynthesis	0	0	1.05533	1.31547	-0.260139	1.9736	NA	NA	NA	1	1	0	1	NA	1.10106	0.904676	0.196384	1.951	NA	NA	NA	1	1	0	1	NA
STM14_1661	SL1344_1301	STM1367	ydiH	Uncharacterized protein YdiH	0	0	2.22195	1.67778	0.544169	2.74242	NA	NA	NA	1	1	0	1	NA	2.50926	2.21102	0.298239	3.06958	NA	NA	NA	1	1	0	1	NA
STM14_1662	SL1344_1302	STM1368	STM14_1662	Putative transporter	0	0	-0.221146	0.167497	-0.388643	0.922464	5.024	6.968	-0.471908	0	0	0	1	0	-0.819807	0.103223	-0.92303	0.686491	2.705	6.266	-1.21192	-1	0	-1	0	-1
STM14_1663	SL1344_1303	STM1369	sufA	Iron-sulfur cluster assembly iron binding protein SufA	0	0	3.09688	2.92626	0.170618	3.31859	2.957	5.634	-0.930025	1	1	0	1	-1	2.91315	2.39214	0.521015	3.5916	1.526	3.243	-1.08757	1	1	0	1	-1
STM14_1664	SL1344_1304	STM1370	sufB	Iron-sulfur cluster assembly protein SufB	1	0	2.93302	2.44574	0.487274	2.72108	3.306	5.696	-0.784862	1	1	0	1	0	3.0213	2.65229	0.369007	3.51003	1.781	3.286	-0.883645	1	1	0	1	-1
STM14_1665	SL1344_1305	STM1371	sufC	Iron-sulfur cluster assembly ATPase protein SufC	0	0	2.43393	2.73539	-0.301461	3.15616	5.188	7.578	-0.546639	1	1	0	1	0	2.67896	2.33981	0.339154	3.47446	3.019	4.508	-0.578417	1	1	0	1	0
STM14_1666	SL1344_1306	STM1372	sufD	Iron-sulfur cluster assembly protein SufD	0	0	3.07904	2.39204	0.687004	2.7419	6.341	8.411	-0.407567	1	1	0	1	0	2.95649	2.55996	0.39653	3.48976	3.213	5.249	-0.708122	1	1	0	1	0
STM14_1667	SL1344_1307	STM1373	sufS	Cysteine desulfurase (EC 2.8.1.7) => SufS	0	0	3.29523	2.54007	0.755155	3.0924	7.858	9.491	-0.272398	1	1	0	1	0	3.08628	2.54335	0.542932	3.4667	4.243	5.745	-0.437222	1	1	0	1	0
STM14_1668	SL1344_1308	STM1374	ynhA	Sulfur acceptor protein => iron-sulfur cluster assembly SufE	0	0	1.89921	1.5443	0.354913	1.74898	10.06	10.69	-0.0876315	1	1	0	1	0	2.18568	0.984285	1.20139	2.5302	5.823	8.084	-0.473307	1	1	1	1	0
STM14_1669	SL1344_1309	STM1375	ynhG	L,D-transpeptidase YnhG	0	0	1.26101	1.15981	0.101202	1.77122	6.664	10.56	-0.66415	1	1	0	1	0	1.39329	1.5119	-0.118608	2.2304	7.667	10.19	-0.41042	1	1	0	1	0
STM14_1670	SL1344_1310	STM1376	lppB	Major outer membrane lipoprotein Lpp	0	0	-1.68448	0.365634	-2.05012	1.18196	NA	NA	NA	-1	0	-1	1	NA	-1.34288	0.476203	-1.81908	1.3044	NA	NA	NA	-1	0	-1	1	NA
STM14_1671	SL1344_1311	STM1377	lpp	Major outer membrane lipoprotein Lpp	1	0	-0.343606	0.0372708	-0.380877	1.03402	NA	NA	NA	0	0	0	1	NA	0.0356621	0.226497	-0.190835	1.266	NA	NA	NA	0	0	0	1	NA
STM14_1672	SL1344_1312	STM1378	pykF	Pyruvate kinase (EC 2.7.1.40)	0	0	-0.240198	0.0692363	-0.309435	0.819802	4.538	6.298	-0.472837	0	0	0	1	0	0.552783	0.630881	-0.0780974	1.51084	2.319	3.573	-0.623633	0	0	0	1	0
STM14_1673	SL1344_1313	STM1379	orf48	Putative amino acid permease	0	0	1.83016	0.905579	0.924583	1.12458	NA	NA	NA	1	1	1	1	NA	0.772422	0.685071	0.0873506	1.21648	NA	NA	NA	0	0	0	1	NA
STM14_1677	SL1344_1317	STM1383	ttrA	Tetrathionate reductase subunit A	0	0	1.32567	0.843193	0.482481	1.76585	NA	NA	NA	1	1	0	1	NA	1.27734	0.0947612	1.18258	1.40571	NA	NA	NA	1	0	1	1	NA
STM14_1680	SL1344_1320	STM1386	ttrS	Tetrathionate reductase sensory transduction histidine kinase	0	0	-0.29815	-0.221174	-0.076976	-0.102314	2.155	1.745	0.304461	0	0	0	0	0	0.468827	0.2691	0.199727	1.18906	1.183	1.356	-0.196907	0	0	0	1	0
STM14_1681	SL1344_1321	STM1387	ttrR	Tetrathionate reductase two-component response regulator	0	0	-1.52395	-0.064626	-1.45932	0.470674	NA	NA	NA	-1	0	-1	0	NA	-0.303493	0.389803	-0.693296	0.708896	NA	NA	NA	0	0	0	0	NA
STM14_1682	SL1344_1322	STM1388	orf70	Uncharacterized protein YdhZ	0	0	-1.97733	-0.856214	-1.12111	0.054777	NA	NA	NA	-1	-1	-1	0	NA	-1.92688	-0.281925	-1.64496	0.340433	NA	NA	NA	-1	0	-1	0	NA
STM14_1683	SL1344_1323	STM1389	orf319	COG1683: Uncharacterized conserved protein / FIG143828: Hypothetical protein YbgA	0	0	0.239074	0.170825	0.068249	1.36805	2.912	1.661	0.809958	0	0	0	1	1	-0.015695	0.285199	-0.300894	0.976952	2.798	1.257	1.15441	0	0	0	1	1
STM14_1684	SL1344_1324	STM1390	orf242	Transcriptional regulator STM1390	0	0	1.98331	1.5544	0.428918	2.021	3.607	1.905	0.921008	1	1	0	1	1	1.75979	1.46783	0.291962	2.28762	2.415	1.424	0.762074	1	1	0	1	0
STM14_1686	SL1344_1325	STM1391	ssrB	Secretion system regulator of DegU/UvrY/BvgA type	0	0	4.73692	5.20197	-0.465044	6.4788	NA	NA	NA	1	1	0	1	NA	3.52508	4.17221	-0.647132	5.34566	NA	NA	NA	1	1	0	1	NA
STM14_1687	SL1344_1326	STM1392	ssrA	Secretion system regulator: Sensor component (EC 2.7.3.-) (EC 2.7.1.40)	0	0	4.391	3.57708	0.813925	4.39207	NA	NA	NA	1	1	1	1	NA	2.89497	3.09767	-0.202708	3.87853	NA	NA	NA	1	1	0	1	NA
STM14_1692	-	-	STM14_1692	-	0	0	NA	NA	NA	2.71151	NA	NA	NA	NA	NA	NA	1	NA	NA	NA	NA	3.22903	NA	NA	NA	NA	NA	NA	1	NA
STM14_1693	SL1344_1331	STM1397	sseA	Secretion system effector SseA	0	0	8.10251	9.33092	-1.22841	10.0359	NA	NA	NA	1	1	-1	1	NA	6.13442	7.08152	-0.947096	8.43349	NA	NA	NA	1	1	-1	1	NA
STM14_1694	SL1344_1332	STM1398	sseBa	Type III secretion effector SseB	0	0	8.83766	9.19993	-0.362267	9.75277	NA	NA	NA	1	1	0	1	NA	6.97998	7.16064	-0.180667	8.14133	NA	NA	NA	1	1	0	1	NA
STM14_1695	SL1344_1333	STM1399	sscA	Secretion system chaparone SscA	1	0	7.76749	8.49665	-0.729168	8.95461	NA	NA	NA	1	1	0	1	NA	6.28516	7.09388	-0.808722	8.17554	NA	NA	NA	1	1	-1	1	NA
STM14_1696	SL1344_1334	STM1400	sseC	Secretion system effector SseC	0	0	7.84718	7.87402	-0.0268395	8.64473	NA	NA	NA	1	1	0	1	NA	6.48914	6.53418	-0.0450372	7.67974	NA	NA	NA	1	1	0	1	NA
STM14_1697	SL1344_1335	STM1401	sseD	Secretion system effector SseD	1	0	8.04428	7.44205	0.602229	8.19724	NA	NA	NA	1	1	0	1	NA	6.70102	6.4679	0.233115	7.6877	NA	NA	NA	1	1	0	1	NA
STM14_1700	SL1344_1338	STM1404	sseF	Type III secretion effector SseF	0	0	5.4097	4.51943	0.890269	5.18449	NA	NA	NA	1	1	1	1	NA	4.86395	3.76491	1.09904	4.66106	NA	NA	NA	1	1	1	1	NA
STM14_1708	SL1344_1346	STM1412	ssaL	Type III secretion cytoplasmic protein (YscL)	1	0	8.36566	6.65477	1.7109	7.22489	NA	NA	NA	1	1	1	1	NA	6.49966	5.53599	0.963675	6.98483	NA	NA	NA	1	1	1	1	NA
STM14_1710	SL1344_1348	STM1414	ssaV	Type III secretion inner membrane channel protein (LcrD,HrcV,EscV,SsaV)	0	0	6.6865	5.78852	0.897976	6.61517	4.857	5.002	-0.0424396	1	1	1	1	0	5.95904	5.40201	0.557032	6.42899	3.892	2.575	0.595939	1	1	0	1	0
STM14_1711	SL1344_1349	STM1415	ssaN	Type III secretion cytoplasmic ATP synthase (EC 3.6.3.14, YscN,SpaL,MxiB,HrcN,EscN)	1	1	6.56554	5.66519	0.900348	6.23938	NA	NA	NA	1	1	1	1	NA	5.82925	5.56648	0.262775	6.54887	NA	NA	NA	1	1	0	1	NA
STM14_1714	SL1344_1352	STM1418	ssaQ	Type III secretion inner membrane protein (YscQ,homologous to flagellar export components)	1	0	4.42201	3.57907	0.842934	4.25737	8.255	3.693	1.16047	1	1	1	1	1	4.32896	3.14403	1.18493	4.39605	4.27	1.692	1.33551	1	1	1	1	1
STM14_1720	-	-	STM14_1720	-	0	0	NA	NA	NA	3.0805	NA	NA	NA	NA	NA	NA	1	NA	NA	NA	NA	1.99736	NA	NA	NA	NA	NA	NA	1	NA
STM14_1721	-	-	STM14_1721	-	0	0	NA	NA	NA	2.99008	NA	NA	NA	NA	NA	NA	1	NA	NA	NA	NA	1.67049	NA	NA	NA	NA	NA	NA	1	NA
STM14_1722	SL1344_1357	STM1425	ydhE	Multidrug efflux transporter MdtK/NorM (MATE family)	0	0	-0.193354	0.0569483	-0.250302	0.84254	1.662	4.262	-1.35861	0	0	0	1	-1	0.33424	0.632599	-0.298359	1.21116	1.486	2.781	-0.90417	0	0	0	1	-1
STM14_1723	SL1344_1358	STM1426	ribE	Riboflavin synthase eubacterial/eukaryotic (EC 2.5.1.9)	0	0	1.59915	1.8709	-0.271748	2.55726	4.371	3.903	0.16338	1	1	0	1	0	1.44376	1.65949	-0.215731	2.67379	1.934	3.275	-0.759907	1	1	0	1	0
STM14_1724	SL1344_1359	STM1427	cfa	Cyclopropane-fatty-acyl-phospholipid synthase (EC 2.1.1.79)	1	0	0.442922	0.417865	0.0250563	1.12334	4.156	11.8	-1.50552	0	0	0	1	-1	0.981012	1.1223	-0.141291	1.51403	3.503	6.02	-0.781172	1	1	0	1	0
STM14_1725	SL1344_1360	STM1428	ydhC	Inner membrane transport protein YdhC	0	0	0.485127	0.0851429	0.399984	1.17511	1.744	3.085	-0.82287	0	0	0	1	-1	-0.0328451	0.513195	-0.54604	1.16714	1.314	2.065	-0.652177	0	0	0	1	0
STM14_1726	SL1344_1361	STM1429	ydhB	LysR-family transcriptional regulator YdhB	0	0	0.0733006	0.191298	-0.117998	0.716666	NA	NA	NA	0	0	0	0	NA	-0.200674	0.0588509	-0.259525	1.06827	NA	NA	NA	0	0	0	1	NA
STM14_1727	SL1344_1362	STM1430	purR	Purine nucleotide synthesis repressor	0	0	0.569249	-0.0147665	0.584015	0.660391	1.467	2.568	-0.807776	0	0	0	0	0	0.769456	0.441097	0.328359	1.45046	1.018	1.874	-0.880383	0	0	0	1	-1
STM14_1728	-	-	STM14_1728	-	0	0	2.22142	2.47378	-0.252357	3.39409	3.431	3.815	-0.153054	1	1	0	1	0	1.9156	1.77206	0.143538	3.17946	2.082	3.025	-0.538965	1	1	0	1	0
STM14_1729	SL1344_1363	STM1431	sodB	Superoxide dismutase [Fe] (EC 1.15.1.1)	0	0	-3.69434	-2.69399	-1.00036	-1.52627	NA	NA	NA	-1	-1	-1	-1	NA	-2.73749	-2.00037	-0.737118	-1.1737	NA	NA	NA	-1	-1	0	-1	NA
STM14_1730	SL1344_1364	STM1432	ydhO	Murein DD-endopeptidase MepH	0	0	0.032608	0.0211455	0.0114625	1.08664	1.068	1.443	-0.43416	0	0	0	1	0	0.383357	0.654896	-0.271539	1.3337	0.8481	1.003	-0.242015	0	0	0	1	0
STM14_1731	SL1344_1365	STM1433	ydhD	Probable monothiol glutaredoxin ydhD	0	0	-0.622162	0.0110464	-0.633208	0.842452	4.25	14.86	-1.8059	0	0	0	1	-1	-0.640483	-0.0954347	-0.545048	1.18063	2.658	10.1	-1.92594	0	0	0	1	-1
STM14_1732	SL1344_1366	STM1434	rnt	Ribonuclease T	0	0	-0.310337	-0.685591	0.375254	-0.00509127	1.364	2.984	-1.1294	0	0	0	0	-1	0.0726957	-0.0928061	0.165502	0.714965	1.153	2.096	-0.862246	0	0	0	0	-1
STM14_1733	SL1344_1367	STM1435	gloA	Lactoylglutathione lyase (EC 4.4.1.5)	0	0	-0.472781	-0.179112	-0.29367	0.690533	4.052	5.603	-0.467565	0	0	0	0	0	-0.214632	0.0745616	-0.289194	0.966448	2.152	3.527	-0.712763	0	0	0	1	0
STM14_1734	SL1344_1368	STM1436	nemA	N-ethylmaleimide reductase (EC 1.-.-.-)	0	0	0.211929	0.406711	-0.194782	1.17098	8.322	11.64	-0.484089	0	0	0	1	0	0.113948	-0.0016033	0.115551	1.12012	4.656	6.494	-0.480016	0	0	0	1	0
STM14_1735	SL1344_1369	STM1437	ydhM	Transcriptional repressor NemR, AcrR family	0	0	-2.14998	-1.59144	-0.558541	-0.884813	NA	NA	NA	-1	-1	0	-1	NA	-1.8559	-1.45778	-0.398127	-0.459899	NA	NA	NA	-1	-1	0	0	NA
STM14_1737	SL1344_1371	STM1439	ydhF	Oxidoreductase YdhF	0	0	-1.12091	-1.02981	-0.0911011	0.000897463	2.22	2.438	-0.135138	-1	-1	0	0	0	-0.734163	-0.367267	-0.366896	0.468796	1.573	1.825	-0.214378	0	0	0	0	0
STM14_1738	SL1344_1372	STM1440	sodC_2	Superoxide dismutase [Cu-Zn] precursor (EC 1.15.1.1)	0	0	2.36119	1.58243	0.778754	2.57546	NA	NA	NA	1	1	0	1	NA	2.95518	2.49745	0.457732	3.16721	NA	NA	NA	1	1	0	1	NA
STM14_1739	SL1344_1373	STM1441	STM14_1739	Tetrapartite efflux system, inner membrane component FusBC-like	0	0	1.10896	0.102921	1.00604	0.811749	2.232	2.466	-0.143836	1	0	1	1	0	1.3155	1.1217	0.1938	1.46153	0.9937	1.608	-0.694385	1	1	0	1	0
STM14_1740	SL1344_1374	STM1442	ydhJ	Tetrapartite efflux system, membrane fusion component FusE-like	0	0	0.486561	0.278209	0.208352	1.26097	1.148	2.1	-0.871267	0	0	0	1	0	0.782431	0.741772	0.0406592	1.63475	0.8758	1.46	-0.737295	0	0	0	1	0
STM14_1742	SL1344_1376	STM1444	slyA	Transcriptional regulator SlyA	0	0	1.42284	2.06745	-0.644609	2.82489	2.737	5.399	-0.980097	1	1	0	1	-1	0.660576	0.983587	-0.32301	1.8234	2.298	3.537	-0.622147	0	1	0	1	0
STM14_1743	SL1344_1377	STM1445	slyB	Outer membrane lipoprotein pcp precursor	0	0	0.411031	0.795158	-0.384128	1.66143	3.72	5.301	-0.510962	0	0	0	1	0	0.528239	0.723694	-0.195455	2.15801	2.364	3.782	-0.677919	0	0	0	1	0
STM14_1744	SL1344_1378	STM1446	anmK	Anhydro-N-acetylmuramic acid kinase (EC 2.7.1.170)	0	0	1.61171	1.2639	0.347818	2.04924	1.876	2.756	-0.554916	1	1	0	1	0	1.42024	0.761189	0.659048	1.60626	1.131	2.253	-0.994248	1	0	0	1	-1
STM14_1745	SL1344_1379	STM1447	mliC	Inhibitor of vertebrate c-type lysozyme, outer membrane => MliC	0	0	-0.316009	-0.279367	-0.0366415	0.261513	2.567	6.389	-1.31551	0	0	0	0	-1	-0.419812	-0.424959	0.00514714	0.384012	1.779	3.37	-0.921682	0	0	0	0	-1
STM14_1746	SL1344_1380	STM1448	pdxH	Pyridoxamine 5'-phosphate oxidase (EC 1.4.3.5)	0	0	0.931542	-0.00706503	0.938607	0.91994	2.338	3.648	-0.641831	1	0	1	1	0	0.608395	-0.137621	0.746016	0.785156	1.484	2.608	-0.813453	0	0	0	0	-1
STM14_1747	SL1344_1381	STM1449	tyrS	Tyrosyl-tRNA synthetase (EC 6.1.1.1)	0	0	-0.135189	-0.0657904	-0.0693984	0.626686	2.813	9.35	-1.73286	0	0	0	0	-1	0.0891185	0.0698808	0.0192377	1.15311	2.334	7.443	-1.67308	0	0	0	1	-1
STM14_1748	SL1344_1382	STM1450	pdxY	Pyridoxal kinase (EC 2.7.1.35)	0	0	-0.199696	-0.148755	-0.0509411	0.673327	3.306	6.086	-0.880408	0	0	0	0	-1	-0.144689	-0.0895596	-0.0551293	0.995454	2.021	4.182	-1.04912	0	0	0	1	-1
STM14_1749	SL1344_1383	STM1451	gst	Glutathione S-transferase (EC 2.5.1.18)	0	0	-1.16992	-0.983449	-0.186473	0.0101689	5.367	11.97	-1.15724	-1	-1	0	0	-1	-0.898583	-0.99425	0.0956677	0.0519443	4.082	6.476	-0.665827	-1	-1	0	0	0
STM14_1750	SL1344_1384	STM1452	tppB	Di-tripeptide/H+ symporter DtpA	0	0	-3.43272	-3.38744	-0.045279	-2.57611	2.512	5.535	-1.13975	-1	-1	0	-1	-1	-2.19551	-2.21819	0.0226749	-1.39499	2.4	3.77	-0.65153	-1	-1	0	-1	0
STM14_1752	SL1344_1385	STM1453	nth	Endonuclease III (EC 4.2.99.18)	0	0	-0.0462785	0.78848	-0.834759	1.35483	NA	NA	NA	0	0	-1	1	NA	-0.336586	0.3367	-0.673286	1.49632	NA	NA	NA	0	0	0	1	NA
STM14_1753	SL1344_1386	STM1454	ydgQ	Electron transport complex protein RnfE	0	0	1.05072	1.08273	-0.0320142	1.71878	NA	NA	NA	1	1	0	1	NA	0.487893	0.690902	-0.203009	1.75381	NA	NA	NA	0	0	0	1	NA
STM14_1754	SL1344_1387	STM1455	ydgP	Electron transport complex protein RnfG	0	0	0.796291	0.823272	-0.0269807	1.63421	NA	NA	NA	0	1	0	1	NA	0.276935	0.446528	-0.169593	1.42166	NA	NA	NA	0	0	0	1	NA
STM14_1755	SL1344_1388	STM1456	rnfD	Electron transport complex protein RnfD	0	0	0.696687	0.123036	0.573651	0.821553	NA	NA	NA	0	0	0	1	NA	0.326021	-0.143224	0.469245	0.941459	NA	NA	NA	0	0	0	1	NA
STM14_1756	SL1344_1389	STM1457	rnfC	Electron transport complex protein RnfC	0	0	1.04973	0.219513	0.830213	0.850316	4.634	4.284	0.1133	1	0	1	1	0	0.780181	0.0783447	0.701836	1.19157	2.383	3.039	-0.350818	0	0	0	1	0
STM14_1757	SL1344_1390	STM1458	ydgM	Electron transport complex protein RnfB	0	0	0.0965713	-0.572523	0.669094	0.270789	1.692	2.122	-0.326695	0	0	0	0	0	-0.0968939	-0.703943	0.607049	0.382625	0.9713	1.594	-0.714663	0	0	0	0	0
STM14_1758	SL1344_1391	STM1459	rnfA	Electron transport complex protein RnfA	0	0	0.832497	-0.206954	1.03945	0.42205	1.072	1.87	-0.802733	1	0	1	0	0	0.325457	-0.23617	0.561627	0.703948	0.9277	1.369	-0.561392	0	0	0	0	0
STM14_1759	SL1344_1392	STM1460	ydgK	Putative inner membrane protein	0	0	0.983596	0.146542	0.837054	1.10873	1.232	2.879	-1.22457	1	0	1	1	-1	0.526241	-0.260804	0.787044	0.799204	1.622	2.311	-0.510743	0	0	0	0	0
STM14_1760	SL1344_1393	STM1461	ydgT	Cnu protein	0	0	0.155731	1.36545	-1.20971	2.184	1.296	3.873	-1.57939	0	1	-1	1	-1	-0.199402	0.690221	-0.889624	2.02155	1.822	2.823	-0.631706	0	0	-1	1	0
STM14_1761	-	-	STM14_1761	-	0	0	-0.810733	-0.248999	-0.561734	0.452935	1.579	3.275	-1.05248	-1	0	0	0	-1	-0.601092	0.370296	-0.971388	1.18115	1.57	2.161	-0.460935	0	0	-1	1	0
STM14_1762	SL1344_1394	STM1462	ydgJ	Uncharacterized oxidoreductase YdgJ	1	0	1.46459	1.34271	0.121881	2.203	2.917	4.744	-0.701619	1	1	0	1	0	0.830387	0.542235	0.288152	1.92102	1.669	2.79	-0.741281	1	0	0	1	0
STM14_1763	SL1344_1395	STM1463	add	Adenosine deaminase (EC 3.5.4.4)	0	0	-0.298782	-0.0723415	-0.22644	0.844969	NA	NA	NA	0	0	0	1	NA	0.205941	0.263354	-0.0574125	1.25062	NA	NA	NA	0	0	0	1	NA
STM14_1768	SL1344_1396	STM1466	ydgA	Putative GTP-binding protein YdgA	1	0	1.02615	0.914586	0.111562	1.69041	2.902	5.764	-0.990023	1	1	0	1	-1	1.22043	1.02584	0.194589	1.83082	2.516	3.822	-0.603196	1	1	0	1	0
STM14_1769	SL1344_1397	STM1467	manA	Mannose-6-phosphate isomerase (EC 5.3.1.8)	0	0	0.216761	0.201169	0.0155925	1.00264	2.56	4.879	-0.930442	0	0	0	1	-1	0.164593	0.185671	-0.0210775	1.50721	1.81	3.131	-0.790634	0	0	0	1	0
STM14_1770	SL1344_1398	STM1468	fumA	Fumarate hydratase class I, aerobic (EC 4.2.1.2)	1	0	-2.71324	-2.17681	-0.536425	-1.42615	NA	NA	NA	-1	-1	0	-1	NA	-2.06395	-1.91756	-0.146392	-0.656729	NA	NA	NA	-1	-1	0	0	NA
STM14_1772	SL1344_1400	STM1469	fumC	Fumarate hydratase class II (EC 4.2.1.2)	0	0	1.69738	1.4039	0.293482	2.05602	NA	NA	NA	1	1	0	1	NA	1.33749	0.761286	0.576202	1.76721	NA	NA	NA	1	0	0	1	NA
STM14_1773	SL1344_1401	STM1470	tus	DNA replication terminus site-binding protein	0	0	-0.398293	-0.254961	-0.143332	0.811453	3.561	4.663	-0.388976	0	0	0	1	0	0.0089725	0.0855749	-0.0766024	0.863774	2.01	3.118	-0.633425	0	0	0	1	0
STM14_1774	SL1344_1402	STM1471	rstB	Sensory histidine kinase in two-component regulatory system with RstA	0	0	0.92551	0.48932	0.43619	1.28146	1.218	1.632	-0.422127	1	0	0	1	0	0.671276	0.600205	0.0710708	1.51767	1.041	1.209	-0.215844	0	0	0	1	0
STM14_1777	SL1344_1404	STM1473	ompN	Outer membrane porin OmpN	0	0	1.49266	1.50272	-0.0100576	2.1301	6.22	11.16	-0.843351	1	1	0	1	-1	1.26037	1.11733	0.14304	1.99859	2.893	6.217	-1.10365	1	1	0	1	-1
STM14_1779	SL1344_1405	STM1475	rstA	Transcriptional regulatory protein RstA	0	0	1.18028	0.58674	0.593535	1.26689	0.9961	1.354	-0.442865	1	0	0	1	0	1.1455	0.71102	0.434478	1.58132	0.8052	1.055	-0.389824	1	0	0	1	0
STM14_1781	SL1344_1407	STM1477	ydgI	Arginine/ornithine antiporter ArcD	0	0	-0.00882727	0.344732	-0.353559	1.28121	NA	NA	NA	0	0	0	1	NA	0.428169	0.495005	-0.0668353	1.21654	NA	NA	NA	0	0	0	1	NA
STM14_1785	SL1344_1408	STM1478	ydgH	Protein ydgH precursor	0	0	0.202354	0.221844	-0.0194906	1.06402	2.696	5.18	-0.942132	0	0	0	1	-1	0.186711	0.13091	0.055801	1.34547	2.34	3.562	-0.606179	0	0	0	1	0
STM14_1787	SL1344_1409	STM1479	pntA	NAD(P) transhydrogenase alpha subunit (EC 1.6.1.2)	0	0	1.09949	0.954642	0.144851	1.51053	4.391	6.109	-0.476387	1	1	0	1	0	1.14356	1.01695	0.126607	2.25609	2.822	4.459	-0.660002	1	1	0	1	0
STM14_1788	SL1344_1410	STM1480	pntB	NAD(P) transhydrogenase subunit beta (EC 1.6.1.2)	1	0	1.48025	0.805086	0.675165	1.24497	5.849	6.393	-0.128303	1	1	0	1	0	1.45095	0.900956	0.549998	1.96531	2.951	5.626	-0.930906	1	1	0	1	-1
STM14_1789	SL1344_1411	STM1481	tqsA	AI-2 transport protein TqsA	0	0	-1.06693	-1.2488	0.181869	-0.715676	1.608	3.174	-0.981035	-1	-1	0	0	-1	-0.160016	0.0390439	-0.19906	0.602725	1.773	3.573	-1.01094	0	0	0	0	-1
STM14_1793	SL1344_1414	STM1484	STM14_1793	Putative protease ydgD (EC 3.4.21.-)	0	0	0.492625	1.81787	-1.32524	2.75182	NA	NA	NA	0	1	-1	1	NA	0.312775	0.663529	-0.350754	1.59787	NA	NA	NA	0	0	0	1	NA
STM14_1797	SL1344_1416	STM1486	ynfM	Uncharacterized MFS-type transporter	0	0	2.08518	1.48146	0.603717	2.18619	1.144	0.9657	0.24444	1	1	0	1	0	1.80227	1.88285	-0.0805738	2.77039	0.9619	1.042	-0.115396	1	1	0	1	0
STM14_1798	SL1344_1417	STM1487	ynfL	LysR family transcriptional regulator YnfL	0	0	0.00699212	-0.643745	0.650737	0.185104	NA	NA	NA	0	0	0	0	NA	0.0261318	-0.0673254	0.0934572	0.392377	NA	NA	NA	0	0	0	0	NA
STM14_1799	SL1344_1418	STM1488	mlc	Mlc, transcriptional repressor of MalT (the transcriptional activator of maltose regulon) and manXYZ operon	0	0	0.50147	0.348115	0.153354	0.828073	1.351	1.224	0.142424	0	0	0	1	0	0.599595	0.216971	0.382624	1.524	0.8425	1.179	-0.484815	0	0	0	1	0
STM14_1800	SL1344_1419	STM1489	bioD_2	Dethiobiotin synthetase (EC 6.3.3.3)	0	0	1.45306	1.21692	0.236135	1.94256	NA	NA	NA	1	1	0	1	NA	1.23425	1.6472	-0.412949	1.96241	NA	NA	NA	1	1	0	1	NA
STM14_1801	SL1344_1420	STM1490	clcB	Voltage-gated ClC-type chloride channel ClcB	0	0	0.593474	-0.0874859	0.68096	0.769079	NA	NA	NA	0	0	0	0	NA	0.938858	0.752602	0.186256	1.23972	NA	NA	NA	1	0	0	1	NA
STM14_1802	SL1344_1421	STM1491	STM14_1802	Osmoprotectant ABC transporter, ATP-binding protein OsmV	1	0	0.688719	1.13019	-0.441471	1.6817	3.551	9.473	-1.4156	0	1	0	1	-1	0.942053	1.0276	-0.0855443	1.83062	2.362	5.817	-1.30027	1	1	0	1	-1
STM14_1803	SL1344_1422	STM1492	STM14_1803	Osmoprotectant ABC transporter, permease protein OsmW	0	1	1.13897	0.32372	0.815254	0.854507	NA	NA	NA	1	0	0	1	NA	1.27309	0.672428	0.600663	1.36975	NA	NA	NA	1	0	0	1	NA
STM14_1806	SL1344_1425	STM1495	ynfI	Anaerobic dimethyl sulfoxide reductase chaperone DmsD	0	0	-0.0420301	0.152923	-0.194953	0.782771	2.392	6.014	-1.33011	0	0	0	0	-1	-0.0283612	0.326944	-0.355305	1.287	1.526	3.685	-1.27191	0	0	0	1	-1
STM14_1807	SL1344_1426	STM1496	STM14_1807	Anaerobic selenate reductase protein YnfH	0	0	NA	NA	NA	-0.0852738	1.749	5.614	-1.6825	NA	NA	NA	0	-1	NA	NA	NA	0.785641	1.392	2.995	-1.1054	NA	NA	NA	0	-1
STM14_1811	SL1344_1429	STM1499	dmsA1	Anaerobic selenate reductase, molybdenum cofactor-containing periplasmic protein	0	0	NA	NA	NA	0.1902	NA	NA	NA	NA	NA	NA	0	NA	NA	NA	NA	0.0485971	NA	NA	NA	NA	NA	NA	0	NA
STM14_1812	SL1344_1430	STM1500	ynfD	Uncharacterized protein YnfE	1	0	-0.102219	0.684371	-0.78659	1.65799	3.859	5.587	-0.533847	0	0	0	1	0	0.500055	0.832679	-0.332624	1.81112	2.864	3.98	-0.474737	0	1	0	1	0
STM14_1813	SL1344_1431	STM1501	ynfC	Hypothetical UPF0257 lipoprotein ynfC precursor	0	0	-0.435519	-0.54116	0.105641	0.137004	1.328	1.637	-0.301799	0	0	0	0	0	0.371352	0.110863	0.260489	0.49571	1.054	1.3	-0.302637	0	0	0	0	0
STM14_1814	SL1344_1432	STM1502	speG	Spermidine N1-acetyltransferase (EC 2.3.1.57)	0	0	-2.1503	-1.23805	-0.912251	-0.64621	1.944	5.016	-1.36751	-1	-1	-1	0	-1	-0.913045	-0.376107	-0.536938	0.505814	3.239	6.583	-1.0232	-1	0	0	0	-1
STM14_1815	SL1344_1433	STM1503	ynfB	UPF0482 protein YnfB	0	0	-0.737427	-0.169099	-0.568327	0.794876	1.796	5.006	-1.47887	0	0	0	0	-1	-0.343446	-0.0271948	-0.316251	1.16666	2.779	5.755	-1.05025	0	0	0	1	-1
STM14_1816	-	-	STM14_1816	-	0	0	NA	NA	NA	-0.158637	NA	NA	NA	NA	NA	NA	0	NA	NA	NA	NA	0.195582	NA	NA	NA	NA	NA	NA	0	NA
STM14_1817	SL1344_1434	STM1504	ynfA	UPF0060 membrane protein YnfA	0	0	0.373939	0.0310103	0.342929	1.07762	NA	NA	NA	0	0	0	1	NA	0.00302932	-0.0333434	0.0363727	0.848153	NA	NA	NA	0	0	0	1	NA
STM14_1818	SL1344_1435	STM1505	rspA	Mannonate dehydratase (EC 4.2.1.8)	0	0	-1.22382	-0.707292	-0.516531	0.0234379	2.612	5.025	-0.943969	-1	0	0	0	-1	-0.923157	-0.571441	-0.351716	0.515128	2.163	3.89	-0.846736	-1	0	0	0	-1
STM14_1819	SL1344_1436	STM1506	rspB	Starvation sensing protein RspB	0	0	-0.687941	-0.808804	0.120863	0.116649	3.943	5.378	-0.447776	0	-1	0	0	0	-0.497196	-0.55329	0.0560941	0.653585	2.28	3.778	-0.728589	0	0	0	0	0
STM14_1822	SL1344_1438	STM1508	ydfI	D-mannonate oxidoreductase (EC 1.1.1.57)	0	0	3.19264	2.38648	0.806163	3.1321	3.874	6.604	-0.769516	1	1	1	1	0	2.1799	1.93696	0.242939	3.04313	2.378	3.952	-0.732834	1	1	0	1	0
STM14_1824	SL1344_1440	STM1510	ydfH	Transcriptional regulator, GntR family	0	0	0.45125	0.12306	0.328191	0.916438	1.26	2.819	-1.16176	0	0	0	1	-1	0.827342	0.261538	0.565804	1.06748	1.043	1.63	-0.644133	1	0	0	1	0
STM14_1825	SL1344_1441	STM1511	ydfG	3-hydroxypropionate dehydrogenase (EC 1.1.1.298)	0	0	0.560296	0.695056	-0.13476	1.55317	4.341	7.217	-0.733372	0	0	0	1	0	0.838743	0.823665	0.0150782	1.80969	2.624	4.417	-0.751299	1	1	0	1	0
STM14_1826	SL1344_1442	STM1512	dcp	Dipeptidyl carboxypeptidase Dcp (EC 3.4.15.5)	1	0	0.704619	0.642774	0.061845	1.35924	3.677	4.986	-0.439354	0	0	0	1	0	0.628581	0.489171	0.13941	1.64131	2.156	3.742	-0.795452	0	0	0	1	0
STM14_1832	SL1344_1445	STM1515	ydeI	Putative periplasmic protein	0	0	0.649548	1.58007	-0.930518	2.62167	NA	NA	NA	0	1	-1	1	NA	1.33985	1.85678	-0.51693	2.33614	NA	NA	NA	1	1	0	1	NA
STM14_1833	-	-	STM14_1833	-	0	0	NA	NA	NA	1.02096	NA	NA	NA	NA	NA	NA	0	NA	NA	NA	NA	0.624955	NA	NA	NA	NA	NA	NA	0	NA
STM14_1834	SL1344_1446	STM1516	ydeE	Putative transport protein	0	0	NA	NA	NA	NA	1.096	0.9717	0.173665	NA	NA	NA	NA	0	NA	NA	NA	NA	0.8488	0.8722	-0.0392343	NA	NA	NA	NA	0
STM14_1835	SL1344_1447	STM1517	ydeD	Permease of the drug/metabolite transporter (DMT) superfamily	0	0	-0.252447	0.0457367	-0.298184	0.675619	1.943	2.409	-0.310148	0	0	0	0	0	0.0427751	-0.525788	0.568563	0.716029	1.147	1.684	-0.554027	0	0	0	0	0
STM14_1837	SL1344_1449	STM1519	marA	Multiple antibiotic resistance protein MarA	0	0	-2.55727	-1.80934	-0.747925	-0.719874	2.948	3.498	-0.246794	-1	-1	0	0	0	-1.60455	-1.13972	-0.464833	-0.19158	1.521	2.17	-0.512675	-1	-1	0	0	0
STM14_1839	SL1344_1451	STM1521	marC	UPF0056 inner membrane protein MarC	0	0	1.00563	2.33288	-1.32725	2.70184	1.32	3.034	-1.20068	1	1	-1	1	-1	1.15458	2.22615	-1.07156	3.16305	1.03	2.254	-1.12984	1	1	-1	1	-1
STM14_1840	SL1344_1452	STM1522	ydeA	Probable sugar efflux transporter	0	0	0.944821	0.549046	0.395775	1.0984	1.522	2.745	-0.850838	1	0	0	1	-1	0.874586	0.533535	0.341051	1.59846	1.145	1.892	-0.724564	1	0	0	1	0
STM14_1841	SL1344_1453	STM1523	yneJ	LysR family transcriptional regulator YneJ	0	0	-0.0265909	-0.124082	0.0974914	0.431047	1.279	1.785	-0.480908	0	0	0	0	0	0.355977	0.169997	0.18598	0.645225	1.106	1.341	-0.277958	0	0	0	0	0
STM14_1842	SL1344_1454	STM1524	yneI	Succinate-semialdehyde dehydrogenase [NAD] (EC 1.2.1.24); Succinate-semialdehyde dehydrogenase [NADP+] (EC 1.2.1.79)	0	0	0.227968	-0.0767897	0.304757	0.958464	3.295	4.834	-0.552939	0	0	0	1	0	0.21861	-0.0588104	0.277421	1.39279	1.801	3.479	-0.949874	0	0	0	1	-1
STM14_1843	SL1344_1455	STM1525	yneH	Glutaminase (EC 3.5.1.2)	0	0	-0.884573	-0.722083	-0.16249	0.159675	1.475	2.028	-0.459343	-1	0	0	0	0	0.413735	0.382422	0.0313128	0.999078	1.258	1.644	-0.386078	0	0	0	1	0
STM14_1844	SL1344_1456	STM1526	yneG	Uncharacterized protein YneG	0	0	-0.0701923	-0.103042	0.0328497	0.70088	NA	NA	NA	0	0	0	0	NA	0.431502	0.405764	0.0257382	0.974999	NA	NA	NA	0	0	0	1	NA
STM14_1845	SL1344_1457	STM1527	STM14_1845	UPF0187 protein YneE	0	0	-0.598331	-1.01378	0.415445	-0.179179	1.312	1.723	-0.393155	0	-1	0	0	0	-0.335252	-0.728651	0.393398	0.29344	0.9852	1.277	-0.37427	0	0	0	0	0
STM14_1848	SL1344_1459	STM1530	STM14_1848	Outer membrane porin OmpC	0	0	-2.89508	-2.2958	-0.599281	-1.61208	6.721	21.3	-1.66411	-1	-1	0	-1	-1	-3.49175	-1.03584	-2.45591	-0.590944	3.822	12.05	-1.65663	-1	-1	-1	0	-1
STM14_1850	SL1344_1461	STM1532	STM14_1850	Hydrogenase maturation factor HoxV/HupK	0	0	1.79865	1.67128	0.127367	2.27188	5.831	8.127	-0.47898	1	1	0	1	0	0.944396	0.969028	-0.0246322	2.27495	4.163	5.551	-0.415124	1	1	0	1	0
STM14_1851	SL1344_1462	STM1533	hyaF2	Hydrogenase maturation factor HoxQ / Hydrogenase maturation factor HoxR	0	0	2.30303	2.10291	0.200114	2.94576	NA	NA	NA	1	1	0	1	NA	1.19007	1.07182	0.118248	2.19784	NA	NA	NA	1	1	0	1	NA
STM14_1852	SL1344_1463	STM1534	hyaE2	Hydrogenase maturation factor HoxO/HyaE	0	0	2.23703	2.06187	0.175165	2.77438	6.025	7.428	-0.302013	1	1	0	1	0	0.848212	1.00883	-0.160614	2.49681	4.669	6.253	-0.421435	1	1	0	1	0
STM14_1854	SL1344_1465	STM1536	hyaD2	Hydrogenase 1 maturation protease HyaD	1	0	2.78521	2.29961	0.485604	2.74385	6.39	6.546	-0.0347977	1	1	0	1	0	0.902256	0.556731	0.345524	1.56483	4.426	4.687	-0.0826613	1	0	0	1	0
STM14_1855	SL1344_1466	STM1537	hyaC2	Ni,Fe-hydrogenase I cytochrome b subunit	0	0	3.6711	3.02625	0.644848	3.86815	6.919	6.299	0.135441	1	1	0	1	0	2.1322	1.18652	0.945678	2.44121	4.22	4.745	-0.169165	1	1	1	1	0
STM14_1856	SL1344_1467	STM1538	hyaB2	Uptake hydrogenase large subunit (EC 1.12.99.6)	0	0	4.09141	3.81023	0.281181	4.36255	4.74	5.745	-0.27742	1	1	0	1	0	2.27369	2.0705	0.203197	3.3811	2.643	3.785	-0.518117	1	1	0	1	0
STM14_1857	SL1344_1468	STM1539	hyaA2	Uptake hydrogenase small subunit precursor (EC 1.12.99.6)	0	0	3.58248	3.63431	-0.0518278	4.17866	3.208	3.821	-0.252276	1	1	0	1	0	1.54567	1.68963	-0.143962	3.17678	2.096	3.213	-0.616282	1	1	0	1	0
STM14_1859	SL1344_1469	STM1540	STM14_1859	Putative secreted hydrolase	0	0	3.13982	3.72587	-0.586049	4.35126	NA	NA	NA	1	1	0	1	NA	3.42701	3.42789	-0.000880668	4.57369	NA	NA	NA	1	1	0	1	NA
STM14_1860	SL1344_1470	STM1541	STM14_1860	Transcriptional regulator, GntR family	0	0	-1.02647	-0.548605	-0.477866	-0.00108832	2.948	4.408	-0.580388	-1	0	0	0	0	-0.640981	-0.805187	0.164206	0.305757	2.305	3.35	-0.539394	0	-1	0	0	0
STM14_1861	SL1344_1471	STM1542	STM14_1861	Oxidoreductase, zinc-binding dehydrogenase family (EC 1.1.1.-)	0	0	1.26482	1.54954	-0.284719	2.39835	6.825	8.344	-0.28991	1	1	0	1	0	1.68414	1.55964	0.124491	2.89739	4.309	4.928	-0.193649	1	1	0	1	0
STM14_1862	SL1344_1472	STM1543	STM14_1862	Putative transport protein	0	0	0.983509	1.50839	-0.524883	2.18472	NA	NA	NA	1	1	0	1	NA	0.703649	0.888945	-0.185296	1.88195	NA	NA	NA	0	1	0	1	NA
STM14_1864	SL1344_1474	STM1545	STM14_1864	Uncharacterized MFS-type transporter	0	0	-0.0387201	1.02715	-1.06587	2.00663	NA	NA	NA	0	1	-1	1	NA	0.560367	0.913822	-0.353455	1.6618	NA	NA	NA	0	1	0	1	NA
STM14_1865	SL1344_1475	STM1546	STM14_1865	Putative monooxygenase STM1546	0	0	-0.284949	0.101073	-0.386022	1.10582	2.86	5.359	-0.905949	0	0	0	1	-1	-0.363812	-0.562316	0.198504	0.877508	2.119	3.481	-0.716118	0	0	0	1	0
STM14_1866	SL1344_1476	STM1547	STM14_1866	Transcriptional regulator, MarR family	0	0	-0.758906	-0.612716	-0.14619	0.220388	1.433	3.673	-1.35792	0	0	0	0	-1	-0.99661	-0.673596	-0.323015	0.610366	1.085	2.261	-1.05927	-1	0	0	0	-1
STM14_1868	SL1344_1477	STM1548	STM14_1868	S-adenosylmethionine:tRNA ribosyltransferase-isomerase (EC 2.4.99.17)	0	0	4.73237	5.17164	-0.439267	6.00883	NA	NA	NA	1	1	0	1	NA	4.46926	4.81437	-0.345111	5.38647	NA	NA	NA	1	1	0	1	NA
STM14_1869	SL1344_1478	STM1549	STM14_1869	RutC family protein YjgH	0	0	1.01381	0.683717	0.33009	1.8108	5.294	9.495	-0.84281	1	0	0	1	-1	0.335826	-0.0322411	0.368067	1.33472	4.246	5.521	-0.378825	0	0	0	1	0
STM14_1870	SL1344_1479	STM1550	STM14_1870	-	0	0	0.0973119	-0.227173	0.324485	0.152702	NA	NA	NA	0	0	0	0	NA	0.163519	-0.128743	0.292262	1.48683	NA	NA	NA	0	0	0	1	NA
STM14_1871	SL1344_1480	STM1551	STM14_1871	RelB/StbD replicon stabilization protein (antitoxin to RelE/StbE)	0	0	-0.733542	0.357942	-1.09148	1.65564	NA	NA	NA	0	0	-1	1	NA	-0.48822	0.163499	-0.651718	1.59549	NA	NA	NA	0	0	0	1	NA
STM14_1874	SL1344_1482	STM1552	STM14_1874	hypothetical protein	0	0	-0.894848	-1.21326	0.318411	-0.342724	NA	NA	NA	-1	-1	0	0	NA	-0.343033	0.10639	-0.449422	0.404739	NA	NA	NA	0	0	0	0	NA
STM14_1877	SL1344_1484	STM1554	STM14_1877	putative coiled-coil protein	0	0	-1.83283	-1.1241	-0.708734	0.254749	2.213	3.621	-0.710385	-1	-1	0	0	0	-1.32611	-0.842862	-0.483246	0.141825	1.286	1.937	-0.590933	-1	-1	0	0	0
STM14_1878	SL1344_1485	STM1555	STM14_1878	Transcriptional regulator, LacI family	0	0	0.351398	-0.151614	0.503012	0.22221	1.088	1.444	-0.408392	0	0	0	0	0	0.311748	-0.0821132	0.393861	0.629772	0.9176	1.206	-0.394293	0	0	0	0	0
STM14_1880	SL1344_1487	STM1557	STM14_1880	Putative aminotransferase STM1557	0	0	-0.933718	-0.575723	-0.357995	0.142933	2.69	4.102	-0.608721	-1	0	0	0	0	-0.576899	-0.235604	-0.341294	0.500112	3.018	5.231	-0.793494	0	0	0	0	0
STM14_1881	SL1344_1488	STM1558	STM14_1881	Limit dextrin alpha-1,6-maltotetraose-hydrolase (EC 3.2.1.196)	0	0	1.19412	1.28365	-0.089528	2.25288	NA	NA	NA	1	1	0	1	NA	2.35555	2.20757	0.147975	2.67212	NA	NA	NA	1	1	0	1	NA
STM14_1882	SL1344_1489	STM1559	STM14_1882	Malto-oligosyltrehalose synthase (EC 5.4.99.15)	0	0	2.10054	1.74599	0.354555	2.77005	NA	NA	NA	1	1	0	1	NA	2.91583	2.90244	0.0133858	3.20757	NA	NA	NA	1	1	0	1	NA
STM14_1883	SL1344_1490	STM1560	STM14_1883	Malto-oligosyltrehalose trehalohydrolase (EC 3.2.1.141)	0	0	2.43961	2.17149	0.268116	3.36092	NA	NA	NA	1	1	0	1	NA	2.87066	2.38498	0.485683	3.03235	NA	NA	NA	1	1	0	1	NA
STM14_1884	-	-	STM14_1884	Putative outer membrane or secreted lipoprotein	0	0	1.15626	0.665749	0.490515	1.86104	NA	NA	NA	1	0	0	1	NA	2.33589	1.87151	0.464382	2.52131	NA	NA	NA	1	1	0	1	NA
STM14_1885	SL1344_1492	STM1562	hdeB	putative secreted protein	0	0	0.214643	0.77277	-0.558127	1.75969	NA	NA	NA	0	0	0	1	NA	-1.31535	-0.868833	-0.446516	0.454236	NA	NA	NA	-1	-1	0	0	NA
STM14_1886	SL1344_1493	STM1563	osmC	Peroxiredoxin OsmC (EC 1.11.1.15)	0	0	1.46191	1.8928	-0.430889	2.97989	NA	NA	NA	1	1	0	1	NA	2.19483	2.35039	-0.155562	2.83852	NA	NA	NA	1	1	0	1	NA
STM14_1887	SL1344_1494	STM1564	yddX	Bdm protein	0	0	-0.386587	0.216277	-0.602864	1.58103	NA	NA	NA	0	0	0	1	NA	0.966867	1.14359	-0.176725	1.61463	NA	NA	NA	1	1	0	1	NA
STM14_1888	SL1344_1495	STM1565	rpsV	Stationary-phase-induced ribosome-associated protein	1	0	0.935408	1.89689	-0.961483	3.04543	NA	NA	NA	1	1	-1	1	NA	1.61269	2.41312	-0.800425	3.18262	NA	NA	NA	1	1	-1	1	NA
STM14_1889	SL1344_1496	STM1566	sfcA	NAD-dependent malic enzyme (EC 1.1.1.38)	0	0	-0.46961	-0.418013	-0.0515978	0.599555	2.15	7.29	-1.76158	0	0	0	0	-1	0.796908	0.698201	0.0987071	1.56082	2.178	4.638	-1.0905	0	0	0	1	-1
STM14_1891	SL1344_1497	STM1567	adhP	Alcohol dehydrogenase (EC 1.1.1.1)	0	0	1.54907	1.7486	-0.199529	2.51765	NA	NA	NA	1	1	0	1	NA	1.92328	1.86794	0.0553407	2.90916	NA	NA	NA	1	1	0	1	NA
STM14_1892	SL1344_1498	STM1568	fdnI	Formate dehydrogenase N gamma subunit (EC 1.2.1.2)	0	0	-1.24002	-0.660323	-0.579696	-0.215914	NA	NA	NA	-1	0	0	0	NA	-1.92279	-0.763406	-1.15939	-0.222614	NA	NA	NA	-1	0	-1	0	NA
STM14_1893	SL1344_1499	STM1569	fdnH	Formate dehydrogenase N beta subunit (EC 1.2.1.2)	0	1	-1.54825	-1.65497	0.106719	-2.2959	NA	NA	NA	-1	-1	0	-1	NA	-1.97032	-1.24026	-0.730058	-0.682461	NA	NA	NA	-1	-1	0	0	NA
STM14_1894	-	-	fdnG	Formate dehydrogenase N alpha subunit (EC 1.2.1.2) @ selenocysteine-containing	0	1	-2.27156	-1.89931	-0.372244	-1.57568	3.02	5.749	-0.928762	-1	-1	0	-1	-1	-3.93807	-2.53397	-1.40411	-1.83799	1.679	3.379	-1.00899	-1	-1	-1	-1	-1
STM14_1896	SL1344_1502	STM1571	yddG	Permease of the drug/metabolite transporter (DMT) superfamily	0	0	NA	NA	NA	NA	1.678	2.105	-0.327078	NA	NA	NA	NA	0	NA	NA	NA	NA	1.06	1.655	-0.642767	NA	NA	NA	NA	0
STM14_1898	SL1344_1503	STM1572	nmpC	Outer membrane porin OmpD	0	0	-1.91798	-1.3128	-0.605177	-0.631658	NA	NA	NA	-1	-1	0	0	NA	-2.22371	-1.76993	-0.45378	0.292789	NA	NA	NA	-1	-1	0	0	NA
STM14_1899	SL1344_1504	STM1573	STM14_1899	Gfa-like protein	0	0	-2.65004	-0.770564	-1.87947	-0.0392188	NA	NA	NA	-1	0	-1	0	NA	-1.5632	-0.493337	-1.06986	1.23813	NA	NA	NA	-1	0	-1	1	NA
STM14_1900	SL1344_1505	STM1574	smvA	Methyl viologen resistance protein SmvA	0	0	-0.658414	0.119362	-0.777776	0.657562	1.419	3.109	-1.13158	0	0	0	0	-1	-0.661786	-0.325434	-0.336351	0.652545	1.164	2.886	-1.30998	0	0	0	0	-1
STM14_1901	SL1344_1506	STM1575	STM14_1901	Transcriptional regulator, AcrR family	0	0	-0.789356	-0.423511	-0.365845	-0.066602	1.066	1.143	-0.100618	0	0	0	0	0	-0.442302	-0.0208649	-0.421437	0.592026	0.9705	0.9892	-0.027534	0	0	0	0	0
STM14_1903	SL1344_1507	STM1576	narU	Nitrate/nitrite transporter NarK	0	0	2.23327	-0.608857	2.84212	0.405679	NA	NA	NA	1	0	1	0	NA	1.0647	0.835293	0.229407	1.17692	NA	NA	NA	1	1	0	1	NA
STM14_1905	SL1344_1508	STM1577	narZ	Respiratory nitrate reductase alpha chain (EC 1.7.99.4)	0	1	1.60027	0.799177	0.801097	1.75922	NA	NA	NA	1	0	1	1	NA	2.20876	1.72693	0.481828	1.75451	NA	NA	NA	1	1	0	1	NA
STM14_1906	SL1344_1509	STM1578	narY	Respiratory nitrate reductase beta chain (EC 1.7.99.4)	0	1	1.0554	1.06712	-0.0117266	1.48617	NA	NA	NA	1	1	0	1	NA	2.00124	2.05348	-0.0522392	2.51732	NA	NA	NA	1	1	0	1	NA
STM14_1908	SL1344_1511	STM1580	narV	Respiratory nitrate reductase gamma chain (EC 1.7.99.4)	0	0	2.39098	1.12892	1.26206	2.25362	NA	NA	NA	1	1	1	1	NA	2.86547	1.86546	1.00001	2.68296	NA	NA	NA	1	1	1	1	NA
STM14_1909	SL1344_1512	STM1581	yddE	Phenazine biosynthesis protein PhzF like	0	0	0.736169	1.03815	-0.301979	2.199	2.93	3.881	-0.405528	0	1	0	1	0	0.920613	0.63001	0.290603	1.9655	1.638	2.837	-0.792431	1	0	0	1	0
STM14_1910	SL1344_1513	STM1582	nhoA	N-hydroxyarylamine O-acetyltransferase (EC 2.3.1.118)	0	0	-0.0317475	-0.24599	0.214243	0.494781	1.197	1.866	-0.640526	0	0	0	0	0	-1.23088	-0.846478	-0.3844	0.373032	0.9249	1.306	-0.497786	-1	-1	0	0	0
STM14_1911	-	-	STM14_1911	-	0	0	NA	NA	NA	1.0543	NA	NA	NA	NA	NA	NA	1	NA	NA	NA	NA	0.592443	NA	NA	NA	NA	NA	NA	0	NA
STM14_1912	SL1344_1514	STM1583	steA	hypothetical protein	0	1	0.135572	1.41572	-1.28015	2.20064	3.661	8.469	-1.20995	0	1	-1	1	-1	-0.333449	0.734033	-1.06748	1.68294	2.975	4.789	-0.686835	0	0	-1	1	0
STM14_1916	SL1344_1515	STM1584	ansP	L-asparagine permease	0	1	-1.32977	-0.842379	-0.487387	-0.232271	2.408	5.792	-1.26623	-1	-1	0	0	-1	-0.647569	-0.422578	-0.224991	0.58804	4.065	8.209	-1.01395	0	0	0	0	-1
STM14_1918	SL1344_1517	STM1586	STM14_1918	Uncharacterized protein YncE	0	0	2.70713	2.32329	0.383838	2.66911	NA	NA	NA	1	1	0	1	NA	2.77159	2.47678	0.294806	3.705	NA	NA	NA	1	1	0	1	NA
STM14_1919	-	-	STM14_1919	-	0	0	NA	NA	NA	1.19912	NA	NA	NA	NA	NA	NA	1	NA	NA	NA	NA	2.24038	NA	NA	NA	NA	NA	NA	1	NA
STM14_1920	SL1344_1518	STM1587	yncD	Probable tonB-dependent receptor yncD precursor	0	0	0.968159	0.794273	0.173886	1.33102	NA	NA	NA	1	0	0	1	NA	1.13225	1.11894	0.0133054	1.73807	NA	NA	NA	1	1	0	1	NA
STM14_1921	SL1344_1519	STM1588	yncC	Transcriptional regulator, GntR family	0	1	-1.20548	-1.11334	-0.09214	-0.317927	NA	NA	NA	-1	-1	0	0	NA	0.338027	0.198904	0.139123	0.425008	NA	NA	NA	0	0	0	0	NA
STM14_1924	SL1344_1520	STM1589	yncB	Putative oxidoreductase YncB	0	0	1.35979	1.25393	0.105858	2.19694	3.428	7.178	-1.06621	1	1	0	1	-1	1.94056	1.75953	0.181033	2.4688	2.208	4.178	-0.920072	1	1	0	1	-1
STM14_1925	SL1344_1521	STM1590	yncA	L-amino acid N-acyltransferase MnaT	0	0	-0.430371	-0.189164	-0.241207	0.706274	1.856	1.932	-0.0578984	0	0	0	0	0	-0.842143	-0.678595	-0.163548	0.668689	1.249	1.465	-0.230127	-1	0	0	0	0
STM14_1926	SL1344_1522	STM1591	ydcZ	Putative inner membrane protein	0	0	0.227963	-0.224103	0.452067	0.49562	1.556	1.709	-0.13531	0	0	0	0	0	0.507568	-0.691692	1.19926	0.21248	1.215	1.41	-0.214739	0	0	1	0	0
STM14_1927	SL1344_1523	STM1592	ydcY	Uncharacterized protein YdcY (not antitoxin to OrtT)	0	0	0.757102	0.255959	0.501144	1.28912	NA	NA	NA	0	0	0	1	NA	0.752273	0.327753	0.42452	1.44309	NA	NA	NA	0	0	0	1	NA
STM14_1929	SL1344_1525	STM1594	srfB	SrfB	0	0	-5.32953	-4.26261	-1.06692	-3.36739	NA	NA	NA	-1	-1	-1	-1	NA	-6.27795	-4.1466	-2.13135	-3.53231	NA	NA	NA	-1	-1	-1	-1	NA
STM14_1930	SL1344_1526	STM1595	srfC	Putative virulence effector protein	0	0	-4.4362	-3.3398	-1.0964	-2.76685	NA	NA	NA	-1	-1	-1	-1	NA	-4.54902	-3.31905	-1.22997	-2.60638	NA	NA	NA	-1	-1	-1	-1	NA
STM14_1931	SL1344_1527	STM1596	ydcX	Orphan toxin OrtT	0	0	-2.4342	-1.04012	-1.39408	-0.328358	NA	NA	NA	-1	-1	-1	0	NA	-2.53592	-0.678183	-1.85774	-0.0105279	NA	NA	NA	-1	0	-1	0	NA
STM14_1932	-	-	STM14_1932	-	0	0	1.58308	0.867715	0.715369	1.9091	NA	NA	NA	1	1	0	1	NA	1.49397	1.42905	0.0649187	2.01939	NA	NA	NA	1	1	0	1	NA
STM14_1933	-	-	STM14_1933	-	0	0	NA	NA	NA	0.743998	NA	NA	NA	NA	NA	NA	0	NA	NA	NA	NA	1.61353	NA	NA	NA	NA	NA	NA	1	NA
STM14_1934	SL1344_1528	STM1597	ydcW	4-aminobutyraldehyde dehydrogenase (EC 1.2.1.19)	1	0	3.44277	3.26773	0.175044	4.06315	NA	NA	NA	1	1	0	1	NA	3.03063	2.76388	0.266756	3.84253	NA	NA	NA	1	1	0	1	NA
STM14_1935	SL1344_1529	STM1598	ydcR	GntR family transcriptional regulator YjiR @ Transcriptional regulator, GntR family domain	0	0	4.13112	3.36471	0.766408	3.83798	3.817	3.139	0.282134	1	1	0	1	0	3.01038	2.28662	0.723763	3.47631	1.951	2.092	-0.100669	1	1	0	1	0
STM14_1936	SL1344_1530	STM1599	pdgL	D-alanyl-D-alanine dipeptidase	0	0	4.45251	4.66026	-0.207751	5.45475	2.891	4.5	-0.638356	1	1	0	1	0	3.0918	3.1537	-0.0619035	4.46389	1.7	2.863	-0.751993	1	1	0	1	0
STM14_1938	SL1344_1531	STM1601	ugtL	putative membrane protein	0	0	6.50636	7.86831	-1.36195	8.74138	NA	NA	NA	1	1	-1	1	NA	5.49588	6.19903	-0.70315	7.12269	NA	NA	NA	1	1	0	1	NA
STM14_1942	SL1344_1534	STM1604	ydcP	Uncharacterized protease YdcP	0	0	0.379409	-0.179134	0.558542	0.725707	1.395	1.459	-0.0647148	0	0	0	0	0	0.310688	-0.16944	0.480128	0.874964	0.9302	1.193	-0.358981	0	0	0	1	0
STM14_1943	SL1344_1535	STM1605	ydcN	Transcriptional regulator yidN, Cro/CI family	0	0	-0.904335	-0.839973	-0.0643628	-0.908334	NA	NA	NA	-1	-1	0	-1	NA	-1.04521	-0.993106	-0.0521072	0.010605	NA	NA	NA	-1	-1	0	0	NA
STM14_1944	SL1344_1536	STM1606	STM14_1944	Benzoate transport protein	0	0	0.315614	-0.61123	0.926843	-0.00465484	1.676	1.562	0.101628	0	0	1	0	0	0.0955722	-0.766659	0.862231	0.264988	1.058	1.357	-0.359081	0	0	1	0	0
STM14_1945	SL1344_1537	STM1607	STM14_1945	Uncharacterized membrane lipoprotein clustered with tellurite resistance proteins TehA/TehB	0	0	-1.18159	-0.768638	-0.412953	0.258983	7.08	14.84	-1.06767	-1	0	0	0	-1	-0.350064	-0.0202037	-0.329861	0.716382	3.542	8.522	-1.26663	0	0	0	0	-1
STM14_1946	SL1344_1538	STM1608	tehB	Tellurite methyltransferase (EC 2.1.1.265)	0	0	-1.15659	-0.724998	-0.431588	-0.0591872	3.316	12.07	-1.86391	-1	0	0	0	-1	-0.650879	-0.521424	-0.129455	0.525717	3.497	6.369	-0.864949	0	0	0	0	-1
STM14_1947	SL1344_1539	STM1609	tehA	Tellurite resistance protein TehA	0	0	0.503064	-0.68669	1.18975	0.0529651	1.506	2.028	-0.429336	0	0	1	0	0	0.538811	-0.237549	0.776359	0.646366	1.179	1.618	-0.456648	0	0	0	0	0
STM14_1948	SL1344_1540	STM1610	ydcK	FIG005189: putative transferase clustered with tellurite resistance proteins TehA/TehB	0	0	1.33482	1.66446	-0.329642	2.59646	NA	NA	NA	1	1	0	1	NA	1.69226	1.40826	0.284004	1.78034	NA	NA	NA	1	1	0	1	NA
STM14_1949	SL1344_1541	STM1611	rimL	Ribosomal-protein-L7p-serine acetyltransferase	0	0	0.392596	0.598361	-0.205765	1.47227	5.036	5.821	-0.208989	0	0	0	1	0	0.5559	1.20713	-0.651227	2.02429	2.862	3.737	-0.384857	0	1	0	1	0
STM14_1957	SL1344_1548	STM1618	STM14_1957	Putative sgc region transcriptional regulator	0	0	2.87195	1.71382	1.15813	2.1325	NA	NA	NA	1	1	1	1	NA	2.27987	1.11864	1.16124	1.91008	NA	NA	NA	1	1	1	1	NA
STM14_1958	SL1344_1549	STM1619	aac	Aminoglycoside N(6')-acetyltransferase (EC 2.3.1.82)	0	0	1.81585	1.47573	0.340112	2.16761	NA	NA	NA	1	1	0	1	NA	1.40359	0.854259	0.54933	2.32799	NA	NA	NA	1	1	0	1	NA
STM14_1962	SL1344_1552	STM1622	mdoD	Glucans biosynthesis protein D precursor	0	0	-0.48723	-0.806346	0.319116	-0.0415751	1.998	3.727	-0.899458	0	-1	0	0	-1	0.00742871	-0.110414	0.117843	0.884813	2.015	3.035	-0.590917	0	0	0	1	0
STM14_1963	SL1344_1553	STM1623	STM14_1963	Putative esterase	0	0	-0.122667	-0.0553685	-0.0672986	0.63911	2.216	3.533	-0.672936	0	0	0	0	0	0.183427	0.436005	-0.252577	1.14026	1.714	3.091	-0.850707	0	0	0	1	-1
STM14_1964	SL1344_1554	STM1624	STM14_1964	Uncharacterized protein YdcJ	1	0	0.348942	0.321665	0.0272766	1.11475	2.18	3.064	-0.491088	0	0	0	1	0	0.368202	0.857558	-0.489356	1.0677	1.322	1.577	-0.25446	0	1	0	1	0
STM14_1965	SL1344_1555	STM1625	ydcI	LysR family transcriptional regulator YdcI	1	0	3.77816	2.45623	1.32193	3.11577	1.178	1.295	-0.136613	1	1	1	1	0	-0.0840898	-0.79748	0.71339	0.336034	0.9229	1.326	-0.522835	0	0	0	0	0
STM14_1966	SL1344_1556	STM1626	trg	Methyl-accepting chemotaxis protein III (ribose and galactose chemoreceptor protein)	0	0	-5.27291	-3.72122	-1.55168	-2.88411	NA	NA	NA	-1	-1	-1	-1	NA	-7.35961	-4.43125	-2.92836	-4.24795	NA	NA	NA	-1	-1	-1	-1	NA
STM14_1968	SL1344_1557	STM1627	adhC	S-(hydroxymethyl)glutathione dehydrogenase (EC 1.1.1.284)	0	0	0.703025	0.704126	-0.00110089	1.58512	NA	NA	NA	0	0	0	1	NA	0.777584	0.583265	0.194318	1.60188	NA	NA	NA	0	0	0	1	NA
STM14_1969	SL1344_1558	STM1628	STM14_1969	RcnR-like protein clustered with cobalt-zinc-cadmium resistance protein CzcD	0	0	-0.565924	-0.49833	-0.0675939	0.265271	NA	NA	NA	0	0	0	0	NA	-0.00457489	-0.317476	0.312902	0.416314	NA	NA	NA	0	0	0	0	NA
STM14_1970	SL1344_1559	STM1629	steB	-	0	0	1.92962	1.92837	0.00124853	3.06188	NA	NA	NA	1	1	0	1	NA	-1.19284	-0.401295	-0.791548	0.760776	NA	NA	NA	-1	0	0	0	NA
STM14_1981	SL1344_1567	STM1637	STM14_1981	Putative inner membrane protein	0	0	4.12555	2.10689	2.01866	3.06879	NA	NA	NA	1	1	1	1	NA	2.88558	1.52588	1.35971	2.76881	NA	NA	NA	1	1	1	1	NA
STM14_1982	-	-	STM14_1982	Putative uncharacterized protein YbcY	0	0	-1.58293	-0.579963	-1.00296	0.198216	4.325	7.818	-0.854099	-1	0	-1	0	-1	-1.01811	-0.508925	-0.509186	0.860085	2.842	4.196	-0.562108	-1	0	0	1	0
STM14_1983	SL1344_1569	STM1639	cybB	Cytochrome b561	0	0	0.0332037	-0.131721	0.164924	0.958346	3.297	5.314	-0.688644	0	0	0	1	0	-0.329575	-0.0132998	-0.316275	0.790756	1.926	2.784	-0.531552	0	0	0	0	0
STM14_1984	SL1344_1570	STM1640	ydcF	Protein ydcF	0	0	-0.513975	-0.258815	-0.25516	0.553439	NA	NA	NA	0	0	0	0	NA	0.00610196	0.383689	-0.377587	1.13518	NA	NA	NA	0	0	0	1	NA
STM14_1985	SL1344_1571	STM1641	hrpA	ATP-dependent helicase HrpA	0	0	-0.799647	-1.12627	0.326622	-0.305773	2.807	2.779	0.0144632	0	-1	0	0	0	0.080034	-0.309141	0.389175	0.371457	1.59	2.151	-0.435981	0	0	0	0	0
STM14_1986	SL1344_1572	STM1642	acpD	FMN-dependent NADH-azoreductase (EC 1.7.1.6)	0	0	-0.360321	0.0752345	-0.435556	0.972355	5.986	6.448	-0.107259	0	0	0	1	0	-0.669156	-0.615456	-0.0536996	0.718631	3.196	4.568	-0.515295	0	0	0	0	0
STM14_1987	SL1344_1573	STM1643	STM14_1987	Gfa-like protein	0	0	0.885546	0.642487	0.243058	1.47127	NA	NA	NA	1	0	0	1	NA	1.20297	1.18391	0.0190589	1.68048	NA	NA	NA	1	1	0	1	NA
STM14_1988	SL1344_1574	STM1644	ydbL	Putative uncharacterized protein ydbL, may be related to amine metabolism	0	0	0.564103	0.406156	0.157946	1.41258	4.719	2.713	0.798592	0	0	0	1	0	0.295664	0.232805	0.062859	1.15081	1.693	2.304	-0.444559	0	0	0	1	0
STM14_1990	SL1344_1576	STM1646	ydbH	Putative uncharacterized protein ydbH	0	0	0.775214	0.450021	0.325194	1.30027	1.505	1.469	0.0349291	0	0	0	1	0	0.593549	0.135652	0.457897	1.22128	1.002	1.182	-0.238348	0	0	0	1	0
STM14_1991	SL1344_1577	STM1647	ldhA	D-lactate dehydrogenase (EC 1.1.1.28)	0	0	0.135239	0.452854	-0.317615	1.3572	4.177	5.75	-0.461095	0	0	0	1	0	0.333703	0.757219	-0.423515	1.87249	2.255	4.756	-1.07662	0	0	0	1	-1
STM14_1992	SL1344_1578	STM1648	hslJ	Heat shock protein hslJ	0	0	-0.143472	-0.045168	-0.0983043	0.737465	NA	NA	NA	0	0	0	0	NA	-0.166558	0.202266	-0.368824	1.20013	NA	NA	NA	0	0	0	1	NA
STM14_1993	SL1344_1579	STM1649	STM14_1993	Uncharacterized protein YdbJ	0	0	1.94624	1.98615	-0.0399107	2.83657	1.816	2.516	-0.470368	1	1	0	1	0	2.08974	2.2126	-0.122866	3.13262	1.872	2.542	-0.441384	1	1	0	1	0
STM14_1995	SL1344_1581	STM1651	nifJ	Pyruvate-flavodoxin oxidoreductase (EC 1.2.7.-)	0	0	1.91616	1.80068	0.115484	2.53694	2.288	5.363	-1.22895	1	1	0	1	-1	2.47552	2.22809	0.247431	2.8445	1.209	3.525	-1.54381	1	1	0	1	-1
STM14_1996	-	-	STM14_1996	hypothetical protein	0	0	NA	NA	NA	1.74818	NA	NA	NA	NA	NA	NA	1	NA	NA	NA	NA	1.83261	NA	NA	NA	NA	NA	NA	1	NA
STM14_1997	SL1344_1582	STM1652	ynaF	Universal stress protein F	0	0	-2.22659	-1.01012	-1.21648	-0.107886	NA	NA	NA	-1	-1	-1	0	NA	-1.78671	-1.15134	-0.635366	0.334859	NA	NA	NA	-1	-1	0	0	NA
STM14_1998	SL1344_1583	STM1653	STM14_1998	Multidrug transporter EmrE	0	0	-2.08095	-0.293937	-1.78701	0.335285	NA	NA	NA	-1	0	-1	0	NA	-1.80651	-0.253571	-1.55294	0.669538	NA	NA	NA	-1	0	-1	0	NA
STM14_1999	-	-	STM14_1999	Lambdoid phage Rac integrase	0	0	-0.850016	-1.5027	0.652684	-0.0880845	NA	NA	NA	-1	-1	0	0	NA	0.235026	-0.00454439	0.239571	0.142014	NA	NA	NA	0	0	0	0	NA
STM14_2000	SL1344_1585	STM1654	ydaO	tRNA(Cytosine32)-2-thiocytidine synthetase	0	0	-0.493676	-0.441397	-0.0522793	0.495686	1.63	3.437	-1.07628	0	0	0	0	-1	-0.447828	-0.507821	0.0599929	0.70572	1.307	2.211	-0.75844	0	0	0	0	0
STM14_2001	SL1344_1586	STM1655	dbpA	ATP-dependent 23S rRNA helicase DbpA	0	0	0.373159	0.35309	0.0200694	1.02517	2.114	4.067	-0.94399	0	0	0	1	-1	0.650039	0.946462	-0.296423	1.65436	1.076	1.997	-0.892156	0	1	0	1	-1
STM14_2002	SL1344_1587	STM1656	zntB	Zinc transport protein ZntB	0	0	-0.368026	-0.434818	0.0667927	0.357907	1.553	2.369	-0.60922	0	0	0	0	0	0.227922	0.460011	-0.232089	1.10308	1.124	1.571	-0.483041	0	0	0	1	0
STM14_2003	SL1344_1588	STM1657	STM14_2003	Putative methyl-accepting chemotaxis protein	0	0	-0.380912	-0.023733	-0.357179	0.0704437	2.588	2.611	-0.0127648	0	0	0	0	0	-0.0293008	0.534358	-0.563659	1.44056	1.338	1.934	-0.53151	0	0	0	1	0
STM14_2005	SL1344_1589	STM1658	ydaL	Probable DNA endonuclease SmrA	0	0	0.235436	0.522585	-0.287148	1.40575	2.193	2.491	-0.183819	0	0	0	1	0	-0.0312933	0.220888	-0.252182	1.47609	1.599	1.885	-0.237395	0	0	0	1	0
STM14_2006	SL1344_1590	STM1659	ogt	Methylated-DNA--protein-cysteine methyltransferase (EC 2.1.1.63)	0	0	-0.308919	-0.225655	-0.0832645	0.622935	1.345	1.745	-0.375621	0	0	0	0	0	-0.147862	0.150954	-0.298816	0.987457	1.087	1.552	-0.513777	0	0	0	1	0
STM14_2007	SL1344_1591	STM1660	fnr	Fumarate and nitrate reduction regulatory protein	0	0	-0.253106	-0.500018	0.246912	0.284957	1.448	1.863	-0.363566	0	0	0	0	0	-0.0533496	-0.24761	0.19426	0.660408	1.054	1.337	-0.343125	0	0	0	0	0
STM14_2008	SL1344_1592	STM1661	ydaA	Universal stress protein E	1	0	0.521759	0.412957	0.108802	1.42601	3.372	4.207	-0.319187	0	0	0	1	0	0.565348	0.58143	-0.0160829	1.5892	3.652	5.278	-0.531305	0	0	0	1	0
STM14_2009	-	-	ynaJ	Uncharacterized inner membrane protein YnaJ	0	0	-0.0876379	0.573911	-0.661549	1.50371	2.818	3.348	-0.248628	0	0	0	1	0	-0.48564	0.00071418	-0.486354	1.31542	3.362	3.571	-0.0870084	0	0	0	1	0
STM14_2010	SL1344_1594	STM1663	ynaI	Mechanosensitive ion channel	0	0	-0.435961	0.12115	-0.557111	0.990189	2.783	3.798	-0.448599	0	0	0	1	0	0.525649	0.624268	-0.0986185	1.62436	1.767	2.846	-0.687634	0	0	0	1	0
STM14_2011	SL1344_1595	STM1664	STM14_2011	Putative transcriptional regulator STM1664	0	0	-0.622771	-0.990522	0.367751	-0.765399	NA	NA	NA	0	-1	0	0	NA	-0.425183	-0.588612	0.163429	0.402067	NA	NA	NA	0	0	0	0	NA
STM14_2012	SL1344_1596	STM1665	STM14_2012	hypothetical protein	0	0	-1.3121	-1.45258	0.140477	-0.701319	1.522	1.624	-0.0935833	-1	-1	0	0	0	-1.2686	-1.7456	0.477003	-0.326313	1.001	1.402	-0.486044	-1	-1	0	0	0
STM14_2019	-	-	STM14_2019	-	0	0	1.41577	1.77343	-0.357654	2.91697	0.8995	0.8763	0.0376984	1	1	0	1	0	1.02546	1.15501	-0.129554	2.46585	0.7178	0.7834	-0.126167	1	1	0	1	0
STM14_2021	SL1344_1604	STM1674	STM14_2021	Putative AraC family bacterial regulatory helix-turn-helix protein	0	0	-0.458763	-0.198012	-0.260751	0.792794	NA	NA	NA	0	0	0	0	NA	-0.619567	-0.3505	-0.269067	0.698346	NA	NA	NA	0	0	0	0	NA
STM14_2022	SL1344_1605	STM1675	STM14_2022	Cyclic-di-GMP-binding biofilm dispersal mediator protein	0	0	-1.19826	-0.503051	-0.695213	0.347375	2.525	5.032	-0.994849	-1	0	0	0	-1	-0.672653	-0.49107	-0.181584	0.512524	2.219	3.494	-0.65497	0	0	0	0	0
STM14_2023	SL1344_1606	STM1676	STM14_2023	Oxidoreductase, aldo/keto reductase family	0	0	2.23588	2.07571	0.160169	2.93784	4.963	6.542	-0.398519	1	1	0	1	0	1.51291	1.4493	0.0636102	2.68939	3.042	3.221	-0.0824885	1	1	0	1	0
STM14_2025	SL1344_1607	STM1677	STM14_2025	LysR-family transcriptional regulator STM1677	0	0	-0.354661	-0.308158	-0.0465035	0.462778	NA	NA	NA	0	0	0	0	NA	0.0734407	0.533381	-0.45994	0.962258	NA	NA	NA	0	0	0	1	NA
STM14_2027	SL1344_1609	STM1679	mppA	Periplasmic Murein Peptide-Binding Protein MppA	1	0	0.433041	0.363286	0.0697555	1.26652	2.98	3.545	-0.250473	0	0	0	1	0	0.386168	0.453716	-0.0675481	1.40778	1.778	2.194	-0.303308	0	0	0	1	0
STM14_2028	SL1344_1610	STM1680	ycjI	Gamma-D-Glutamyl-meso-Diaminopimelate Amidase	0	0	0.0541287	-0.596835	0.650963	0.74091	1.191	1.942	-0.70537	0	0	0	0	0	0.0735738	-0.0357888	0.109363	0.680336	1.116	1.4	-0.32709	0	0	0	0	0
STM14_2029	SL1344_1611	STM1681	ycjG	L-alanine-DL-glutamate epimerase (EC 5.1.1.n1)	1	0	1.7029	1.87544	-0.17254	2.58747	1.669	5.708	-1.774	1	1	0	1	-1	1.26527	1.664	-0.398724	2.39537	1.524	3.16	-1.05206	1	1	0	1	-1
STM14_2030	SL1344_1612	STM1682	tpx	Thiol peroxidase, Tpx-type (EC 1.11.1.15)	0	0	-0.236108	0.226307	-0.462415	0.996431	2.753	5.445	-0.983927	0	0	0	1	-1	-0.571868	-0.189843	-0.382025	1.03677	2.698	3.591	-0.412495	0	0	0	1	0
STM14_2032	-	-	tnpA_5	Mobile element protein	0	0	-0.655035	-0.628755	-0.0262803	-0.0023691	NA	NA	NA	0	0	0	0	NA	0.00047231	0.0961057	-0.0956334	0.737721	NA	NA	NA	0	0	0	0	NA
STM14_2033	SL1344_1613	STM1683	tyrR	Transcriptional repressor protein TyrR	0	0	-0.210951	-0.511441	0.30049	0.212442	2.158	3.313	-0.618443	0	0	0	0	0	-0.0639742	-0.464872	0.400898	0.390393	1.373	2.143	-0.6423	0	0	0	0	0
STM14_2034	SL1344_1614	STM1684	ycjF	Membrane protein YcjF	0	1	0.985071	0.615745	0.369326	1.09055	3.716	6.719	-0.854496	1	0	0	1	-1	1.06211	0.63219	0.429918	1.53396	2.289	5.248	-1.19705	1	0	0	1	-1
STM14_2035	SL1344_1615	STM1685	ycjX	Conserved protein YcjX with nucleoside triphosphate hydrolase domain	0	0	0.972961	0.460526	0.512435	0.788709	2.332	5.713	-1.29268	1	0	0	0	-1	0.796789	0.479087	0.317702	1.38772	1.652	3.852	-1.22139	0	0	0	1	-1
STM14_2036	SL1344_1616	STM1686	pspE	Thiosulfate:cyanide sulfurtransferase PspE (EC 2.8.1.1)	0	1	-0.312342	0.654647	-0.966989	1.21247	2.73	4.328	-0.6648	0	0	-1	1	0	0.564274	1.22648	-0.662207	2.11096	2.71	4.572	-0.754533	0	1	0	1	0
STM14_2037	SL1344_1617	STM1687	pspD	Phage shock protein D	0	0	1.04958	0.752446	0.297139	1.56681	NA	NA	NA	1	0	0	1	NA	1.37574	1.30228	0.0734646	1.9045	NA	NA	NA	1	1	0	1	NA
STM14_2038	SL1344_1618	STM1688	pspC	Phage shock protein C	0	0	0.48857	0.569882	-0.0813121	1.1693	NA	NA	NA	0	0	0	1	NA	0.945749	1.19524	-0.249493	1.97213	NA	NA	NA	1	1	0	1	NA
STM14_2039	SL1344_1619	STM1689	pspB	Phage shock protein B	0	0	0.242018	0.778704	-0.536686	1.20563	NA	NA	NA	0	0	0	1	NA	1.00025	1.13098	-0.130729	2.03193	NA	NA	NA	1	1	0	1	NA
STM14_2040	SL1344_1620	STM1690	pspA	Phage shock protein A @ Suppressor of sigma54-dependent transcription, PspA-like	0	0	-0.213239	-0.0757267	-0.137512	0.839689	NA	NA	NA	0	0	0	1	NA	-0.303483	-0.103134	-0.200349	0.789536	NA	NA	NA	0	0	0	0	NA
STM14_2041	SL1344_1621	STM1691	pspF	Psp operon transcriptional activator	0	0	-0.520732	-0.891766	0.371033	0.0933775	1.233	1.489	-0.272171	0	-1	0	0	0	-0.374769	-0.42017	0.0454015	0.55926	0.9486	1.187	-0.323448	0	0	0	0	0
STM14_2042	SL1344_1622	STM1692	sapA	Peptide transport periplasmic protein SapA	0	0	-0.576617	-0.733099	0.156482	-0.109968	1.335	1.353	-0.0193221	0	0	0	0	0	0.00731812	-0.473335	0.480653	0.199554	1.029	1.093	-0.0870504	0	0	0	0	0
STM14_2043	SL1344_1623	STM1693	sapB	Peptide transport system permease protein SapB	0	0	0.295221	-0.099905	0.395126	1.01197	2.349	2.101	0.160971	0	0	0	1	0	0.375425	0.0301765	0.345249	0.980644	1.259	1.437	-0.190782	0	0	0	1	0
STM14_2044	SL1344_1624	STM1694	sapC	Peptide transport system permease protein SapC	0	0	0.170952	-0.588095	0.759047	-0.0267931	4.021	3.994	0.00972	0	0	0	0	0	0.379475	-0.0467934	0.426269	0.34376	2.019	2.502	-0.309441	0	0	0	0	0
STM14_2045	SL1344_1625	STM1695	sapD	Peptide transport system ATP-binding protein SapD	0	0	-0.0971116	-0.551456	0.454345	0.40967	NA	NA	NA	0	0	0	0	NA	0.346188	0.470499	-0.124311	0.893043	NA	NA	NA	0	0	0	1	NA
STM14_2046	SL1344_1626	STM1696	sapF	Peptide transport system ATP-binding protein SapF	0	0	0.147003	-0.00347598	0.150479	0.886402	NA	NA	NA	0	0	0	1	NA	0.683764	0.425264	0.258501	1.45007	NA	NA	NA	0	0	0	1	NA
STM14_2047	SL1344_1627	STM1697	STM14_2047	hypothetical protein	0	0	-3.5794	-2.85976	-0.719641	-2.54417	2.447	1.299	0.913613	-1	-1	0	-1	0	-2.5414	-2.27383	-0.267565	-1.3976	1.306	1.487	-0.18725	-1	-1	0	-1	0
STM14_2052	SL1344_1630	STM1699	ycjE	-	0	0	NA	NA	NA	3.43239	NA	NA	NA	NA	NA	NA	1	NA	NA	NA	NA	3.46183	NA	NA	NA	NA	NA	NA	1	NA
STM14_2053	SL1344_1631	STM1700	fabI	Enoyl-[acyl-carrier-protein] reductase [NADH] (EC 1.3.1.9)	0	0	0.938857	0.695353	0.243504	1.48351	4.016	8.151	-1.02122	1	0	0	1	-1	0.821166	0.710268	0.110898	1.7626	3.023	5.872	-0.957871	1	0	0	1	-1
STM14_2055	SL1344_1632	STM1701	yciW	Uncharacterized protein YciW	0	0	NA	NA	NA	1.0505	NA	NA	NA	NA	NA	NA	1	NA	NA	NA	NA	2.0371	NA	NA	NA	NA	NA	NA	1	NA
STM14_2056	SL1344_1633	STM1702	rnb	Exoribonuclease II (EC 3.1.13.1)	0	0	-0.249898	-0.262262	0.0123643	0.394014	2.287	3.9	-0.770018	0	0	0	0	0	-0.0511008	-0.191305	0.140204	0.992757	1.47	3.279	-1.15744	0	0	0	1	-1
STM14_2058	SL1344_1634	STM1703	yciR	c-di-GMP phosphodiesterase (EC 3.1.4.52) => PdeR	0	0	1.01762	0.721343	0.296272	1.7199	1.531	2.559	-0.741106	1	0	0	1	0	1.00138	0.851466	0.149911	1.67819	1.235	1.672	-0.437064	1	1	0	1	0
STM14_2059	SL1344_1635	-	STM14_2059	UPF0509 protein YciZ	0	0	-1.2615	-0.105906	-1.15559	0.666421	2.056	2.941	-0.516467	-1	0	-1	0	0	-0.704953	0.348906	-1.05386	1.50128	1.445	2.289	-0.663648	0	0	-1	1	0
STM14_2060	SL1344_1636	STM1704	yciT	Transcriptional regulatory protein YciT	0	0	-0.844881	-0.927781	0.0829002	-0.159337	1.723	3.757	-1.12466	-1	-1	0	0	-1	-0.580472	-0.558229	-0.0222428	0.4759	1.224	2.379	-0.958752	0	0	0	0	-1
STM14_2062	SL1344_1637	STM1705	osmB	Osmotically inducible lipoprotein B precursor	0	0	-0.752103	-0.182639	-0.569465	1.1387	NA	NA	NA	0	0	0	1	NA	-1.16217	-0.90007	-0.262103	-0.0610949	NA	NA	NA	-1	-1	0	0	NA
STM14_2063	SL1344_1638	STM1706	yciH	Translation initiation factor SUI1-related protein	0	0	-1.22387	-1.11682	-0.107049	-0.518809	NA	NA	NA	-1	-1	0	0	NA	-1.33775	-0.996019	-0.34173	0.0278276	NA	NA	NA	-1	-1	0	0	NA
STM14_2064	SL1344_1639	STM1707	pyrF	Orotidine 5'-phosphate decarboxylase (EC 4.1.1.23)	0	0	-0.0652066	-0.29619	0.230984	0.388537	2.749	5.397	-0.973251	0	0	0	0	-1	-0.42252	-0.435676	0.0131568	0.631829	1.931	3.737	-0.952532	0	0	0	0	-1
STM14_2066	SL1344_1640	STM1708	yciM	Heat shock (predicted periplasmic) protein YciM, precursor	0	0	0.330973	-0.0961315	0.427105	0.211804	1.132	1.238	-0.129137	0	0	0	0	0	0.251396	-0.058133	0.309529	0.869037	0.863	1.071	-0.311526	0	0	0	1	0
STM14_2067	SL1344_1641	STM1709	yciS	Inner membrane protein yciS	0	0	0.0267588	-0.0743746	0.101133	0.711029	1.187	1.441	-0.27975	0	0	0	0	0	-0.0182766	-0.135974	0.117698	0.588451	1.046	1.388	-0.408125	0	0	0	0	0
STM14_2068	SL1344_1642	STM1710	pgpB	Phosphatidylglycerophosphatase B (EC 3.1.3.27)	0	0	1.79469	1.15488	0.639811	1.50214	1.379	1.9	-0.462377	1	1	0	1	0	1.47756	1.35223	0.125332	1.75552	0.99	1.446	-0.546567	1	1	0	1	0
STM14_2069	SL1344_1643	STM1711	ribA	GTP cyclohydrolase II (EC 3.5.4.25)	0	0	-0.237092	-0.432221	0.195129	0.326537	2.604	3.774	-0.535365	0	0	0	0	0	-0.261268	-0.292898	0.0316297	0.568585	1.57	2.605	-0.730519	0	0	0	0	0
STM14_2070	SL1344_1644	STM1712	acnA	Aconitate hydratase (EC 4.2.1.3) @ 2-methylisocitrate dehydratase (EC 4.2.1.99)	1	0	-0.391854	-0.0708754	-0.320979	0.782992	NA	NA	NA	0	0	0	0	NA	0.883791	0.696854	0.186937	1.29355	NA	NA	NA	1	0	0	1	NA
STM14_2071	-	-	STM14_2071	hypothetical protein	0	0	0.531652	0.369254	0.162398	0.705578	NA	NA	NA	0	0	0	0	NA	1.57837	1.08161	0.496763	1.63126	NA	NA	NA	1	1	0	1	NA
STM14_2072	SL1344_1645	STM1713	cysB	Cys regulon transcriptional activator CysB	0	0	-0.0177537	-0.243908	0.226154	0.618291	1.759	1.361	0.370088	0	0	0	0	0	-0.892389	-0.612278	-0.280111	0.363298	1.152	1.107	0.0574855	-1	0	0	0	0
STM14_2075	SL1344_1646	STM1714	topA	DNA topoisomerase I (EC 5.99.1.2)	0	0	-0.051386	-0.383661	0.332275	0.240404	1.817	3.102	-0.77164	0	0	0	0	0	0.601582	0.363249	0.238332	0.970713	1.394	2.808	-1.01031	0	0	0	1	-1
STM14_2076	-	-	STM14_2076	-	0	0	NA	NA	NA	-0.665201	NA	NA	NA	NA	NA	NA	0	NA	NA	NA	NA	-0.337711	NA	NA	NA	NA	NA	NA	0	NA
STM14_2077	SL1344_1647	STM1715	yciN	Protein YciN	0	0	-2.23843	-1.49731	-0.741117	-0.478555	3.391	6.327	-0.899811	-1	-1	0	0	-1	-1.49218	-0.959406	-0.532774	-0.0712456	3.02	5.136	-0.766097	-1	-1	0	0	0
STM14_2078	SL1344_1648	STM1716	sohB	Possible protease sohB (EC 3.4.21.-)	1	0	1.70654	1.0409	0.665635	1.75638	3.464	4.749	-0.455185	1	1	0	1	0	1.06204	0.917779	0.144264	1.88093	1.528	3.782	-1.3075	1	1	0	1	-1
STM14_2080	SL1344_1649	STM1717	yciK	Putative oxidoreductase	0	0	-0.112978	0.104626	-0.217604	0.927783	3.263	4.077	-0.321309	0	0	0	1	0	-0.544872	-0.624165	0.0792924	1.09016	1.664	2.731	-0.714774	0	0	0	1	0
STM14_2081	SL1344_1650	STM1718	btuR	Cob(I)alamin adenosyltransferase (EC 2.5.1.17)	0	0	0.529438	-0.380432	0.909871	0.113248	3.544	4.701	-0.407589	0	0	1	0	0	0.072334	-0.498779	0.571113	0.414755	1.757	2.743	-0.64264	0	0	0	0	0
STM14_2082	SL1344_1651	STM1719	yciL	Ribosomal large subunit pseudouridine synthase B (EC 5.4.99.22)	0	0	-0.720067	-0.629783	-0.0902843	-0.0404608	1.937	3.166	-0.708837	0	0	0	0	0	-0.835102	-0.755771	-0.0793314	0.43396	1.31	2.216	-0.758391	-1	0	0	0	0
STM14_2083	SL1344_1652	STM1720	yciO	Hypothetical YciO protein, TsaC/YrdC paralog	0	0	NA	NA	NA	0.812269	NA	NA	NA	NA	NA	NA	1	NA	NA	NA	NA	0.88648	NA	NA	NA	NA	NA	NA	1	NA
STM14_2084	SL1344_1653	STM1721	trpH	FIG00031715: Predicted metal-dependent phosphoesterases (PHP family)	1	0	-0.153898	-1.0457	0.891804	-0.607553	1.63	2.83	-0.79593	0	-1	1	0	0	0.241662	-0.349453	0.591115	0.190782	1.025	2.068	-1.01261	0	0	0	0	-1
STM14_2086	SL1344_1654	STM1723	trpE	Anthranilate synthase, aminase component (EC 4.1.3.27)	0	0	NA	NA	NA	NA	2.137	2.417	-0.177631	NA	NA	NA	NA	0	NA	NA	NA	NA	1.347	1.5	-0.155213	NA	NA	NA	NA	0
STM14_2087	SL1344_1655	STM1724	trpD	Anthranilate synthase, amidotransferase component (EC 4.1.3.27) / Anthranilate phosphoribosyltransferase (EC 2.4.2.18)	0	0	6.08615	4.67921	1.40694	5.38078	4.124	3	0.459082	1	1	1	1	0	5.49666	4.14224	1.35442	5.32232	1.853	2.501	-0.432642	1	1	1	1	0
STM14_2088	SL1344_1656	STM1725	trpC	Indole-3-glycerol phosphate synthase (EC 4.1.1.48) / Phosphoribosylanthranilate isomerase (EC 5.3.1.24)	0	0	3.82903	2.7695	1.05953	3.37299	5.695	3.742	0.605886	1	1	1	1	0	3.33643	2.61303	0.723405	3.63252	3.069	3.009	0.0284845	1	1	0	1	0
STM14_2089	SL1344_1657	STM1726	trpB	Tryptophan synthase beta chain (EC 4.2.1.20)	0	0	3.32812	3.25953	0.0685907	4.03927	9.393	8.924	0.0738955	1	1	0	1	0	2.81923	2.54684	0.272389	3.88942	6.296	6.293	0.000687598	1	1	0	1	0
STM14_2090	SL1344_1658	STM1727	trpA	Tryptophan synthase alpha chain (EC 4.2.1.20)	0	0	3.29377	2.94917	0.344604	3.69893	NA	NA	NA	1	1	0	1	NA	2.78137	1.90383	0.877541	3.2019	NA	NA	NA	1	1	1	1	NA
STM14_2094	SL1344_1662	STM1731	katN	Manganese catalase (EC 1.11.1.6)	1	0	0.399995	-0.392433	0.792428	0.607842	NA	NA	NA	0	0	0	0	NA	2.18959	1.14592	1.04367	1.16862	NA	NA	NA	1	1	0	1	NA
STM14_2095	SL1344_1663	STM1732	ompW	Outer membrane protein W precursor	0	0	0.871232	1.29708	-0.42585	2.14905	NA	NA	NA	1	1	0	1	NA	0.762977	1.02995	-0.266971	2.32626	NA	NA	NA	0	1	0	1	NA
STM14_2096	SL1344_1664	STM1733	STM14_2096	Ferredoxin	0	0	1.24424	0.991773	0.252464	1.82747	2.257	3.989	-0.821621	1	1	0	1	-1	1.25922	1.04364	0.215578	1.95961	1.398	2.498	-0.837409	1	1	0	1	-1
STM14_2097	SL1344_1665	STM1734	yciC	Membrane protein YciC, linked to IspA	0	0	-0.632402	0.67084	-1.30324	1.00324	1.728	3.938	-1.18836	0	0	-1	1	-1	-0.421811	0.693088	-1.1149	1.34544	1.422	2.942	-1.04888	0	0	-1	1	-1
STM14_2098	SL1344_1666	STM1735	yciB	Intracellular septation protein IspA	0	0	1.71415	2.12484	-0.410689	2.80073	1.466	4.012	-1.45244	1	1	0	1	-1	1.42212	1.57476	-0.152636	2.62753	1.23	2.881	-1.22791	1	1	0	1	-1
STM14_2099	SL1344_1667	STM1736	yciA	Acyl-CoA thioesterase YciA, involved in membrane biogenesis	0	0	-1.5605	-1.16583	-0.394672	-0.574002	1.081	2.482	-1.19914	-1	-1	0	0	-1	-0.87035	-0.404024	-0.466326	0.402207	1.047	2.815	-1.42687	-1	0	0	0	-1
STM14_2100	SL1344_1668	STM1737	tonB	Ferric siderophore transport system, periplasmic binding protein TonB	0	0	2.11036	1.87103	0.239329	2.19182	0.8598	1.328	-0.627182	1	1	0	1	0	2.19598	1.5873	0.608682	2.63231	0.8068	1.023	-0.342523	1	1	0	1	0
STM14_2101	SL1344_1669	STM1738	yciI	YciL protein	0	0	0.13487	0.1445	-0.00963029	1.41366	3.553	4.9	-0.463744	0	0	0	1	0	-0.232774	0.077133	-0.309907	1.25251	2.635	3.095	-0.232136	0	0	0	1	0
STM14_2102	-	-	STM14_2102	hypothetical protein	0	0	-0.377955	-0.0924804	-0.285475	0.825244	NA	NA	NA	0	0	0	1	NA	-0.434676	0.180523	-0.615199	1.29505	NA	NA	NA	0	0	0	1	NA
STM14_2103	SL1344_1670	STM1739	cls	Cardiolipin synthetase (EC 2.7.8.-)	0	0	-0.466041	-0.925574	0.459533	0.205062	1.389	1.625	-0.226393	0	-1	0	0	0	0.0243479	-0.289707	0.314055	0.396985	1.127	1.372	-0.283793	0	0	0	0	0
STM14_2104	-	-	STM14_2104	-	0	0	-0.317268	-0.424512	0.107244	0.549182	1.733	2.627	-0.600145	0	0	0	0	0	-0.656524	-0.673377	0.0168537	0.291851	1.166	1.924	-0.722541	0	0	0	0	0
STM14_2105	SL1344_1672	STM1741	STM14_2105	Potassium voltage-gated channel subfamily KQT; possible potassium channel, VIC family	0	0	0.0833088	-0.343964	0.427273	0.77569	1.846	2.995	-0.698153	0	0	0	0	0	0.30367	0.407418	-0.103748	1.00909	1.969	2.847	-0.531979	0	0	0	1	0
STM14_2106	SL1344_1673	STM1742	oppF	Oligopeptide transport ATP-binding protein OppF (TC 3.A.1.5.1)	0	0	0.322286	0.0633507	0.258935	0.587189	7.109	6.558	0.116391	0	0	0	0	0	0.524296	0.0196526	0.504644	0.906113	3.459	6.711	-0.956173	0	0	0	1	-1
STM14_2107	SL1344_1674	STM1743	oppD	Oligopeptide transport ATP-binding protein OppD (TC 3.A.1.5.1)	0	0	0.156595	0.205969	-0.0493737	0.717278	NA	NA	NA	0	0	0	0	NA	0.199804	0.408068	-0.208264	1.44623	NA	NA	NA	0	0	0	1	NA
STM14_2108	SL1344_1675	STM1744	oppC	Oligopeptide transport system permease protein OppC (TC 3.A.1.5.1)	0	0	0.864154	0.602672	0.261483	1.26749	NA	NA	NA	1	0	0	1	NA	0.617824	0.489938	0.127885	1.45776	NA	NA	NA	0	0	0	1	NA
STM14_2109	SL1344_1676	STM1745	oppB	Oligopeptide transport system permease protein OppB (TC 3.A.1.5.1)	0	0	1.55284	1.39013	0.162714	2.03207	4.143	5.919	-0.514678	1	1	0	1	0	0.947702	0.898102	0.0495998	1.76031	2.421	3.194	-0.399761	1	1	0	1	0
STM14_2110	SL1344_1677	STM1746	oppA	Oligopeptide ABC transporter, periplasmic oligopeptide-binding protein OppA (TC 3.A.1.5.1)	0	0	0.050978	0.827327	-0.776349	1.38446	5.687	4.121	0.464673	0	1	0	1	0	0.273301	0.768284	-0.494983	1.54281	3.621	2.55	0.505891	0	0	0	1	0
STM14_2112	SL1344_1679	STM1748	ychE	UPF0056 inner membrane protein YchE	0	0	0.453779	0.485405	-0.0316267	1.10119	1.259	2.039	-0.695583	0	0	0	1	0	0.299073	0.592763	-0.29369	1.20811	1	1.388	-0.473008	0	0	0	1	0
STM14_2113	SL1344_1680	STM1749	adhE	Acetaldehyde dehydrogenase (EC 1.2.1.10) / Alcohol dehydrogenase (EC 1.1.1.1)	0	0	1.41528	1.49114	-0.0758523	2.11678	4.424	7.878	-0.832478	1	1	0	1	-1	1.871	1.79926	0.0717465	2.7057	1.799	3.168	-0.816377	1	1	0	1	-1
STM14_2114	SL1344_1681	STM1750	tdk_2	Thymidine kinase (EC 2.7.1.21)	0	0	-0.612346	-0.449069	-0.163277	0.413576	2.393	3.529	-0.560439	0	0	0	0	0	-0.439741	-0.295997	-0.143743	1.02585	1.519	2.304	-0.601019	0	0	0	1	0
STM14_2116	SL1344_1682	STM1751	hns	DNA-binding protein H-NS	0	0	0.209204	0.344352	-0.135148	1.09606	3.884	5.719	-0.55822	0	0	0	1	0	0.33979	0.28725	0.0525398	1.31017	2.84	3.357	-0.241282	0	0	0	1	0
STM14_2118	SL1344_1683	STM1752	galU	UTP--glucose-1-phosphate uridylyltransferase (EC 2.7.7.9)	0	0	-0.87766	-0.500599	-0.37706	0.411167	5.498	6.759	-0.297903	-1	0	0	0	0	-0.235592	-0.155092	-0.0805002	0.662747	3.099	4.052	-0.386831	0	0	0	0	0
STM14_2119	SL1344_1684	STM1753	hnr	Regulator of RpoS	0	0	0.129529	-0.493635	0.623164	0.195552	2.1	3.216	-0.614878	0	0	0	0	0	0.30741	-0.0301848	0.337595	0.404779	1.26	2.23	-0.82362	0	0	0	0	-1
STM14_2120	SL1344_1685	STM1754	ychK	FIG00613342: Bacterial patatin-like phospholipase domain containing protein	0	0	0.282541	0.100092	0.182448	0.829172	1.301	2.16	-0.73141	0	0	0	1	0	0.518336	0.942665	-0.424328	1.47741	0.8839	1.649	-0.899636	0	1	0	1	-1
STM14_2121	SL1344_1686	STM1755	ychJ	UPF0225 protein YchJ	0	0	-0.460254	-0.622567	0.162313	0.0342083	2.301	3.968	-0.786151	0	0	0	0	0	-0.373355	-0.0239804	-0.349375	0.835026	1.506	2.539	-0.753539	0	0	0	1	0
STM14_2122	SL1344_1687	STM1756	purU	Formyltetrahydrofolate deformylase (EC 3.5.1.10)	0	0	0.659804	0.431842	0.227962	1.16635	3.073	4.374	-0.509305	0	0	0	1	0	0.637212	0.2721	0.365113	1.40101	1.912	2.883	-0.592488	0	0	0	1	0
STM14_2124	-	-	STM14_2124	-	0	0	NA	NA	NA	-0.0033717	NA	NA	NA	NA	NA	NA	0	NA	NA	NA	NA	-0.305163	NA	NA	NA	NA	NA	NA	0	NA
STM14_2125	-	-	STM14_2125	-	0	0	NA	NA	NA	-4.08436	NA	NA	NA	NA	NA	NA	-1	NA	NA	NA	NA	-3.02336	NA	NA	NA	NA	NA	NA	-1	NA
STM14_2126	-	-	STM14_2126	-	0	0	NA	NA	NA	-0.00201352	NA	NA	NA	NA	NA	NA	0	NA	NA	NA	NA	-0.324257	NA	NA	NA	NA	NA	NA	0	NA
STM14_2127	SL1344_1688	STM1760	STM14_2127	putative secreted protein	0	0	-0.614844	0.614074	-1.22892	1.38222	1.28	1.746	-0.44791	0	0	-1	1	0	0.346108	1.04604	-0.699937	1.51809	0.9872	1.415	-0.519388	0	1	0	1	0
STM14_2132	SL1344_1692	STM1764	narG	Respiratory nitrate reductase alpha chain (EC 1.7.99.4)	0	0	NA	NA	NA	-0.0410915	NA	NA	NA	NA	NA	NA	0	NA	NA	NA	NA	-0.0665769	NA	NA	NA	NA	NA	NA	0	NA
STM14_2134	SL1344_1693	STM1765	narK	Nitrate/nitrite transporter NarK	0	0	NA	NA	NA	0.684787	NA	NA	NA	NA	NA	NA	0	NA	NA	NA	NA	-0.622753	NA	NA	NA	NA	NA	NA	0	NA
STM14_2136	SL1344_1694	STM1766	narX	Nitrate/nitrite sensor protein NarX	0	0	-0.570264	-0.904025	0.333761	-0.44602	1.906	2.249	-0.238736	0	-1	0	0	0	-0.775839	-0.789935	0.0140957	-0.1191	1.314	1.593	-0.277781	0	0	0	0	0
STM14_2137	SL1344_1695	STM1767	narL	Nitrate/nitrite response regulator protein NarL	0	0	-0.41795	-0.12566	-0.292291	0.87965	NA	NA	NA	0	0	0	1	NA	-0.537639	-0.196104	-0.341534	0.820244	NA	NA	NA	0	0	0	1	NA
STM14_2138	SL1344_1696	STM1768	ychP	Putative invasin	0	0	-0.603697	-0.420189	-0.183508	0.623255	1.149	1.548	-0.430027	0	0	0	0	0	-0.804866	-0.529578	-0.275288	-0.309625	0.9457	1.374	-0.538928	-1	0	0	0	0
STM14_2139	SL1344_1697	STM1769	ychN	Protein YchN	0	0	-0.585872	-0.109976	-0.475896	0.83084	2.68	4.079	-0.605983	0	0	0	1	0	-0.474724	-0.110204	-0.364519	1.08091	2.009	2.932	-0.545408	0	0	0	1	0
STM14_2140	SL1344_1698	STM1770	chaB	Cation transport regulator chaB	0	0	0.414703	1.8414	-1.42669	3.1239	NA	NA	NA	0	1	-1	1	NA	1.13891	2.04495	-0.906033	2.3923	NA	NA	NA	1	1	-1	1	NA
STM14_2141	SL1344_1699	STM1771	chaA	Calcium/proton antiporter	0	0	-1.20847	-0.751865	-0.456601	0.170166	3.988	4.919	-0.3027	-1	0	0	0	0	-0.5065	-0.0245059	-0.481994	0.59317	2.204	3.611	-0.712274	0	0	0	0	0
STM14_2142	SL1344_1700	STM1772	kdsA	2-Keto-3-deoxy-D-manno-octulosonate-8-phosphate synthase (EC 2.5.1.55)	0	0	0.110469	0.285468	-0.174999	1.19311	NA	NA	NA	0	0	0	1	NA	0.184843	0.25809	-0.0732474	1.54357	NA	NA	NA	0	0	0	1	NA
STM14_2143	SL1344_1701	STM1773	ychA	FIG002708: Protein SirB1	0	0	-0.42814	-0.455671	0.0275314	-0.00144637	2.136	5.598	-1.39	0	0	0	0	-1	-0.351126	-0.310671	-0.0404548	0.749615	1.621	3.475	-1.10013	0	0	0	0	-1
STM14_2144	SL1344_1702	STM1774	sirC	FIG002082: Protein SirB2	0	0	NA	NA	NA	-0.0235721	NA	NA	NA	NA	NA	NA	0	NA	NA	NA	NA	0.273598	NA	NA	NA	NA	NA	NA	0	NA
STM14_2145	SL1344_1703	STM1775	hemK	Peptide chain release factor N(5)-glutamine methyltransferase (EC 2.1.1.297)	0	1	-0.199969	-0.606378	0.406409	-0.256386	3.681	4.338	-0.236932	0	0	0	0	0	0.230087	-0.409274	0.639361	0.313382	1.852	3.058	-0.723504	0	0	0	0	0
STM14_2146	SL1344_1704	STM1776	prfA	Peptide chain release factor 1	0	0	-0.465924	-0.823467	0.357543	0.129499	2.881	3.399	-0.238541	0	-1	0	0	0	-0.252239	-0.423085	0.170846	0.695592	1.587	2.285	-0.525892	0	0	0	0	0
STM14_2147	SL1344_1705	STM1777	hemA	Glutamyl-tRNA reductase (EC 1.2.1.70)	1	0	0.182513	-1.1874	1.36992	-0.323304	1.109	1.126	-0.0219475	0	-1	1	0	0	-0.0818472	-1.0137	0.931854	-0.092968	0.9523	0.9922	-0.0592148	0	-1	1	0	0
STM14_2149	SL1344_1706	STM1778	lolB	Outer membrane lipoprotein LolB	0	0	0.11302	-0.0819103	0.19493	0.666765	1.406	2.761	-0.973594	0	0	0	0	-1	-0.0974419	-0.248762	0.151321	0.898269	1.227	1.872	-0.609445	0	0	0	1	0
STM14_2150	SL1344_1707	STM1779	ipk	4-diphosphocytidyl-2-C-methyl-D-erythritol kinase (EC 2.7.1.148)	0	0	-0.0402751	-0.369758	0.329483	-0.240426	2.723	5.619	-1.04512	0	0	0	0	-1	0.0192827	0.0209875	-0.00170478	0.510829	2.105	3.96	-0.91168	0	0	0	0	-1
STM14_2153	SL1344_1708	STM1780	prsA	Ribose-phosphate pyrophosphokinase (EC 2.7.6.1)	0	0	0.483749	0.593725	-0.109976	1.27412	4.55	10.62	-1.22285	0	0	0	1	-1	0.239047	0.208404	0.0306439	1.53488	4.178	7.473	-0.838875	0	0	0	1	-1
STM14_2154	SL1344_1709	STM1781	ychM	Putative sulfate permease	0	0	-0.761844	-0.427355	-0.33449	0.432526	2.823	5.275	-0.901942	0	0	0	0	-1	-0.373624	-0.222668	-0.150955	0.709434	3.383	5.991	-0.824494	0	0	0	0	-1
STM14_2155	SL1344_1710	STM1782	ychH	Putative membrane protein YchH	0	0	0.561596	1.93928	-1.37769	2.48536	NA	NA	NA	0	1	-1	1	NA	-1.01962	-0.213242	-0.806376	1.04277	NA	NA	NA	-1	0	-1	1	NA
STM14_2156	SL1344_1711	STM1783	pth	Peptidyl-tRNA hydrolase (EC 3.1.1.29)	0	0	-0.0868164	-0.231703	0.144887	0.533916	1.483	2.767	-0.899804	0	0	0	0	-1	0.222836	-0.0308492	0.253686	0.907607	1.095	1.813	-0.727448	0	0	0	1	0
STM14_2157	SL1344_1712	STM1784	ychF	GTP-binding and nucleic acid-binding protein YchF	0	0	-0.408988	-0.607385	0.198397	0.270766	1.782	3.127	-0.811282	0	0	0	0	-1	0.0541329	-0.171084	0.225217	0.837243	1.134	2.173	-0.938268	0	0	0	1	-1
STM14_2159	SL1344_1713	STM1785	STM14_2159	hypothetical protein	0	0	-1.81581	-0.767233	-1.04858	0.210642	1.086	1.248	-0.200594	-1	0	-1	0	0	-0.575719	0.0120292	-0.587748	1.04998	1.027	1.749	-0.768094	0	0	0	1	0
STM14_2170	SL1344_1723	STM1795	STM14_2170	NAD-specific glutamate dehydrogenase (EC 1.4.1.2); NADP-specific glutamate dehydrogenase (EC 1.4.1.4)	1	0	-6.59914	-5.08287	-1.51627	-4.52619	NA	NA	NA	-1	-1	-1	-1	NA	-5.41498	-4.4197	-0.995284	-3.51344	NA	NA	NA	-1	-1	-1	-1	NA
STM14_2172	SL1344_1724	STM1796	treA	Trehalase (EC 3.2.1.28) @ Periplasmic trehalase (EC 3.2.1.28)	1	0	2.6491	2.72471	-0.0756067	3.47883	6.443	13.09	-1.02266	1	1	0	1	-1	3.10322	2.86079	0.24243	3.52676	4.355	9.909	-1.18607	1	1	0	1	-1
STM14_2173	SL1344_1725	STM1797	ymgE	UPF0410 protein YmgE	0	0	3.1885	2.581	0.607506	3.61461	NA	NA	NA	1	1	0	1	NA	3.24263	2.83983	0.402798	3.58965	NA	NA	NA	1	1	0	1	NA
STM14_2175	SL1344_1727	STM1799	emtA	Endo-type membrane-bound lytic murein transglycosylase A (EC 4.2.2.n2)	0	0	-0.354142	0.146189	-0.500331	0.821472	0.9758	2.726	-1.48213	0	0	0	1	-1	-0.257046	0.0795336	-0.33658	1.17252	0.8805	2.519	-1.51646	0	0	0	1	-1
STM14_2176	SL1344_1728	STM1800	ldcA	Muramoyltetrapeptide carboxypeptidase (EC 3.4.17.13)	0	0	0.859976	1.02577	-0.165798	2.01116	1.528	3.124	-1.03175	1	1	0	1	-1	1.18381	1.37918	-0.195365	1.98903	1.251	2.028	-0.696976	1	1	0	1	0
STM14_2177	SL1344_1729	STM1801	ycgO	K(+)/H(+) antiporter NhaP2	0	0	-0.31131	-1.59427	1.28296	-0.774013	1.684	1.92	-0.189214	0	-1	1	0	0	0.0229736	-0.920039	0.943012	-0.378313	1.205	1.402	-0.218453	0	-1	1	0	0
STM14_2178	SL1344_1730	STM1802	dadX	Alanine racemase (EC 5.1.1.1)	0	0	-0.764806	-0.868526	0.10372	-0.366805	3.193	4.289	-0.425729	0	-1	0	0	0	-3.36542	-3.45655	0.0911252	-2.68786	1.674	3.572	-1.09343	-1	-1	0	-1	-1
STM14_2179	SL1344_1731	STM1803	dadA	D-amino acid dehydrogenase (EC 1.4.99.1)	1	0	-0.578099	-0.29799	-0.280109	0.0942581	2.778	3.5	-0.333308	0	0	0	0	0	-4.17048	-3.94786	-0.22262	-2.42829	1.604	2.759	-0.782471	-1	-1	0	-1	0
STM14_2181	SL1344_1732	STM1804	ycgB	FIG004684: SpoVR-like protein	1	0	3.76459	2.96666	0.797928	3.75154	NA	NA	NA	1	1	0	1	NA	2.66877	2.43785	0.230915	3.114	NA	NA	NA	1	1	0	1	NA
STM14_2182	SL1344_1733	STM1805	fadR	Transcriptional regulator for fatty acid degradation FadR, GntR family	0	0	0.0151855	0.109928	-0.0947425	0.931995	1.277	1.165	0.132429	0	0	0	1	0	-0.0435028	0.273016	-0.316518	1.2357	1.115	0.9765	0.191352	0	0	0	1	0
STM14_2183	SL1344_1734	STM1806	nhaB	Na+/H+ antiporter NhaB	0	0	0.521639	0.461915	0.0597246	1.23528	2.009	3.09	-0.621129	0	0	0	1	0	0.881417	0.602738	0.278679	1.71856	2.368	2.251	0.073103	1	0	0	1	0
STM14_2184	SL1344_1735	STM1807	dsbB	Periplasmic thiol:disulfide oxidoreductase DsbB, required for DsbA reoxidation	0	0	1.10787	0.405124	0.702747	1.04202	2.386	3.792	-0.668365	1	0	0	1	0	0.833702	0.721721	0.11198	1.51676	2.205	3.235	-0.552987	1	0	0	1	0
STM14_2186	SL1344_1737	STM1809	STM14_2186	Gns protein	0	0	-1.30916	-0.298209	-1.01095	0.752377	NA	NA	NA	-1	0	-1	0	NA	-0.466594	0.334534	-0.801128	1.11198	NA	NA	NA	0	0	-1	1	NA
STM14_2188	SL1344_1738	STM1810	STM14_2188	hypothetical protein	0	0	NA	NA	NA	0.784636	NA	NA	NA	NA	NA	NA	0	NA	NA	NA	NA	1.4501	NA	NA	NA	NA	NA	NA	1	NA
STM14_2190	SL1344_1739	STM1811	ycgN	UPF0260 protein YcgN	0	0	-0.455257	-0.219969	-0.235289	0.297528	1.291	1.37	-0.0856869	0	0	0	0	0	-0.523595	-0.128361	-0.395234	0.622001	1.003	0.9855	0.0253938	0	0	0	0	0
STM14_2191	SL1344_1740	STM1812	ycgM	FIG094199: Fumarylacetoacetate hydrolase	0	0	0.229371	0.127066	0.102305	0.800506	1.513	1.879	-0.312553	0	0	0	1	0	0.271555	0.25353	0.0180252	1.18698	1.098	1.423	-0.374058	0	0	0	1	0
STM14_2192	SL1344_1741	STM1813	ycgL	Protein YcgL	0	0	-0.973925	-0.203733	-0.770192	0.470733	1.462	2.119	-0.53544	-1	0	0	0	0	-0.691353	-0.0691337	-0.622219	0.946957	1.047	1.392	-0.410898	0	0	0	1	0
STM14_2193	SL1344_1742	STM1814	minC	Septum site-determining protein MinC	0	0	-1.37915	-1.28561	-0.0935405	-0.895517	1.417	1.724	-0.28292	-1	-1	0	-1	0	-1.76836	-1.43396	-0.334404	-0.57473	1.15	1.392	-0.275525	-1	-1	0	0	0
STM14_2194	SL1344_1743	STM1815	minD	Septum site-determining protein MinD	1	0	-0.901275	-0.830118	-0.0711566	-0.0941856	3.174	4.165	-0.392014	-1	-1	0	0	0	-1.11488	-1.05895	-0.0559291	0.0900762	2.417	3.174	-0.393085	-1	-1	0	0	0
STM14_2195	SL1344_1744	STM1816	minE	Cell division topological specificity factor MinE	0	0	-1.09314	-0.873513	-0.219626	-0.233573	5.513	5.008	0.138603	-1	-1	0	0	0	-1.30137	-0.978023	-0.323348	0.06941	3.188	3.762	-0.238848	-1	-1	0	0	0
STM14_2196	SL1344_1745	STM1817	rnd	Ribonuclease D (EC 3.1.26.3)	0	0	-0.0610294	-0.381511	0.320482	0.0674613	NA	NA	NA	0	0	0	0	NA	-0.185174	-0.326854	0.14168	0.195642	NA	NA	NA	0	0	0	0	NA
STM14_2199	SL1344_1747	STM1818	fadD	Long-chain-fatty-acid--CoA ligase (EC 6.2.1.3)	0	0	0.428344	-0.196231	0.624576	0.404894	3.614	6.583	-0.865149	0	0	0	0	-1	-0.461722	-0.669673	0.207952	0.458606	1.78	4.597	-1.36882	0	0	0	0	-1
STM14_2201	SL1344_1748	STM1819	slp	Uncharacterized lipoprotein YeaY	0	0	0.363001	-0.627101	0.990102	0.107159	3.765	3.224	0.223798	0	0	1	0	0	0.253638	-0.321496	0.575134	0.605921	1.793	2.383	-0.410403	0	0	0	0	0
STM14_2202	SL1344_1749	STM1820	yeaZ	TsaB protein, required for threonylcarbamoyladenosine (t(6)A) formation in tRNA	0	0	-0.563499	-0.866941	0.303443	-0.43023	1.868	2.541	-0.443902	0	-1	0	0	0	-0.494155	-0.915803	0.421649	0.269304	1.038	1.754	-0.756842	0	-1	0	0	0
STM14_2203	SL1344_1750	STM1821	yoaA	DinG family ATP-dependent helicase YoaA	0	0	0.0865737	-0.533973	0.620546	0.0907266	1.205	1.897	-0.654687	0	0	0	0	0	0.323651	-0.0861602	0.409811	0.567305	0.9482	1.428	-0.590733	0	0	0	0	0
STM14_2204	SL1344_1751	STM1822	yoaB	RidA/YER057c/UK114 superfamily, group 2, YoaB-like protein	0	0	-0.358355	-0.230654	-0.127701	0.636842	3.001	5.296	-0.81946	0	0	0	0	-1	-0.389825	0.0528851	-0.44271	1.04711	2.319	3.476	-0.583925	0	0	0	1	0
STM14_2205	SL1344_1752	STM1823	yoaH	UPF0181 protein YoaH	0	0	-1.42739	-0.326741	-1.10065	0.733322	NA	NA	NA	-1	0	-1	0	NA	-0.751941	-0.290791	-0.46115	0.808574	NA	NA	NA	0	0	0	1	NA
STM14_2206	SL1344_1753	STM1824	pabB	Para-aminobenzoate synthase, aminase component (EC 2.6.1.85)	0	0	0.777495	0.565532	0.211963	1.62175	1.796	2.791	-0.635995	0	0	0	1	0	1.08883	0.756209	0.332616	1.5618	1.181	1.866	-0.65994	1	0	0	1	0
STM14_2207	SL1344_1754	STM1825	yeaB	Uncharacterized Nudix hydrolase NudL	0	0	0.903577	0.308194	0.595383	1.29169	2.076	2.943	-0.503481	1	0	0	1	0	1.06731	0.953996	0.113317	1.70734	1.288	2.087	-0.696298	1	1	0	1	0
STM14_2208	SL1344_1755	STM1826	sdaA	L-serine dehydratase, beta subunit (EC 4.3.1.17) / L-serine dehydratase, alpha subunit (EC 4.3.1.17)	0	0	-1.75855	-1.39017	-0.368385	-0.70213	5.071	5.872	-0.211582	-1	-1	0	0	0	-1.58243	-1.08518	-0.497253	-0.278416	2.495	4.216	-0.756835	-1	-1	0	0	0
STM14_2209	SL1344_1756	STM1827	STM14_2209	c-di-GMP phosphodiesterase (EC 3.1.4.52) => PdeD	0	0	NA	NA	NA	1.36637	NA	NA	NA	NA	NA	NA	1	NA	NA	NA	NA	1.95722	NA	NA	NA	NA	NA	NA	1	NA
STM14_2210	SL1344_1757	STM1828	yoaE	UPF0053 inner membrane protein YoaE	0	0	1.57933	1.25753	0.321802	1.58091	2.496	5.033	-1.0118	1	1	0	1	-1	1.67132	1.62584	0.0454812	2.4536	1.602	3.505	-1.12954	1	1	0	1	-1
STM14_2212	SL1344_1759	STM1830	manX	PTS system, mannose-specific IIA component / PTS system, mannose-specific IIB component (EC 2.7.1.69)	0	0	1.0167	1.02084	-0.00414341	1.42689	15.47	22.51	-0.541093	1	1	0	1	0	0.171734	0.44435	-0.272616	1.53105	6.215	16.12	-1.37503	0	0	0	1	-1
STM14_2213	SL1344_1760	STM1831	manY	PTS system, mannose-specific IIC component	0	0	1.21219	0.822114	0.390079	1.26482	NA	NA	NA	1	1	0	1	NA	0.697232	0.612765	0.0844671	1.83592	NA	NA	NA	0	0	0	1	NA
STM14_2214	SL1344_1761	STM1832	manZ	PTS system, mannose-specific IID component	0	0	0.921491	1.17128	-0.249785	1.655	NA	NA	NA	1	1	0	1	NA	0.481849	0.870355	-0.388506	1.98624	NA	NA	NA	0	1	0	1	NA
STM14_2217	SL1344_1764	STM1835	rrmA	Ribosomal RNA large subunit methyltransferase A (EC 2.1.1.51)	0	0	0.0818613	0.194294	-0.112433	0.6308	1.647	1.88	-0.190892	0	0	0	0	0	-0.183026	-0.0254995	-0.157526	1.21275	1.044	1.502	-0.524763	0	0	0	1	0
STM14_2218	SL1344_1765	STM1836	ftsI2	Cell division protein FtsI [Peptidoglycan synthetase] (EC 2.4.1.129)	0	0	0.733803	0.237825	0.495978	0.843263	1.333	1.717	-0.365213	0	0	0	1	0	0.931675	0.453785	0.477889	1.26366	0.996	1.485	-0.576245	1	0	0	1	0
STM14_2220	SL1344_1766	STM1837	cspC	Cold shock protein of CSP family => CspC (naming convention as in E.coli)	0	0	-0.746895	-0.232196	-0.514699	0.715285	5.148	8.603	-0.740828	0	0	0	0	0	-0.747496	-0.282015	-0.465482	0.701364	2.316	5.782	-1.31993	0	0	0	0	-1
STM14_2221	SL1344_1767	STM1838	yobF	Uncharacterized protein YobF	0	0	-0.199291	-1.71339	1.5141	-1.23213	5.197	9.446	-0.862024	0	-1	1	-1	-1	0.102012	-0.735205	0.837217	-0.53767	2.27	6.467	-1.5104	0	0	1	0	-1
STM14_2224	-	-	STM14_2224	-	0	0	NA	NA	NA	1.33895	NA	NA	NA	NA	NA	NA	1	NA	NA	NA	NA	1.7904	NA	NA	NA	NA	NA	NA	1	NA
STM14_2225	SL1344_1768	STM1839	STM14_2225	Uncharacterized protein YebO	0	0	1.28954	1.71819	-0.428654	2.18694	0.9857	1.862	-0.917633	1	1	0	1	0	0.803163	1.39849	-0.595326	2.2599	0.8757	2.166	-1.30652	1	1	0	1	-1
STM14_2226	SL1344_1769	STM1840	yobG	PhoP/PhoQ regulator MgrB	0	0	2.12475	2.2906	-0.165846	2.83561	NA	NA	NA	1	1	0	1	NA	1.19537	1.89782	-0.702447	3.01027	NA	NA	NA	1	1	0	1	NA
STM14_2227	SL1344_1770	STM1841	STM14_2227	Uncharacterized protein YobH	0	0	-1.40386	-0.487742	-0.916119	0.517876	NA	NA	NA	-1	0	-1	0	NA	-2.73516	-1.84996	-0.885197	-1.18836	NA	NA	NA	-1	-1	-1	-1	NA
STM14_2228	SL1344_1771	STM1842	kdgR	Transcriptional regulator KdgR, KDG operon repressor	0	0	-0.244129	0.149706	-0.393835	0.711914	2.725	4.831	-0.826066	0	0	0	0	-1	-0.381467	0.17017	-0.551638	1.13503	1.691	3.252	-0.943451	0	0	0	1	-1
STM14_2229	-	-	STM14_2229	-	0	0	NA	NA	NA	0.693229	NA	NA	NA	NA	NA	NA	0	NA	NA	NA	NA	1.01074	NA	NA	NA	NA	NA	NA	1	NA
STM14_2230	SL1344_1772	STM1843	STM14_2230	Uncharacterized transporter YebQ, major facilitator superfamily (MFS)	0	0	-0.615393	-0.732545	0.117153	0.482663	NA	NA	NA	0	0	0	0	NA	0.432917	0.511781	-0.0788636	0.79968	NA	NA	NA	0	0	0	0	NA
STM14_2231	SL1344_1773	STM1844	htpX	Protease HtpX	0	0	-1.01059	-0.900923	-0.109664	-0.320263	3.431	4.176	-0.283493	-1	-1	0	0	0	-1.09035	-0.945061	-0.145288	0.10432	1.855	2.938	-0.663415	-1	-1	0	0	0
STM14_2232	SL1344_1774	STM1845	prc	Tail-specific protease precursor (EC 3.4.21.102)	0	0	0.605082	-0.344768	0.94985	0.181622	2.179	3.065	-0.492221	0	0	1	0	0	0.83141	0.115148	0.716262	0.818849	1.327	2.138	-0.688093	1	0	0	1	0
STM14_2233	SL1344_1775	STM1846	proQ	ProQ: influences osmotic activation of compatible solute ProP	0	0	-0.478395	-0.338466	-0.139929	0.270908	1.718	3.876	-1.17384	0	0	0	0	-1	-0.15622	0.0279842	-0.184204	0.902344	1.353	2.853	-1.07632	0	0	0	1	-1
STM14_2234	SL1344_1776	STM1847	yebR	Free methionine-(R)-sulfoxide reductase, contains GAF domain	0	0	-0.419556	0.492181	-0.911737	1.00403	1.783	3.75	-1.07258	0	0	-1	1	-1	0.12933	0.972719	-0.843389	1.66588	1.376	2.825	-1.03777	0	1	-1	1	-1
STM14_2235	SL1344_1777	STM1848	yebS	Paraquat-inducible protein A	0	0	1.7966	1.38483	0.411768	2.36924	1.196	1.537	-0.3619	1	1	0	1	0	1.72899	1.69664	0.03235	2.09499	0.9966	1.217	-0.288243	1	1	0	1	0
STM14_2236	SL1344_1778	STM1849	STM14_2236	Paraquat-inducible protein B	0	0	1.7224	0.888057	0.834338	1.40466	2.523	3.469	-0.45938	1	1	1	1	0	2.28801	1.46998	0.818034	1.86311	1.627	2.439	-0.584076	1	1	1	1	0
STM14_2237	SL1344_1779	STM1850	yebU	16S rRNA (cytosine(1407)-C(5))-methyltransferase (EC 2.1.1.178)	0	0	-0.0310985	-0.356335	0.325237	0.245825	2.509	2.29	0.131765	0	0	0	0	0	0.180402	-0.337201	0.517603	0.606622	1.541	1.554	-0.0121196	0	0	0	0	0
STM14_2239	SL1344_1780	STM1851	STM14_2239	hypothetical protein	0	0	2.08114	3.36501	-1.28387	4.55595	NA	NA	NA	1	1	-1	1	NA	2.36598	3.57972	-1.21374	4.19529	NA	NA	NA	1	1	-1	1	NA
STM14_2242	SL1344_1783	STM1854	STM14_2242	Putative inner membrane protein	0	1	6.55503	7.02744	-0.472409	8.04511	NA	NA	NA	1	1	0	1	NA	4.7651	4.90312	-0.138028	6.36609	NA	NA	NA	1	1	0	1	NA
STM14_2248	SL1344_1786	-	STM14_2248	hypothetical protein	0	0	-0.194269	0.237175	-0.431444	1.03338	1.238	1.128	0.134244	0	0	0	1	0	-0.24084	0.540352	-0.781192	1.38627	0.8647	1.056	-0.288338	0	0	0	1	0
STM14_2249	SL1344_1787	STM1857	STM14_2249	Acetyltransferase	0	0	0.674134	1.27474	-0.600608	2.01468	2.743	3.783	-0.463776	0	1	0	1	0	-0.91734	-0.293858	-0.623482	0.63062	1.583	3.221	-1.02485	-1	0	0	0	-1
STM14_2256	SL1344_1793	STM1862	pagO	Permease of the drug/metabolite transporter (DMT) superfamily	0	0	4.86166	4.73608	0.125575	5.81478	NA	NA	NA	1	1	0	1	NA	3.75522	3.95408	-0.198857	4.95413	NA	NA	NA	1	1	0	1	NA
STM14_2262	SL1344_1797	STM1866	pagM	-	0	0	NA	NA	NA	7.48713	NA	NA	NA	NA	NA	NA	1	NA	NA	NA	NA	6.63227	NA	NA	NA	NA	NA	NA	1	NA
STM14_2265	SL1344_1799	STM1867	pagK	-	0	0	6.08466	7.6044	-1.51973	8.4824	NA	NA	NA	1	1	-1	1	NA	5.01547	6.2362	-1.22073	7.1863	NA	NA	NA	1	1	-1	1	NA
STM14_2269	SL1344_1802	STM1868A	STM14_2269	lytic enzyme	0	0	1.31254	1.98101	-0.668472	2.03146	NA	NA	NA	1	1	0	1	NA	0.893592	1.50733	-0.613742	2.39239	NA	NA	NA	1	1	0	1	NA
STM14_2270	-	-	STM14_2270	-	0	0	2.58541	2.65806	-0.0726526	2.84695	NA	NA	NA	1	1	0	1	NA	1.78395	1.85731	-0.0733628	3.04579	NA	NA	NA	1	1	0	1	NA
STM14_2277	-	-	STM14_2277	-	0	0	NA	NA	NA	2.63572	NA	NA	NA	NA	NA	NA	1	NA	NA	NA	NA	3.43409	NA	NA	NA	NA	NA	NA	1	NA
STM14_2278	SL1344_1807	STM1873	STM14_2278	FIG00923183: possible exported protein YebY	0	0	-0.229363	-0.237922	0.00855887	0.282955	2.913	6.197	-1.08906	0	0	0	0	-1	-0.393037	-0.378172	-0.0148651	0.556886	2.006	4.152	-1.04948	0	0	0	0	-1
STM14_2279	SL1344_1808	STM1874	STM14_2279	Copper resistance protein CopD	0	0	-1.14348	-1.56903	0.42555	-1.42569	3.143	5.787	-0.880673	-1	-1	0	-1	-1	-0.731241	-1.41032	0.679077	-0.744174	2.104	4.104	-0.963896	0	-1	0	0	-1
STM14_2280	SL1344_1809	STM1875	yobA	Copper resistance protein CopC	0	0	-0.931593	-1.052	0.120405	-0.0173853	3.446	6.191	-0.84525	-1	-1	0	0	-1	-0.844411	-1.13724	0.292828	0.0323193	2.336	4.392	-0.910838	-1	-1	0	0	-1
STM14_2281	SL1344_1810	STM1876	holE	DNA polymerase III theta subunit (EC 2.7.7.7)	0	0	-1.11307	0.121663	-1.23473	1.24344	NA	NA	NA	-1	0	-1	1	NA	-0.649559	0.542018	-1.19158	1.59358	NA	NA	NA	0	0	-1	1	NA
STM14_2282	SL1344_1811	STM1877	STM14_2282	Uncharacterized protein YobB	0	0	0.0499295	0.214842	-0.164912	0.894958	0.8711	1.32	-0.599628	0	0	0	1	0	-0.0202554	0.555148	-0.575403	1.21909	0.9772	1.394	-0.512505	0	0	0	1	0
STM14_2283	SL1344_1812	STM1878	exoX	Exodeoxyribonuclease X	0	1	0.437903	0.155111	0.282791	0.743877	1.114	1.276	-0.195879	0	0	0	0	0	0.147854	-0.108381	0.256235	0.980322	1.034	1.145	-0.147111	0	0	0	1	0
STM14_2284	SL1344_1813	STM1879	ptrB	Protease II (EC 3.4.21.83)	1	0	0.726146	0.706164	0.0199818	1.60981	2.531	3.56	-0.49217	0	0	0	1	0	1.28663	1.12185	0.164777	1.74208	1.43	2.457	-0.780883	1	1	0	1	0
STM14_2285	SL1344_1814	STM1880	yebE	FIG004088: inner membrane protein YebE	0	0	-3.2061	-1.33646	-1.86964	-0.463862	1.496	5.084	-1.76485	-1	-1	-1	0	-1	-3.01228	-0.431456	-2.58082	-0.118224	1.579	3.887	-1.29965	-1	0	-1	0	-1
STM14_2286	SL1344_1815	STM1881	yebF	Small secreted protein YebF	1	0	0.834063	0.778044	0.0560192	1.90222	3.924	7.1	-0.855494	1	0	0	1	-1	2.27599	2.177	0.0989902	2.79902	1.974	3.68	-0.898584	1	1	0	1	-1
STM14_2287	SL1344_1816	STM1882	yebG	YebG, DNA damage-inducible gene in SOS regulon, expressed in stationary phase	0	0	-1.33239	-1.38862	0.056226	-0.442574	3.019	4.844	-0.682128	-1	-1	0	0	0	-0.973991	-1.19164	0.217654	0.0453488	2.056	3.571	-0.796488	-1	-1	0	0	0
STM14_2288	SL1344_1817	STM1883	purT	Phosphoribosylglycinamide formyltransferase 2 (EC 2.1.2.-)	0	0	2.89632	2.62204	0.274283	3.48659	2.271	4.146	-0.868392	1	1	0	1	-1	3.38228	3.20479	0.177489	4.43895	1.702	2.836	-0.736626	1	1	0	1	0
STM14_2289	SL1344_1818	STM1884	eda	4-hydroxy-2-oxoglutarate aldolase (EC 4.1.3.16) @ 2-dehydro-3-deoxyphosphogluconate aldolase (EC 4.1.2.14)	0	0	1.1377	1.04989	0.0878154	1.90164	8.254	17.05	-1.04661	1	1	0	1	-1	0.622782	0.394474	0.228308	1.81183	3.731	13.28	-1.83162	0	0	0	1	-1
STM14_2290	SL1344_1819	STM1885	edd	Phosphogluconate dehydratase (EC 4.2.1.12)	0	0	-0.646653	-0.101451	-0.545202	0.013629	NA	NA	NA	0	0	0	0	NA	-0.554946	-0.116389	-0.438557	0.639539	NA	NA	NA	0	0	0	0	NA
STM14_2292	SL1344_1820	STM1886	zwf	Glucose-6-phosphate 1-dehydrogenase (EC 1.1.1.49)	0	0	-0.637271	-0.633962	-0.00330882	0.165133	4.757	7.972	-0.74489	0	0	0	0	0	-0.136162	-0.0223928	-0.113769	0.970671	2.889	6.542	-1.17916	0	0	0	1	-1
STM14_2295	SL1344_1821	STM1887	yebK	Phosphogluconate repressor HexR, RpiR family	0	0	0.0281837	-0.0228799	0.0510636	0.745424	1.831	1.684	0.12074	0	0	0	0	0	0.130585	-0.419904	0.550489	1.01163	1.181	1.121	0.0752227	0	0	0	1	0
STM14_2296	SL1344_1822	STM1888	pykA	Pyruvate kinase (EC 2.7.1.40)	0	0	-1.66124	-1.20003	-0.461208	-0.431114	3.595	9.722	-1.43526	-1	-1	0	0	-1	-0.690723	-0.398906	-0.291817	0.774633	3.136	5.946	-0.922994	0	0	0	0	-1
STM14_2297	SL1344_1823	STM1889	msbB	Lipid A biosynthesis myristoyltransferase (EC 2.3.1.243)	0	0	-0.226397	-0.549687	0.32329	0.133082	1.562	2.229	-0.513002	0	0	0	0	0	0.197003	0.107763	0.0892404	0.805792	1.11	1.544	-0.476113	0	0	0	1	0
STM14_2299	SL1344_1824	STM1890	yebA	Murein DD-endopeptidase MepM	0	0	-0.210455	-0.248328	0.0378736	0.261488	1.134	1.65	-0.541045	0	0	0	0	0	-0.611863	-0.853086	0.241223	0.387874	0.9615	1.559	-0.697262	0	-1	0	0	0
STM14_2300	SL1344_1825	STM1891	znuA	Zinc ABC transporter, substrate-binding protein ZnuA	0	0	-0.54791	-0.408103	-0.139807	0.265995	2.142	3.513	-0.713745	0	0	0	0	0	-0.475136	-0.380783	-0.0943531	0.373564	1.493	2.44	-0.708667	0	0	0	0	0
STM14_2301	SL1344_1826	STM1892	znuC	Zinc ABC transporter, ATP-binding protein ZnuC	0	0	-0.0844826	-1.23782	1.15333	-0.307462	1.161	1.204	-0.0524674	0	-1	1	0	0	-0.29987	-0.903676	0.603806	-0.140254	0.9426	0.928	0.0225209	0	-1	0	0	0
STM14_2302	SL1344_1827	STM1893	znuB	Zinc ABC transporter, permease protein ZnuB	0	0	0.569974	0.0690577	0.500916	0.419346	1.229	1.509	-0.296108	0	0	0	0	0	0.736802	-0.156007	0.892809	0.756304	0.9814	1.26	-0.360511	0	0	1	0	0
STM14_2303	SL1344_1828	STM1894	ruvB	Holliday junction DNA helicase RuvB	0	0	0.860954	-0.356762	1.21772	0.179288	1.445	2.336	-0.692971	1	0	1	0	0	0.716469	-0.287704	1.00417	0.632523	1.014	2.122	-1.06537	0	0	1	0	-1
STM14_2304	SL1344_1829	STM1895	ruvA	Holliday junction DNA helicase RuvA	0	0	-0.601396	-0.723781	0.122385	0.187051	1.496	2.722	-0.863557	0	0	0	0	-1	-0.577668	-0.492431	-0.0852373	0.475129	1.334	2.27	-0.766934	0	0	0	0	0
STM14_2309	SL1344_1833	STM1898	ruvC	Crossover junction endodeoxyribonuclease RuvC (EC 3.1.22.4)	0	0	1.12122	-0.30494	1.42616	0.179489	NA	NA	NA	1	0	1	0	NA	1.41224	0.0381653	1.37408	0.739518	NA	NA	NA	1	0	1	0	NA
STM14_2310	SL1344_1834	STM1899	yebC	Probable transcriptional regulatory protein YebC	0	0	0.806163	0.873542	-0.0673792	1.63481	NA	NA	NA	1	1	0	1	NA	0.479823	0.553727	-0.0739047	1.67006	NA	NA	NA	0	0	0	1	NA
STM14_2311	SL1344_1835	STM1900	ntpA	Dihydroneopterin triphosphate pyrophosphohydrolase type 2	0	0	1.81632	0.449615	1.3667	0.779368	3.847	5.094	-0.405065	1	0	1	0	0	1.60152	0.442585	1.15894	1.25938	1.985	4.659	-1.23088	1	0	1	1	-1
STM14_2312	SL1344_1836	STM1901	aspS	Aspartyl-tRNA synthetase (EC 6.1.1.12)	0	0	0.790764	0.87847	-0.0877062	1.58855	2.695	4.571	-0.762225	0	1	0	1	0	0.491896	0.405678	0.0862179	1.71237	1.747	3.613	-1.04832	0	0	0	1	-1
STM14_2314	SL1344_1837	STM1902	yecD	Isochorismatase family protein YecD	0	0	0.645685	1.02607	-0.380386	1.69833	1.699	2.467	-0.538072	0	1	0	1	0	0.725694	1.48073	-0.755034	2.39551	1.386	1.826	-0.39776	0	1	0	1	0
STM14_2315	SL1344_1838	STM1903	yecE	UPF0759 protein YecE	0	0	0.664549	0.607483	0.0570653	1.13594	1.256	1.562	-0.314558	0	0	0	1	0	1.16999	1.01383	0.156168	1.4862	0.8811	1.279	-0.537639	1	1	0	1	0
STM14_2316	SL1344_1839	STM1904	yecN	Inner membrane protein YecN	1	0	0.321822	-0.169099	0.490921	0.393223	1.126	1.388	-0.301801	0	0	0	0	0	0.685703	0.889183	-0.20348	1.29418	0.8969	1.116	-0.315318	0	1	0	1	0
STM14_2317	SL1344_1840	STM1905	yecO	tRNA (cmo5U34)-methyltransferase	0	0	-0.21428	-0.0233006	-0.190979	0.721035	1.275	2.363	-0.890122	0	0	0	0	0	-0.149792	-0.273766	0.123974	0.840607	0.8953	1.681	-0.908877	0	0	0	1	-1
STM14_2318	SL1344_1841	STM1906	yecP	tRNA (mo5U34)-methyltransferase	0	0	0.502007	-0.20568	0.707688	0.33932	1.753	2.785	-0.667851	0	0	0	0	0	0.537746	0.0311179	0.506628	0.996113	0.9745	2.061	-1.08061	0	0	0	1	-1
STM14_2319	SL1344_1842	STM1907	cutC	Cytoplasmic copper homeostasis protein CutC	0	0	1.36612	1.13157	0.234548	1.56697	3.703	6.011	-0.69891	1	1	0	1	0	0.92013	1.25484	-0.334714	2.18648	2.302	4.822	-1.06674	1	1	0	1	-1
STM14_2320	SL1344_1843	STM1908	yecM	Protein YecM	0	0	0.592811	1.08525	-0.492435	1.73256	3.451	5.422	-0.651811	0	1	0	1	0	0.196905	0.846709	-0.649803	1.62162	1.786	3.756	-1.07246	0	1	0	1	-1
STM14_2321	-	-	STM14_2321	hypothetical protein	0	0	NA	NA	NA	-1.02827	NA	NA	NA	NA	NA	NA	-1	NA	NA	NA	NA	-0.755498	NA	NA	NA	NA	NA	NA	0	NA
STM14_2322	SL1344_1844	STM1909	argS	Arginyl-tRNA synthetase (EC 6.1.1.19)	0	0	-0.31476	-0.463655	0.148895	0.313897	1.874	3.024	-0.690337	0	0	0	0	0	-0.491576	-0.576339	0.0847621	0.573869	1.203	2.307	-0.939381	0	0	0	0	-1
STM14_2324	SL1344_1845	STM1910	STM14_2324	Penicillin-binding protein 2 (PBP-2)	0	0	NA	NA	NA	-0.227784	NA	NA	NA	NA	NA	NA	0	NA	NA	NA	NA	1.59763	NA	NA	NA	NA	NA	NA	1	NA
STM14_2325	SL1344_1846	STM1911	STM14_2325	Rhamnogalacturonides degradation protein RhiN	0	0	0.808475	0.33818	0.470295	0.660859	NA	NA	NA	1	0	0	0	NA	0.411395	-0.00752074	0.418916	1.32467	NA	NA	NA	0	0	0	1	NA
STM14_2327	SL1344_1848	STM1913	flhA	Flagellar biosynthesis protein FlhA	0	0	-3.96956	-3.58254	-0.387024	-2.96121	2.382	1.934	0.300586	-1	-1	0	-1	0	-4.5666	-2.84795	-1.71865	-2.03779	1.123	1.767	-0.653944	-1	-1	-1	-1	0
STM14_2330	SL1344_1850	STM1915	cheZ	Chemotaxis response - phosphatase CheZ	0	0	-3.84463	-3.82546	-0.0191679	-3.52998	NA	NA	NA	-1	-1	0	-1	NA	-4.36872	-4.11964	-0.249076	-3.34105	NA	NA	NA	-1	-1	0	-1	NA
STM14_2331	SL1344_1851	STM1916	cheY	Chemotaxis regulator - transmits chemoreceptor signals to flagellar motor components CheY	1	0	-5.30707	-4.19514	-1.11192	-3.27044	NA	NA	NA	-1	-1	-1	-1	NA	-5.2362	-4.46582	-0.770387	-3.48022	NA	NA	NA	-1	-1	0	-1	NA
STM14_2335	SL1344_1855	STM1920	cheW	Positive regulator of CheA protein activity (CheW)	0	0	-4.6625	-4.60375	-0.0587485	-3.85005	NA	NA	NA	-1	-1	0	-1	NA	-4.92363	-4.72598	-0.197653	-4.09047	NA	NA	NA	-1	-1	0	-1	NA
STM14_2336	SL1344_1856	STM1921	cheA	Signal transduction histidine kinase CheA (EC 2.7.3.-)	1	0	-5.00596	-5.10053	0.0945674	-4.69554	NA	NA	NA	-1	-1	0	-1	NA	-5.64406	-5.492	-0.152057	-4.37428	NA	NA	NA	-1	-1	0	-1	NA
STM14_2338	SL1344_1858	STM1923	motA	Flagellar motor rotation protein MotA	1	0	-6.76478	-5.82294	-0.941835	-4.59731	NA	NA	NA	-1	-1	-1	-1	NA	-7.43476	-7.07629	-0.35847	-5.8936	NA	NA	NA	-1	-1	0	-1	NA
STM14_2340	SL1344_1859	STM1924	flhC	Flagellar transcriptional activator FlhC	1	0	-0.65928	-1.61371	0.954434	-1.01613	1.64	1.718	-0.0670342	0	-1	1	-1	0	-1.59314	-1.83389	0.240746	-0.962867	1.24	1.637	-0.400714	-1	-1	0	-1	0
STM14_2341	SL1344_1860	STM1925	flhD	Flagellar transcriptional activator FlhD	0	0	-1.84848	-1.37779	-0.470691	-0.819871	1.385	1.611	-0.218071	-1	-1	0	-1	0	-2.68195	-1.84809	-0.833865	-0.949941	0.9883	1.418	-0.520837	-1	-1	-1	-1	0
STM14_2344	SL1344_1861	STM1927	yecG	Universal stress protein C	0	0	1.79159	2.14601	-0.35442	3.11079	1.654	1.32	0.325421	1	1	0	1	0	1.12664	1.33256	-0.205916	2.55976	1.4	1.276	0.133798	1	1	0	1	0
STM14_2345	SL1344_1862	STM1928	otsA	Alpha,alpha-trehalose-phosphate synthase [UDP-forming] (EC 2.4.1.15)	1	0	1.36726	1.1389	0.228358	1.99897	NA	NA	NA	1	1	0	1	NA	2.12525	1.68082	0.444429	2.25407	NA	NA	NA	1	1	0	1	NA
STM14_2346	SL1344_1863	STM1929	otsB	Trehalose-6-phosphate phosphatase (EC 3.1.3.12)	1	0	1.25156	1.59244	-0.340875	2.3591	NA	NA	NA	1	1	0	1	NA	1.51622	2.02044	-0.504219	2.34513	NA	NA	NA	1	1	0	1	NA
STM14_2350	SL1344_1865	STM1932	ftnB	Ferritin-like protein 2	0	0	0.954465	1.4185	-0.464033	2.56897	3.321	7.346	-1.14534	1	1	0	1	-1	2.16546	2.58162	-0.416153	3.27522	3.283	5.649	-0.782981	1	1	0	1	0
STM14_2353	SL1344_1868	STM1935	ftn	Ferritin-like protein 2	0	0	-1.29713	-0.577648	-0.719483	0.432572	2.917	4.568	-0.647077	-1	0	0	0	0	-1.6246	-1.25693	-0.367669	0.0425499	1.822	2.855	-0.647968	-1	-1	0	0	0
STM14_2355	SL1344_1870	STM1937	tyrP	Tyrosine-specific transport protein	0	0	-0.288377	-0.500374	0.211997	0.315242	1.578	2.213	-0.487906	0	0	0	0	0	0.518625	0.805018	-0.286394	1.42602	1.199	1.974	-0.71929	0	1	0	1	0
STM14_2356	SL1344_1871	STM1938	yecA	Uncharacterized protein YecA	0	0	-0.444486	0.131347	-0.575833	0.928075	2.813	4.908	-0.803026	0	0	0	1	-1	-0.641229	-0.379609	-0.26162	0.988116	2.216	5.147	-1.21577	0	0	0	1	-1
STM14_2357	SL1344_1872	STM1939	STM14_2357	putative glucose-6-phosphate dehydrogenase	1	0	-1.40063	0.863554	-2.26419	1.32669	1.226	1.492	-0.283289	-1	1	-1	1	0	-1.11255	0.523163	-1.63571	1.55082	0.9478	1.395	-0.557611	-1	0	-1	1	0
STM14_2358	SL1344_1873	STM1940	STM14_2358	hypothetical protein	0	0	2.32451	1.63947	0.685039	2.47863	1.517	2.04	-0.427348	1	1	0	1	0	1.37523	0.712668	0.662558	1.91761	0.957	1.47	-0.619225	1	0	0	1	0
STM14_2359	SL1344_1874	STM1941	STM14_2359	Putative inner membrane protein	0	0	1.49007	1.37949	0.110572	2.23664	NA	NA	NA	1	1	0	1	NA	0.609869	1.14648	-0.536612	2.0466	NA	NA	NA	0	1	0	1	NA
STM14_2360	-	-	STM14_2360	-	0	0	NA	NA	NA	-1.54065	NA	NA	NA	NA	NA	NA	-1	NA	NA	NA	NA	-1.4255	NA	NA	NA	NA	NA	NA	-1	NA
STM14_2361	-	-	STM14_2361	-	0	0	NA	NA	NA	0.903382	NA	NA	NA	NA	NA	NA	1	NA	NA	NA	NA	0.57257	NA	NA	NA	NA	NA	NA	0	NA
STM14_2362	-	-	STM14_2362	-	0	0	NA	NA	NA	-3.23373	NA	NA	NA	NA	NA	NA	-1	NA	NA	NA	NA	-2.55913	NA	NA	NA	NA	NA	NA	-1	NA
STM14_2363	SL1344_1875	STM1945	pgsA	CDP-diacylglycerol--glycerol-3-phosphate 3-phosphatidyltransferase (EC 2.7.8.5)	1	0	-0.250231	-0.353605	0.103374	0.477849	1.278	1.224	0.0622843	0	0	0	0	0	-0.482521	-0.492547	0.0100254	0.795562	0.9972	0.9605	0.0540973	0	0	0	0	0
STM14_2364	SL1344_1876	STM1946	uvrC	Excinuclease ABC subunit C	0	0	-1.97924	-2.1884	0.209161	-1.64505	2.509	1.903	0.398837	-1	-1	0	-1	0	-0.948527	-1.18971	0.241183	-1.15133	1.198	1.246	-0.0566762	-1	-1	0	-1	0
STM14_2365	SL1344_1877	STM1947	uvrY	BarA-associated response regulator UvrY (= GacA = SirA)	0	0	-0.759815	-1.16858	0.408764	-0.410782	1.995	2.247	-0.171611	0	-1	0	0	0	-1.05409	-1.14828	0.094186	-0.410437	1.013	1.229	-0.278851	-1	-1	0	0	0
STM14_2367	SL1344_1878	STM1949	yecF	hypothetical protein	0	0	-2.28008	-1.13007	-1.15001	-0.191123	3.939	6.845	-0.797221	-1	-1	-1	0	0	-1.75781	-0.980303	-0.77751	0.242577	2.487	4.512	-0.859361	-1	-1	0	0	-1
STM14_2369	SL1344_1880	STM1951	yecC	L-cystine ABC transporter (wide substrate range), ATP-binding protein YecC	0	0	1.01541	0.597275	0.418139	1.31545	5.27	6.578	-0.319846	1	0	0	1	0	0.883629	1.03017	-0.14654	1.86477	4.1	4.546	-0.148974	1	1	0	1	0
STM14_2370	SL1344_1881	STM1952	yecS	L-cystine ABC transporter (wide substrate range), permease protein YecS	0	0	0.8038	0.93628	-0.13248	1.40559	4.197	4.801	-0.193976	1	1	0	1	0	1.19061	1.0259	0.164701	1.79707	2.461	4.036	-0.713682	1	1	0	1	0
STM14_2371	SL1344_1882	STM1953	yedO	D-cysteine desulfhydrase (EC 4.4.1.15)	0	0	0.958208	0.59235	0.365858	1.27907	3.57	3.467	0.0422362	1	0	0	1	0	1.13062	0.730827	0.399789	1.65109	2.238	3.208	-0.519464	1	0	0	1	0
STM14_2372	SL1344_1883	STM1954	fliY	L-cystine ABC transporter (wide substrate range), substrate-binding protein FliY	0	0	1.0229	0.295585	0.727315	1.12429	6.811	3.334	1.03061	1	0	0	1	1	1.12347	0.764354	0.359121	1.38329	2.611	2.658	-0.0257386	1	0	0	1	0
STM14_2378	SL1344_1888	STM1959	fliC	Flagellin (FliC)	0	0	-7.985	-6.92751	-1.05749	-6.22245	NA	NA	NA	-1	-1	-1	-1	NA	-9.65008	-7.7134	-1.93668	-7.1518	NA	NA	NA	-1	-1	-1	-1	NA
STM14_2380	SL1344_1889	STM1960	fliD	Flagellar cap protein FliD	0	0	-7.27138	-6.38702	-0.884359	-5.49905	NA	NA	NA	-1	-1	0	-1	NA	-8.98737	-7.32209	-1.66528	-7.40161	NA	NA	NA	-1	-1	-1	-1	NA
STM14_2383	SL1344_1892	STM1963	amyA	Cytoplasmic alpha-amylase (EC 3.2.1.1)	1	0	3.05377	1.69958	1.35419	2.3548	5.589	8.648	-0.629776	1	1	1	1	0	3.12221	2.389	0.733214	3.07978	2.589	3.652	-0.496292	1	1	0	1	0
STM14_2384	SL1344_1893	STM1964	yedD	Uncharacterized lipoprotein YedD	0	0	0.612475	0.293897	0.318578	1.09934	3.37	8.902	-1.40138	0	0	0	1	-1	0.767409	0.867641	-0.100232	1.61432	3.29	6.441	-0.969197	0	1	0	1	-1
STM14_2385	SL1344_1894	STM1965	yedE	UPF0394 inner membrane protein YedE	0	0	0.724034	0.684362	0.0396719	1.51261	5.61	8.204	-0.548327	0	0	0	1	0	-0.46236	-0.517412	0.0550517	0.687762	4.008	5.7	-0.508079	0	0	0	0	0
STM14_2398	SL1344_1906	STM1977	fliN	Flagellar motor switch protein FliN	0	0	-2.34621	-2.25321	-0.0930017	-1.62457	2.264	7.134	-1.65584	-1	-1	0	-1	-1	-3.19758	-3.00513	-0.192445	-1.8584	1.355	4.92	-1.86037	-1	-1	0	-1	-1
STM14_2399	SL1344_1907	STM1978	fliO	Flagellar biosynthesis protein FliO	0	0	-2.17646	-2.24249	0.0660227	-1.31343	NA	NA	NA	-1	-1	0	-1	NA	-3.94054	-2.98046	-0.96008	-1.44206	NA	NA	NA	-1	-1	-1	-1	NA
STM14_2400	-	-	fliP	Flagellar biosynthesis protein FliP	0	0	-2.46861	-0.761488	-1.70713	-0.158848	NA	NA	NA	-1	0	-1	0	NA	-3.39891	-0.579275	-2.81964	0.529511	NA	NA	NA	-1	0	-1	0	NA
STM14_2404	SL1344_1912	STM1983	dsrB	DsrB protein	0	0	-0.327756	-0.42997	0.102214	0.628928	NA	NA	NA	0	0	0	0	NA	0.445837	0.441199	0.0046379	0.8974	NA	NA	NA	0	0	0	1	NA
STM14_2405	SL1344_1913	STM1984	yodD	Uncharacterized protein YodD	0	0	2.76794	3.00197	-0.234033	4.15872	NA	NA	NA	1	1	0	1	NA	2.70691	2.74084	-0.0339299	3.20609	NA	NA	NA	1	1	0	1	NA
STM14_2406	-	-	STM14_2406	-	0	0	NA	NA	NA	-1.87648	NA	NA	NA	NA	NA	NA	-1	NA	NA	NA	NA	-1.56204	NA	NA	NA	NA	NA	NA	-1	NA
STM14_2407	SL1344_1914	STM1986	yedP	Putative mannosyl-3-phosphoglycerate phosphatase (EC 3.1.3.70)	0	1	2.39444	2.51175	-0.11731	3.29597	NA	NA	NA	1	1	0	1	NA	2.77101	2.08589	0.685124	2.47871	NA	NA	NA	1	1	0	1	NA
STM14_2408	SL1344_1915	STM1987	gcpA	Diguanylate cyclase (EC 2.7.7.65) => DgcQ	1	0	1.94951	1.7683	0.181209	2.5363	1.461	2.205	-0.593822	1	1	0	1	0	1.91535	1.90644	0.00890821	2.25886	1.065	1.515	-0.508464	1	1	0	1	0
STM14_2409	SL1344_1916	STM1988	STM14_2409	Uncharacterized protein YodC	0	0	2.12791	2.23039	-0.102485	3.37225	NA	NA	NA	1	1	0	1	NA	2.11656	2.50045	-0.383891	3.07879	NA	NA	NA	1	1	0	1	NA
STM14_2410	SL1344_1917	STM1989	yedI	Inner membrane protein YedI	0	0	0.230948	0.359263	-0.128315	1.04718	2.212	3.435	-0.634959	0	0	0	1	0	0.879233	0.787664	0.0915685	1.52261	1.581	2.463	-0.639579	1	0	0	1	0
STM14_2412	SL1344_1918	STM1990	yedA	Uncharacterized inner membrane transporter YedA	0	0	NA	NA	NA	0.0979684	NA	NA	NA	NA	NA	NA	0	NA	NA	NA	NA	0.322336	NA	NA	NA	NA	NA	NA	0	NA
STM14_2413	SL1344_1919	STM1991	vsr	Very-short-patch mismatch repair endonuclease (G-T specific)	0	0	NA	NA	NA	NA	1.443	1.551	-0.104127	NA	NA	NA	NA	0	NA	NA	NA	NA	0.9003	1.223	-0.441947	NA	NA	NA	NA	0
STM14_2414	SL1344_1920	STM1992	dcm	DNA-cytosine methyltransferase (EC 2.1.1.37)	0	0	-0.0720755	-0.691889	0.619814	0.172651	1.282	1.427	-0.154589	0	0	0	0	0	0.151862	-0.160886	0.312748	0.627257	1.017	1.144	-0.169767	0	0	0	0	0
STM14_2415	SL1344_1921	STM1993	yedJ	Uncharacterized protein YedJ	0	0	-0.0834757	0.129245	-0.212721	0.760138	1.636	2.5	-0.611755	0	0	0	0	0	-0.0125422	0.056179	-0.0687213	0.954417	1.252	1.859	-0.570292	0	0	0	1	0
STM14_2418	SL1344_1923	STM1995	ompS	Outer membrane porin, OmpS	0	0	-0.252887	-0.261908	0.00902177	0.501221	NA	NA	NA	0	0	0	0	NA	0.907348	0.401392	0.505956	1.22396	NA	NA	NA	1	0	0	1	NA
STM14_2419	-	-	STM14_2419	-	0	0	NA	NA	NA	-1.91535	NA	NA	NA	NA	NA	NA	-1	NA	NA	NA	NA	-3.96417	NA	NA	NA	NA	NA	NA	-1	NA
STM14_2420	SL1344_1924	STM1996	cspB	Cold shock protein of CSP family => CspB/CspG/CspI (naming convention as in E.coli)	0	0	-2.03086	-1.30968	-0.721179	-0.212062	NA	NA	NA	-1	-1	0	0	NA	-3.50293	-3.18074	-0.322192	-1.08248	NA	NA	NA	-1	-1	0	-1	NA
STM14_2422	SL1344_1925	STM1997	umuC	Error-prone, lesion bypass DNA polymerase V (UmuC)	0	0	-0.536963	-1.27536	0.738394	-0.7328	1.593	2.784	-0.805413	0	-1	0	0	0	-0.0366368	-0.808127	0.77149	-0.123303	1.456	2.873	-0.980548	0	-1	0	0	-1
STM14_2425	-	-	STM14_2425	-	0	0	NA	NA	NA	0.31734	NA	NA	NA	NA	NA	NA	0	NA	NA	NA	NA	0.79455	NA	NA	NA	NA	NA	NA	0	NA
STM14_2426	-	-	STM14_2426	-	0	0	NA	NA	NA	-1.78339	NA	NA	NA	NA	NA	NA	-1	NA	NA	NA	NA	-0.943148	NA	NA	NA	NA	NA	NA	-1	NA
STM14_2427	-	-	STM14_2427	Phage DNA invertase	0	0	0.589854	1.04779	-0.45794	1.58169	NA	NA	NA	0	1	0	1	NA	0.975228	0.912168	0.0630601	1.69696	NA	NA	NA	1	1	0	1	NA
STM14_2428	SL1344_1928	-	STM14_2428	hypothetical protein	0	0	5.52359	5.90297	-0.379384	6.42883	NA	NA	NA	1	1	0	1	NA	4.46536	4.61366	-0.148306	5.74047	NA	NA	NA	1	1	0	1	NA
STM14_2431	SL1344_1930	-	STM14_2431	Prophage long tail fiber protein	0	0	-1.88896	-3.1122	1.22323	-2.26457	NA	NA	NA	-1	-1	1	-1	NA	-2.1315	-2.74777	0.61627	-1.65908	NA	NA	NA	-1	-1	0	-1	NA
STM14_2433	-	-	STM14_2433	Putative protein JayE from lambdoid prophage e14 region	0	0	NA	NA	NA	-1.99611	NA	NA	NA	NA	NA	NA	-1	NA	NA	NA	NA	-2.13944	NA	NA	NA	NA	NA	NA	-1	NA
STM14_2436	SL1344_1936	-	STM14_2436	FIG003269: Prophage tail protein	0	0	-0.498184	-2.84311	2.34492	-2.15535	NA	NA	NA	0	-1	1	-1	NA	-1.06443	-2.94897	1.88454	-2.65897	NA	NA	NA	-1	-1	1	-1	NA
STM14_2437	SL1344_1937	-	STM14_2437	Phage tail/DNA circulation protein	0	0	-0.632384	-2.52982	1.89744	-2.21912	NA	NA	NA	0	-1	1	-1	NA	-1.08321	-2.44162	1.35841	-1.8436	NA	NA	NA	-1	-1	1	-1	NA
STM14_2438	SL1344_1938	-	STM14_2438	Phage tail length tape-measure protein	1	0	-2.4378	-3.44614	1.00834	-2.76213	NA	NA	NA	-1	-1	1	-1	NA	-1.86754	-3.10669	1.23915	-2.41641	NA	NA	NA	-1	-1	1	-1	NA
STM14_2439	-	-	STM14_2439	hypothetical protein	0	0	-1.98718	-2.76992	0.782745	-1.51159	NA	NA	NA	-1	-1	0	-1	NA	-1.76971	-2.01798	0.248268	-0.940037	NA	NA	NA	-1	-1	0	-1	NA
STM14_2440	SL1344_1940	-	STM14_2440	Phage tail tube protein	0	0	-2.67612	-3.2392	0.563081	-2.12189	NA	NA	NA	-1	-1	0	-1	NA	-1.97601	-2.45818	0.482169	-1.69122	NA	NA	NA	-1	-1	0	-1	NA
STM14_2441	SL1344_1941	-	STM14_2441	Bacteriophage tail sheath protein	0	0	-2.78402	-3.98605	1.20202	-3.32835	NA	NA	NA	-1	-1	1	-1	NA	-2.3122	-3.22219	0.90999	-2.43939	NA	NA	NA	-1	-1	1	-1	NA
STM14_2443	SL1344_1942	-	STM14_2443	FIG111678: IS, phage, Tn; Transposon-related functions	0	0	-3.10217	-4.64288	1.54071	-3.82894	NA	NA	NA	-1	-1	1	-1	NA	-2.56605	-3.54783	0.981784	-2.86844	NA	NA	NA	-1	-1	1	-1	NA
STM14_2448	SL1344_1947	-	STM14_2448	Phage major capsid protein	0	0	-3.53947	-4.32081	0.781337	-3.23644	NA	NA	NA	-1	-1	0	-1	NA	-2.40452	-3.19971	0.795189	-2.34161	NA	NA	NA	-1	-1	0	-1	NA
STM14_2450	SL1344_1949	-	STM14_2450	Phage portal protein	0	0	-3.85951	-5.02632	1.16681	-4.04489	NA	NA	NA	-1	-1	1	-1	NA	-3.3181	-4.22901	0.910906	-3.61892	NA	NA	NA	-1	-1	1	-1	NA
STM14_2452	SL1344_1950	-	STM14_2452	Phage terminase, large subunit	0	0	NA	NA	NA	NA	3.66	14.18	-1.95394	NA	NA	NA	NA	-1	NA	NA	NA	NA	3.204	13.35	-2.05889	NA	NA	NA	NA	-1
STM14_2455	SL1344_1953	-	STM14_2455	-	0	0	-3.99033	-4.1521	0.161771	-2.58866	NA	NA	NA	-1	-1	0	-1	NA	-3.42903	-3.71364	0.284611	-2.50218	NA	NA	NA	-1	-1	0	-1	NA
STM14_2462	SL1344_1958	-	STM14_2462	hypothetical protein	0	0	-3.38448	-3.41739	0.0329097	-2.52846	NA	NA	NA	-1	-1	0	-1	NA	-2.8446	-3.00285	0.158251	-2.07862	NA	NA	NA	-1	-1	0	-1	NA
STM14_2464	-	-	STM14_2464	Uncharacterized protein, YdfU family	0	0	1.33894	0.0372718	1.30167	0.63357	NA	NA	NA	1	0	1	0	NA	1.10336	-0.296286	1.39965	0.629585	NA	NA	NA	1	0	1	0	NA
STM14_2465	SL1344_1961	-	STM14_2465	Phage protein	0	0	-1.48682	-1.07566	-0.411156	-0.678967	NA	NA	NA	-1	-1	0	0	NA	-1.52189	-0.779516	-0.742372	0.0132965	NA	NA	NA	-1	0	0	0	NA
STM14_2471	SL1344_1965	-	STM14_2471	rha protein	0	0	-4.88574	0.441722	-5.32746	0.965248	NA	NA	NA	-1	0	-1	1	NA	-2.30283	-0.550323	-1.7525	0.899604	NA	NA	NA	-1	0	-1	1	NA
STM14_2472	-	-	STM14_2472	Uncharacterized protein YmfL	0	0	-3.92896	-4.60223	0.673271	-3.76717	NA	NA	NA	-1	-1	0	-1	NA	-2.70367	-3.63242	0.92875	-2.68684	NA	NA	NA	-1	-1	1	-1	NA
STM14_2473	-	-	STM14_2473	hypothetical protein	0	0	-4.30814	-4.5179	0.209759	-3.52938	NA	NA	NA	-1	-1	0	-1	NA	-2.75127	-3.51176	0.760497	-2.46058	NA	NA	NA	-1	-1	0	-1	NA
STM14_2474	SL1344_1967	STM0898	STM14_2474	hypothetical protein	0	0	-3.17784	-2.20084	-0.976994	-1.92943	2.156	3.102	-0.524842	-1	-1	-1	-1	0	-3.02237	-1.81379	-1.20859	-1.12884	1.488	3.587	-1.2694	-1	-1	-1	-1	-1
STM14_2475	SL1344_1968	-	STM14_2475	Uncharacterized protein YfdP	0	0	-3.4564	-4.31028	0.853885	-3.6372	NA	NA	NA	-1	-1	1	-1	NA	-2.48944	-3.21503	0.725586	-2.41468	NA	NA	NA	-1	-1	0	-1	NA
STM14_2476	SL1344_1969	-	STM14_2476	Uncharacterized protein YfdQ	0	0	-3.46581	-4.2191	0.753289	-3.07252	NA	NA	NA	-1	-1	0	-1	NA	-2.54684	-3.43863	0.891787	-2.4848	NA	NA	NA	-1	-1	1	-1	NA
STM14_2481	SL1344_1973	-	STM14_2481	hypothetical protein	0	0	-1.92194	-2.68692	0.764977	-1.79204	NA	NA	NA	-1	-1	0	-1	NA	-1.29458	-1.6803	0.385719	-1.00256	NA	NA	NA	-1	-1	0	-1	NA
STM14_2482	SL1344_1974	-	STM14_2482	hypothetical protein	0	0	-0.914139	-1.23795	0.323809	0.171218	NA	NA	NA	-1	-1	0	0	NA	-0.610362	-1.90356	1.2932	-0.666039	NA	NA	NA	0	-1	1	0	NA
STM14_2484	SL1344_1976	-	STM14_2484	Integrase	0	0	-1.75395	-1.47159	-0.282357	-1.11452	NA	NA	NA	-1	-1	0	-1	NA	-1.08205	-0.392132	-0.689922	0.157256	NA	NA	NA	-1	0	0	0	NA
STM14_2485	SL1344_1977	STM2001	yeeI	Protein MtfA	0	0	0.271033	0.26848	0.00255325	0.81912	1.92	2.323	-0.274883	0	0	0	1	0	-0.526271	-0.372325	-0.153947	0.509061	1.2	1.44	-0.263034	0	0	0	0	0
STM14_2486	-	-	STM14_2486	-	0	0	NA	NA	NA	2.48312	NA	NA	NA	NA	NA	NA	1	NA	NA	NA	NA	1.86697	NA	NA	NA	NA	NA	NA	1	NA
STM14_2488	-	-	STM14_2488	-	0	0	NA	NA	NA	2.48669	NA	NA	NA	NA	NA	NA	1	NA	NA	NA	NA	1.88154	NA	NA	NA	NA	NA	NA	1	NA
STM14_2489	SL1344_1979	STM2005	STM14_2489	hypothetical protein	0	0	-0.11996	-2.02749	1.90753	-1.38454	NA	NA	NA	0	-1	1	-1	NA	0.0268895	-1.94904	1.97593	-0.985577	NA	NA	NA	0	-1	1	-1	NA
STM14_2492	SL1344_1983	STM2008	STM14_2492	Putative periplasmic protein	0	0	NA	NA	NA	-0.599522	2.894	4.28	-0.564546	NA	NA	NA	0	0	NA	NA	NA	-0.115991	3.674	5.33	-0.536784	NA	NA	NA	0	0
STM14_2495	SL1344_1986	STM2009	amn	AMP nucleosidase (EC 3.2.2.4)	0	0	-1.05239	-0.384552	-0.667837	0.331472	3.194	7.297	-1.19194	-1	0	0	0	-1	0.042541	0.345649	-0.303108	1.36379	2.932	5.92	-1.01371	0	0	0	1	-1
STM14_2496	SL1344_1987	STM2011	STM14_2496	hypothetical protein	0	0	-0.519907	0.0442331	-0.564141	0.869972	NA	NA	NA	0	0	0	1	NA	0.10325	0.763278	-0.660028	1.31174	NA	NA	NA	0	0	0	1	NA
STM14_2497	SL1344_1988	-	STM14_2497	putative membrane protein	0	0	-1.43012	-0.931573	-0.498551	-0.539623	NA	NA	NA	-1	-1	0	0	NA	-0.88073	-0.230977	-0.649753	0.277202	NA	NA	NA	-1	0	0	0	NA
STM14_2499	-	-	STM14_2499	-	0	0	NA	NA	NA	2.41256	NA	NA	NA	NA	NA	NA	1	NA	NA	NA	NA	1.84456	NA	NA	NA	NA	NA	NA	1	NA
STM14_2500	SL1344_1990	STM2013	yeeO	Uncharacterized transporter YeeO	0	0	-1.06973	-0.0514145	-1.01831	0.379493	NA	NA	NA	-1	0	-1	0	NA	-0.353993	0.363145	-0.717138	1.09664	NA	NA	NA	0	0	0	1	NA
STM14_2502	-	-	STM14_2502	-	0	0	NA	NA	NA	2.49464	NA	NA	NA	NA	NA	NA	1	NA	NA	NA	NA	1.88671	NA	NA	NA	NA	NA	NA	1	NA
STM14_2503	SL1344_1991	STM2015	erfK	L,D-transpeptidase ErfK	0	0	1.04444	1.36829	-0.323848	2.09189	3.678	7.509	-1.0297	1	1	0	1	-1	1.71609	1.83619	-0.120101	2.45972	6.19	5.814	0.0904083	1	1	0	1	0
STM14_2504	SL1344_1992	STM2016	cobT	Nicotinate-nucleotide--dimethylbenzimidazole phosphoribosyltransferase (EC 2.4.2.21)	0	0	1.03862	0.957909	0.0807159	1.71928	6.208	8.732	-0.492184	1	1	0	1	0	1.02596	0.785078	0.240878	2.02879	5.188	6.968	-0.425566	1	0	0	1	0
STM14_2505	SL1344_1993	STM2017	cobS	Cobalamin synthase (EC 2.7.8.26)	0	0	0.861729	0.682615	0.179114	1.37735	6.067	6.729	-0.149409	1	0	0	1	0	0.798095	0.74547	0.052625	1.62136	3.07	5.835	-0.926494	0	0	0	1	-1
STM14_2506	SL1344_1994	STM2018	cobU	Adenosylcobinamide kinase (EC 2.7.1.156) / Adenosylcobinamide-phosphate guanylyltransferase (EC 2.7.7.62)	0	0	1.30335	0.416978	0.886368	0.954468	6.711	6.555	0.033932	1	0	1	1	0	1.25534	0.43225	0.82309	1.33869	3.235	8.292	-1.35795	1	0	1	1	-1
STM14_2507	SL1344_1995	STM2019	cbiP	Cobyric acid synthase (EC 6.3.5.10)	1	0	0.478821	0.555366	-0.0765446	1.12471	5.004	6.738	-0.429239	0	0	0	1	0	0.882991	0.911468	-0.0284778	1.75815	3.562	7.334	-1.04191	1	1	0	1	-1
STM14_2508	SL1344_1996	STM2020	cbiO	ATPase component CbiO of energizing module of cobalt ECF transporter	0	0	0.164862	0.399793	-0.234931	1.24144	4.892	8.556	-0.806512	0	0	0	1	-1	0.499539	0.806701	-0.307162	1.69873	4.404	5.312	-0.270441	0	1	0	1	0
STM14_2509	SL1344_1997	STM2021	cbiQ	Transmembrane component CbiQ of energizing module of cobalt ECF transporter	0	0	NA	NA	NA	0.64267	7.871	7.689	0.033751	NA	NA	NA	0	0	NA	NA	NA	1.4992	8.073	7.477	0.110645	NA	NA	NA	1	0
STM14_2511	SL1344_1999	STM2023	cbiM	Substrate-specific component CbiM of cobalt ECF transporter	0	0	1.035	0.659423	0.375579	1.13467	NA	NA	NA	1	0	0	1	NA	1.36252	1.02524	0.337279	1.91352	NA	NA	NA	1	1	0	1	NA
STM14_2512	-	-	cbiL	Cobalt-precorrin-2 C(20)-methyltransferase (EC 2.1.1.151)	0	0	0.814168	0.921449	-0.107281	1.80774	NA	NA	NA	1	1	0	1	NA	1.31022	1.181	0.129222	2.72621	NA	NA	NA	1	1	0	1	NA
STM14_2513	SL1344_2001	STM2025	cbiK	Sirohydrochlorin cobaltochelatase CbiK (EC 4.99.1.3) @ Sirohydrochlorin ferrochelatase activity of CbiK (EC 4.99.1.4)	0	0	0.305648	0.153681	0.151967	1.01486	10.5	13.22	-0.332333	0	0	0	1	0	1.07608	0.676074	0.400004	1.8398	7.815	12.86	-0.718573	1	0	0	1	0
STM14_2514	SL1344_2002	STM2026	cbiJ	Cobalt-precorrin-6A reductase (EC 1.3.1.54)	0	0	0.118328	0.166906	-0.0485775	0.647079	9.171	8.32	0.140496	0	0	0	0	0	0.849863	1.19665	-0.346788	2.25556	6.571	7.174	-0.126665	1	1	0	1	0
STM14_2515	SL1344_2003	STM2027	cbiH	Cobalt-precorrin-3 C(17)-methyltransferase (EC 2.1.1.272)	0	0	0.355289	0.558086	-0.202797	1.4035	8.976	7.968	0.171855	0	0	0	1	0	0.856016	0.515746	0.34027	2.36859	5.943	9.315	-0.648364	1	0	0	1	0
STM14_2516	SL1344_2004	STM2028	cbiG	Cobalt-precorrin 5A hydrolase (EC 3.7.1.12)	0	0	0.620484	0.267279	0.353205	0.643998	10.32	5.967	0.790365	0	0	0	0	0	1.18088	0.553389	0.627493	2.12272	5.499	6.081	-0.145139	1	0	0	1	0
STM14_2517	SL1344_2005	STM2029	cbiF	Cobalt-precorrin-4 C(11)-methyltransferase (EC 2.1.1.271)	0	0	0.41958	0.354532	0.0650479	1.13413	NA	NA	NA	0	0	0	1	NA	0.74238	1.25224	-0.509864	2.0912	NA	NA	NA	0	1	0	1	NA
STM14_2520	SL1344_2008	STM2032	cbiD	Cobalt-precorrin-5B (C1)-methyltransferase (EC 2.1.1.195)	0	0	0.231264	-0.767246	0.998509	-0.0325585	NA	NA	NA	0	0	1	0	NA	0.914081	0.960085	-0.0460039	1.73263	NA	NA	NA	1	1	0	1	NA
STM14_2522	SL1344_2010	STM2034	cbiB	Adenosylcobinamide-phosphate synthase (EC 6.3.1.10)	0	0	0.341819	-0.154681	0.496501	0.628437	NA	NA	NA	0	0	0	0	NA	1.18608	0.616195	0.569885	1.88011	NA	NA	NA	1	0	0	1	NA
STM14_2523	SL1344_2011	STM2035	cbiA	Cobyrinic acid a,c-diamide synthetase (EC 6.3.5.11)	0	0	0.424723	-0.0386982	0.463421	0.439957	3.089	3.158	-0.0318713	0	0	0	0	0	1.01182	0.257661	0.754156	1.07372	1.364	1.992	-0.546374	1	0	0	1	0
STM14_2525	SL1344_2012	STM2036	pocR	Propanediol utilization transcriptional activator	0	0	-1.12362	-0.392936	-0.730689	0.489049	2.595	1.232	1.07473	-1	0	0	0	1	-0.184014	-0.084534	-0.0994803	1.63687	1.038	1.184	-0.189863	0	0	0	1	0
STM14_2526	SL1344_2013	STM2037	pduF	Propanediol diffusion facilitator	0	0	-0.0823434	-0.315199	0.232856	0.00885394	NA	NA	NA	0	0	0	0	NA	0.330316	0.766734	-0.436418	0.749962	NA	NA	NA	0	0	0	0	NA
STM14_2547	SL1344_2034	STM2058	pduX	L-threonine kinase in B12 biosynthesis (EC 2.7.1.177)	0	0	NA	NA	NA	0.0964293	NA	NA	NA	NA	NA	NA	0	NA	NA	NA	NA	0.432323	NA	NA	NA	NA	NA	NA	0	NA
STM14_2548	SL1344_2035	STM2059	yeeX	UPF0265 protein YeeX	0	0	-0.0609031	0.235716	-0.29662	0.922039	3.374	3.795	-0.16964	0	0	0	1	0	0.0775478	0.398636	-0.321088	1.38754	1.989	2.391	-0.265571	0	0	0	1	0
STM14_2549	-	-	STM14_2549	-	0	0	0.199779	-0.630016	0.829794	-0.459911	3.54	3.362	0.0744296	0	0	0	0	0	0.0857721	-0.405106	0.490878	0.311706	1.674	2.375	-0.504628	0	0	0	0	0
STM14_2550	SL1344_2036	STM2060	yeeA	Inner membrane protein YeeA	1	0	1.50295	-0.00816704	1.51112	0.638567	2.408	3.482	-0.532081	1	0	1	0	0	1.37786	0.0877801	1.29008	1.13422	1.419	2.34	-0.721634	1	0	1	1	0
STM14_2551	SL1344_2037	STM2061	sbmC	DNA gyrase inhibitory protein	0	1	0.621019	0.934852	-0.313833	1.71005	4.62	5.789	-0.325421	0	1	0	1	0	0.284776	0.567598	-0.282822	1.95496	2.817	4.068	-0.53016	0	0	0	1	0
STM14_2552	SL1344_2038	STM2062	dacD	D-alanyl-D-alanine carboxypeptidase (EC 3.4.16.4)	0	0	0.495337	0.139479	0.355859	0.671322	1.7	4.552	-1.42097	0	0	0	0	-1	0.685004	0.796488	-0.111484	1.51873	1.046	2.344	-1.16409	0	0	0	1	-1
STM14_2553	SL1344_2039	STM2063	phsC	Thiosulfate reductase PhsC, cytochrome B subunit	0	0	-2.0431	-1.48506	-0.558039	-0.78194	NA	NA	NA	-1	-1	0	0	NA	-0.321023	-0.0119823	-0.309041	0.782208	NA	NA	NA	0	0	0	0	NA
STM14_2554	SL1344_2040	STM2064	phsB	Polysulfide reductase PsrB (EC 1.12.98.4), Fe-S subunit; Thiosulfate reductase PhsB	0	0	-3.76328	-1.50415	-2.25913	-0.758291	NA	NA	NA	-1	-1	-1	0	NA	-0.82538	0.0240604	-0.849441	1.02523	NA	NA	NA	-1	0	-1	1	NA
STM14_2555	SL1344_2041	STM2065	phsA	Polysulfide reductase PsrA (EC 1.12.98.4), molybdoperterin-binding subunit; Thiosulfate reductase PhsA	0	0	-4.1614	-2.58576	-1.57564	-1.757	NA	NA	NA	-1	-1	-1	-1	NA	-3.23961	-1.24733	-1.99228	-0.641656	NA	NA	NA	-1	-1	-1	0	NA
STM14_2559	SL1344_2044	STM2067	sbcB	Exodeoxyribonuclease I (EC 3.1.11.1)	0	0	-0.475296	-0.341309	-0.133988	0.370282	1.669	2.691	-0.689158	0	0	0	0	0	-0.310146	-0.288263	-0.0218835	0.659706	1.259	1.725	-0.454318	0	0	0	0	0
STM14_2560	SL1344_2045	STM2068	yeeF	Low-affinity putrescine importer PlaP	0	0	1.14375	0.232758	0.910993	0.91415	2.507	3.91	-0.641207	1	0	1	1	0	0.444345	-0.0247912	0.469137	1.07285	1.639	2.49	-0.60333	0	0	0	1	0
STM14_2562	-	-	STM14_2562	-	0	0	0.665719	-0.72127	1.38699	-0.0386764	2.429	3.577	-0.558388	0	0	1	0	0	0.259334	-0.223792	0.483126	0.417873	1.39	2.379	-0.77527	0	0	0	0	0
STM14_2563	SL1344_2046	STM2069	yeeY	LysR-family transcriptional regulator YeeY	0	0	2.49737	0.677931	1.81944	1.23789	1.407	2.598	-0.884779	1	0	1	1	0	2.59559	1.56869	1.0269	1.6691	1.107	2.061	-0.896689	1	1	1	1	-1
STM14_2564	SL1344_2047	STM2070	yeeZ	Protein YeeZ	0	0	0.436935	0.602158	-0.165223	1.20232	1.588	3.229	-1.02388	0	0	0	1	-1	1.00229	1.20909	-0.206801	1.71775	1.577	3.283	-1.05783	1	1	0	1	-1
STM14_2565	SL1344_2048	STM2071	hisG	ATP phosphoribosyltransferase (EC 2.4.2.17) => HisGl	0	0	2.64401	3.0098	-0.365793	3.6403	2.721	3.273	-0.266477	1	1	0	1	0	1.6975	1.80057	-0.103067	3.46557	1.802	2.509	-0.477513	1	1	0	1	0
STM14_2566	SL1344_2049	STM2072	hisD	Histidinol dehydrogenase (EC 1.1.1.23)	0	0	3.79949	3.40193	0.39756	4.14068	4.413	5.022	-0.186502	1	1	0	1	0	2.70208	2.49998	0.202103	4.08006	2.426	3.877	-0.676361	1	1	0	1	0
STM14_2567	SL1344_2050	STM2073	hisC	Histidinol-phosphate aminotransferase (EC 2.6.1.9)	0	0	3.61348	3.20081	0.412673	3.9953	NA	NA	NA	1	1	0	1	NA	2.75332	2.20533	0.547989	3.72738	NA	NA	NA	1	1	0	1	NA
STM14_2568	SL1344_2051	STM2074	hisB	Histidinol-phosphatase (EC 3.1.3.15) / Imidazoleglycerol-phosphate dehydratase (EC 4.2.1.19)	0	0	2.82705	2.52397	0.30308	3.17951	6.992	7.842	-0.165516	1	1	0	1	0	2.21843	1.9399	0.278529	3.17006	4.489	5.508	-0.295134	1	1	0	1	0
STM14_2569	SL1344_2052	STM2075	hisH	Imidazole glycerol phosphate synthase amidotransferase subunit (EC 2.4.2.-)	0	0	3.55981	2.73823	0.821584	3.51657	NA	NA	NA	1	1	1	1	NA	2.76137	2.07551	0.685866	3.50671	NA	NA	NA	1	1	0	1	NA
STM14_2570	SL1344_2053	STM2076	hisA	Phosphoribosylformimino-5-aminoimidazole carboxamide ribotide isomerase (EC 5.3.1.16)	0	0	3.33944	2.89064	0.448802	3.59168	7.635	9.66	-0.339395	1	1	0	1	0	2.63857	2.12857	0.509992	3.54421	5.273	7.482	-0.5048	1	1	0	1	0
STM14_2571	SL1344_2054	STM2077	hisF	Imidazole glycerol phosphate synthase cyclase subunit (EC 4.1.3.-)	0	0	2.62417	2.65682	-0.0326451	3.45685	NA	NA	NA	1	1	0	1	NA	2.26752	2.00753	0.259994	3.2943	NA	NA	NA	1	1	0	1	NA
STM14_2572	SL1344_2055	STM2078	hisI	Phosphoribosyl-AMP cyclohydrolase (EC 3.5.4.19) / Phosphoribosyl-ATP pyrophosphatase (EC 3.6.1.31)	0	0	2.53166	2.48528	0.0463783	3.12331	NA	NA	NA	1	1	0	1	NA	2.05737	1.8538	0.203573	3.21839	NA	NA	NA	1	1	0	1	NA
STM14_2573	SL1344_2056	STM2079	wzzB	O-antigen chain length determinant protein WzzB	0	0	0.13039	0.386764	-0.256374	0.957875	1.332	2.843	-1.09382	0	0	0	1	-1	-0.0954121	0.428144	-0.523556	0.949008	1.007	1.776	-0.818568	0	0	0	1	-1
STM14_2574	SL1344_2057	STM2080	udg	UDP-glucose 6-dehydrogenase (EC 1.1.1.22)	0	0	4.37266	4.68411	-0.311447	5.28941	1.259	3.315	-1.39673	1	1	0	1	-1	2.96744	3.32205	-0.354614	4.47524	0.9289	2.128	-1.1959	1	1	0	1	-1
STM14_2575	SL1344_2058	STM2081	gnd	6-phosphogluconate dehydrogenase, decarboxylating (EC 1.1.1.44)	0	0	-0.181378	0.0547898	-0.236167	0.773724	NA	NA	NA	0	0	0	0	NA	-0.605564	-0.366061	-0.239503	0.830331	NA	NA	NA	0	0	0	1	NA
STM14_2576	SL1344_2059	STM2082	rfbP	Undecaprenyl-phosphate galactosephosphotransferase (EC 2.7.8.6)	0	0	-0.787635	0.183879	-0.971514	0.761114	NA	NA	NA	0	0	-1	0	NA	-0.490405	0.225001	-0.715407	1.04702	NA	NA	NA	0	0	0	1	NA
STM14_2577	SL1344_2060	STM2083	rfbK	Phosphomannomutase (EC 5.4.2.8)	0	1	-0.617992	0.0179659	-0.635958	0.673584	NA	NA	NA	0	0	0	0	NA	-0.449977	-0.0700364	-0.37994	1.03772	NA	NA	NA	0	0	0	1	NA
STM14_2578	SL1344_2061	STM2084	rfbM	Mannose-1-phosphate guanylyltransferase (EC 2.7.7.13) / Mannose-6-phosphate isomerase (EC 5.3.1.8)	0	0	-0.525639	-0.324398	-0.201241	0.300769	NA	NA	NA	0	0	0	0	NA	-0.299226	-0.170298	-0.128928	0.78226	NA	NA	NA	0	0	0	0	NA
STM14_2579	SL1344_2062	STM2085	rfbN	hypothetical protein	0	0	-0.794307	-0.223011	-0.571296	0.476	NA	NA	NA	0	0	0	0	NA	-0.592785	-0.129864	-0.462921	0.981656	NA	NA	NA	0	0	0	1	NA
STM14_2580	SL1344_2063	STM2086	rfbU	hypothetical protein	0	0	-1.19958	-0.638731	-0.560853	0.159594	NA	NA	NA	-1	0	0	0	NA	-1.00309	-0.160124	-0.842964	0.6367	NA	NA	NA	-1	0	-1	0	NA
STM14_2581	SL1344_2064	STM2087	rfbV	Abequosyltransferase (EC 2.4.1.60)	0	0	-1.43927	-0.640255	-0.799011	-0.0449754	NA	NA	NA	-1	0	0	0	NA	-0.749333	-0.150976	-0.598357	0.580183	NA	NA	NA	0	0	0	0	NA
STM14_2582	SL1344_2065	STM2088	rfbX	O-antigen flippase Wzx	0	0	-1.44223	-1.0604	-0.381825	-0.542448	NA	NA	NA	-1	-1	0	0	NA	-0.616776	-0.295211	-0.321566	0.640423	NA	NA	NA	0	0	0	0	NA
STM14_2583	SL1344_2066	STM2089	rfbJ	CDP-abequose synthase	0	0	-0.28168	-0.59036	0.308679	0.0358479	NA	NA	NA	0	0	0	0	NA	0.118896	-0.204444	0.32334	0.49282	NA	NA	NA	0	0	0	0	NA
STM14_2584	SL1344_2067	STM2090	rfbH	CDP-4-dehydro-6-deoxy-D-glucose 3-dehydratase (EC 4.2.1.-)	0	0	-1.06953	-0.597879	-0.471647	0.227305	10.1	15.13	-0.583057	-1	0	0	0	0	-0.653992	-0.360616	-0.293376	0.699683	4.433	10.32	-1.21909	0	0	0	0	-1
STM14_2585	SL1344_2068	STM2091	rfbG	CDP-glucose 4,6-dehydratase (EC 4.2.1.45)	0	0	-1.15416	-0.746503	-0.407652	-0.153862	NA	NA	NA	-1	0	0	0	NA	-0.580927	-0.262782	-0.318145	0.706779	NA	NA	NA	0	0	0	0	NA
STM14_2586	SL1344_2069	STM2092	rfbF	Glucose-1-phosphate cytidylyltransferase (EC 2.7.7.33)	0	0	-1.58888	-0.833691	-0.75519	-0.188666	NA	NA	NA	-1	-1	0	0	NA	-0.898833	-0.25419	-0.644643	0.653829	NA	NA	NA	-1	0	0	0	NA
STM14_2587	SL1344_2070	STM2093	rfbI	CDP-6-deoxy-delta-3,4-glucoseen reductase-like	0	0	-1.28047	-0.678204	-0.602265	-0.0425136	NA	NA	NA	-1	0	0	0	NA	-0.450022	-0.0673739	-0.382648	0.782911	NA	NA	NA	0	0	0	0	NA
STM14_2588	SL1344_2071	STM2094	rfbC	dTDP-4-dehydrorhamnose 3,5-epimerase (EC 5.1.3.13)	0	0	-1.49878	-0.599408	-0.899368	0.278609	NA	NA	NA	-1	0	-1	0	NA	-0.581821	-0.0322508	-0.54957	1.00995	NA	NA	NA	0	0	0	1	NA
STM14_2589	SL1344_2072	STM2095	rfbA	Glucose-1-phosphate thymidylyltransferase (EC 2.7.7.24)	0	0	-0.894634	-0.81884	-0.0757942	-0.23302	5.335	5.184	0.0414226	-1	-1	0	0	0	-0.0704989	-0.12705	0.0565508	0.783936	2.036	3.571	-0.810591	0	0	0	0	-1
STM14_2590	SL1344_2073	STM2096	rfbD	dTDP-4-dehydrorhamnose reductase (EC 1.1.1.133)	0	0	-0.913933	-0.900221	-0.0137116	-0.231368	3.63	3.266	0.152445	-1	-1	0	0	0	-0.165161	-0.197239	0.0320786	0.812647	1.756	2.315	-0.398719	0	0	0	1	0
STM14_2591	SL1344_2074	STM2097	rfbB	dTDP-glucose 4,6-dehydratase (EC 4.2.1.46)	0	0	-1.39835	-1.06946	-0.328891	-0.366319	2.69	2.549	0.0776748	-1	-1	0	0	0	-0.556549	-0.289978	-0.26657	0.76776	1.284	1.71	-0.413351	0	0	0	0	0
STM14_2592	SL1344_2075	STM2098	galF	UTP--glucose-1-phosphate uridylyltransferase (EC 2.7.7.9)	0	0	-0.82514	-0.593838	-0.231302	0.264912	1.973	3.275	-0.731104	-1	0	0	0	0	0.0312431	0.204612	-0.173369	0.739022	1.405	2.374	-0.75675	0	0	0	0	0
STM14_2615	SL1344_2096	STM2119	yegH	Putative capsular polysaccharide transport protein YegH	0	0	-0.346115	-0.344876	-0.00123877	0.330339	1.681	3.181	-0.920161	0	0	0	0	-1	0.311224	0.0867208	0.224503	0.969236	1.717	3.257	-0.923654	0	0	0	1	-1
STM14_2616	SL1344_2097	STM2120	asmA	AsmA protein	0	0	0.594407	-0.321071	0.915477	0.0729143	2.117	2.653	-0.325603	0	0	1	0	0	0.629626	-0.0098835	0.63951	0.887462	1.176	2.129	-0.856288	0	0	0	1	-1
STM14_2617	SL1344_2098	STM2121	dcd	Deoxycytidine triphosphate deaminase (EC 3.5.4.13)	0	0	-0.345722	0.102754	-0.448476	0.956964	1.886	2.78	-0.559755	0	0	0	1	0	-0.33398	-0.0191881	-0.314792	1.16469	1.402	2.351	-0.745788	0	0	0	1	0
STM14_2618	SL1344_2099	STM2122	udk	Uridine kinase (EC 2.7.1.48) [C1]	0	0	-0.75485	-0.853971	0.0991208	-0.111146	1.372	2.446	-0.834144	0	-1	0	0	0	-0.660337	-0.512231	-0.148106	0.261924	1.013	1.728	-0.770469	0	0	0	0	0
STM14_2620	SL1344_2100	STM2123	yegE	Diguanylate cyclase (EC 2.7.7.65) => DgcE	0	0	0.749228	-0.352224	1.10145	0.426408	1.514	1.389	0.124319	0	0	1	0	0	1.49631	0.34715	1.14916	0.935752	1.088	1.034	0.0734424	1	0	1	1	0
STM14_2621	SL1344_2101	STM2124	alkA	DNA-3-methyladenine glycosylase II (EC 3.2.2.21)	0	0	1.47748	1.49559	-0.0181038	2.29577	NA	NA	NA	1	1	0	1	NA	1.70284	1.34261	0.360238	2.15856	NA	NA	NA	1	1	0	1	NA
STM14_2622	SL1344_2102	STM2125	yegD	Uncharacterized chaperone protein YegD	0	0	-0.157881	-0.963266	0.805385	-0.474401	NA	NA	NA	0	-1	1	0	NA	-0.672614	-1.12504	0.452424	0.103716	NA	NA	NA	0	-1	0	0	NA
STM14_2624	SL1344_2103	STM2126	STM14_2624	Multidrug efflux system MdtABC-TolC, membrane fusion component MdtA	0	0	-0.540938	-0.789425	0.248487	0.0455224	NA	NA	NA	0	0	0	0	NA	-0.513789	-0.437353	-0.0764365	0.293047	NA	NA	NA	0	0	0	0	NA
STM14_2625	SL1344_2104	STM2127	yegN	Multidrug efflux system MdtABC-TolC, inner-membrane proton/drug antiporter MdtB (RND type)	0	0	0.686218	-0.205993	0.892212	0.423977	NA	NA	NA	0	0	0	0	NA	0.833266	0.200776	0.63249	0.717601	NA	NA	NA	1	0	0	0	NA
STM14_2626	SL1344_2105	STM2128	yegO	Multidrug efflux system MdtABC-TolC, inner-membrane proton/drug antiporter MdtC (RND type)	0	0	0.206592	-0.325622	0.532214	0.111956	NA	NA	NA	0	0	0	0	NA	0.75133	-0.0985919	0.849922	0.838345	NA	NA	NA	0	0	0	1	NA
STM14_2627	SL1344_2106	STM2129	yegB	Uncharacterized transporter MdtD of major facilitator superfamily (MFS)	0	0	0.248649	2.04242	-1.79377	1.98294	2.51	4.734	-0.915372	0	1	-1	1	-1	0.81335	1.18308	-0.369733	1.97369	1.376	3.465	-1.33237	1	1	0	1	-1
STM14_2628	SL1344_2107	STM2130	baeS	Sensory histidine kinase BaeS	0	0	3.22946	2.27774	0.951719	2.81272	1.587	3.941	-1.31226	1	1	1	1	-1	1.53897	0.936971	0.601995	2.12089	1.068	2.547	-1.25389	1	1	0	1	-1
STM14_2629	SL1344_2108	STM2131	baeR	Response regulator BaeR	0	0	0.512681	0.549272	-0.0365906	1.34471	1.619	3.507	-1.11513	0	0	0	1	-1	0.402457	0.194781	0.207676	0.940324	1.174	2.833	-1.2709	0	0	0	1	-1
STM14_2633	SL1344_2111	STM2135	STM14_2633	Putative inner membrane protein	0	0	-0.881719	-0.237416	-0.644303	0.559887	2.306	3.608	-0.645807	-1	0	0	0	0	-0.232935	-0.0152154	-0.21772	0.69866	2.61	4.239	-0.699674	0	0	0	0	0
STM14_2634	SL1344_2112	STM2136	yegQ	Uncharacterized protease YegQ	0	0	-0.343674	-0.76717	0.423496	0.0599761	2.13	2.226	-0.0636002	0	0	0	0	0	-0.501826	-1.01166	0.509832	0.0872621	1.439	1.772	-0.300312	0	-1	0	0	0
STM14_2638	SL1344_2115	STM2139	STM14_2638	Putative inner membrane protein	0	0	3.51441	3.67277	-0.158366	4.40722	NA	NA	NA	1	1	0	1	NA	3.11884	3.52858	-0.409743	4.46636	NA	NA	NA	1	1	0	1	NA
STM14_2641	SL1344_2117	STM2140	yegS	Lipid kinase YegS	0	0	2.61831	1.93522	0.683083	2.91525	1.422	2.607	-0.874469	1	1	0	1	0	2.74759	2.55034	0.197258	2.91474	1.138	1.764	-0.63235	1	1	0	1	0
STM14_2642	SL1344_2118	STM2141	fbaB	Fructose-bisphosphate aldolase class I (EC 4.1.2.13)	1	0	3.46175	3.63726	-0.175508	4.52599	NA	NA	NA	1	1	0	1	NA	3.80704	3.91172	-0.104671	4.53933	NA	NA	NA	1	1	0	1	NA
STM14_2643	SL1344_2119	STM2142	yegT	Putative nucleoside transporter YegT	0	0	-0.556249	-0.0980696	-0.45818	0.953022	NA	NA	NA	0	0	0	1	NA	-0.202223	0.693736	-0.895959	1.31173	NA	NA	NA	0	0	-1	1	NA
STM14_2644	SL1344_2120	STM2143	yegU	ADP-ribosylglycohydrolase family protein YegU	0	0	-0.405639	0.410455	-0.816095	1.00096	2.1	4.1	-0.965235	0	0	-1	1	-1	0.094945	0.634917	-0.539972	1.41011	1.85	2.963	-0.679533	0	0	0	1	0
STM14_2645	SL1344_2121	STM2144	yegV	Uncharacterized sugar kinase YegV, PfkB family	0	0	0.348971	0.116874	0.232097	0.80637	3.017	4.175	-0.468662	0	0	0	1	0	0.450826	0.357999	0.0928268	1.41495	2.145	3.016	-0.491659	0	0	0	1	0
STM14_2646	SL1344_2122	STM2145	yegW	Uncharacterized HTH-type transcriptional regulator YegW	0	0	-0.294844	-0.558388	0.263544	0.466263	1.376	1.333	0.0458037	0	0	0	0	0	0.101603	-0.329098	0.430701	0.589014	0.9874	1.132	-0.197167	0	0	0	0	0
STM14_2647	SL1344_2123	STM2146	thiD	Hydroxymethylpyrimidine phosphate kinase ThiD (EC 2.7.4.7)	0	0	0.216566	-1.13032	1.34689	-0.748234	NA	NA	NA	0	-1	1	0	NA	-0.817325	-0.993583	0.176258	-0.47847	NA	NA	NA	-1	-1	0	0	NA
STM14_2648	SL1344_2124	STM2147	thiM	Hydroxyethylthiazole kinase (EC 2.7.1.50)	0	0	-1.18348	-1.38361	0.200126	-0.853249	NA	NA	NA	-1	-1	0	-1	NA	-1.91387	-1.76353	-0.150336	-0.484068	NA	NA	NA	-1	-1	0	0	NA
STM14_2649	-	-	STM14_2649	hypothetical protein	0	0	NA	NA	NA	-1.34654	NA	NA	NA	NA	NA	NA	-1	NA	NA	NA	NA	-0.333584	NA	NA	NA	NA	NA	NA	0	NA
STM14_2650	SL1344_2125	STM2148	STM14_2650	Nickel/cobalt homeostasis protein RcnB	0	0	-0.868933	0.149752	-1.01869	1.17688	NA	NA	NA	-1	0	-1	1	NA	-0.923877	-0.0350081	-0.888869	1.14282	NA	NA	NA	-1	0	-1	1	NA
STM14_2653	SL1344_2127	STM2150	stcC	Outer membrane usher protein YehB	0	0	-0.909461	-0.957744	0.0482824	-0.837213	NA	NA	NA	-1	-1	0	0	NA	-0.483385	-0.065257	-0.418128	0.371047	NA	NA	NA	0	0	0	0	NA
STM14_2656	SL1344_2130	STM2153	yehE	Uncharacterized protein YehE	0	0	1.25134	1.96196	-0.710616	2.68737	NA	NA	NA	1	1	0	1	NA	0.25766	0.962507	-0.704846	2.40413	NA	NA	NA	0	1	0	1	NA
STM14_2657	SL1344_2131	STM2154	mrp	[4Fe-4S] cluster assembly scaffold protein Mrp (=ApbC)	0	0	-0.248248	-0.287085	0.0388364	0.375859	4.332	9.297	-1.10173	0	0	0	0	-1	-0.00490086	-0.140222	0.135321	0.800038	2.77	5.835	-1.07485	0	0	0	1	-1
STM14_2658	SL1344_2132	STM2155	metG	Methionyl-tRNA synthetase (EC 6.1.1.10)	0	0	-0.471962	-0.399385	-0.0725771	0.454046	2.632	3.417	-0.376571	0	0	0	0	0	-0.407836	-0.383217	-0.0246186	0.704085	1.591	2.519	-0.662917	0	0	0	0	0
STM14_2661	SL1344_2135	STM2157	yehS	Uncharacterized protein YehS	0	0	-0.736064	-0.749081	0.0130174	-0.0892452	1.884	2.384	-0.339585	0	0	0	0	0	-0.790177	-0.534097	-0.256079	0.290903	1.143	1.694	-0.567608	0	0	0	0	0
STM14_2662	SL1344_2136	STM2158	yehT	Transcriptional regulatory protein YehT	0	0	-0.0362797	-0.0380458	0.00176613	0.679461	2.252	1.641	0.456632	0	0	0	0	0	-0.235048	0.0607185	-0.295767	0.995048	1.18	1.213	-0.0397927	0	0	0	1	0
STM14_2663	SL1344_2137	STM2159	yehU	Sensor histidine kinase YehU	0	0	0.277003	1.11796	-0.840954	1.54609	1.186	1.151	0.0432162	0	1	-1	1	0	0.184657	0.899035	-0.714378	1.89518	0.9299	0.9912	-0.0921006	0	1	0	1	0
STM14_2664	SL1344_2138	STM2160	yehV	HTH-type transcriptional regulator MlrA	1	0	3.49927	1.64023	1.85904	2.45801	NA	NA	NA	1	1	1	1	NA	3.40446	2.93217	0.472286	3.08898	NA	NA	NA	1	1	0	1	NA
STM14_2665	SL1344_2139	STM2161	yohO	Putative inner membrane protein	0	0	-0.704392	-0.330031	-0.374361	0.652651	NA	NA	NA	0	0	0	0	NA	-0.985651	-0.860214	-0.125437	0.357323	NA	NA	NA	-1	-1	0	0	NA
STM14_2666	SL1344_2140	STM2162	yehW	Osmoprotectant ABC transporter inner membrane protein YehW	0	0	1.45548	0.966192	0.489283	2.00666	NA	NA	NA	1	1	0	1	NA	2.30199	1.63983	0.662159	2.22391	NA	NA	NA	1	1	0	1	NA
STM14_2667	SL1344_2141	STM2163	yehX	Osmoprotectant ABC transporter ATP-binding subunit YehX	0	0	0.924903	0.822145	0.102758	1.41795	NA	NA	NA	1	1	0	1	NA	1.89666	1.5059	0.390759	1.94734	NA	NA	NA	1	1	0	1	NA
STM14_2668	SL1344_2142	STM2164	yehY	Osmoprotectant ABC transporter permease protein YehY	0	0	1.1146	0.551271	0.563325	1.32293	NA	NA	NA	1	0	0	1	NA	2.35261	1.5664	0.786207	1.9779	NA	NA	NA	1	1	0	1	NA
STM14_2669	SL1344_2143	STM2165	yehZ	Osmoprotectant ABC transporter binding protein YehZ	0	0	1.87116	1.85183	0.0193239	2.60433	NA	NA	NA	1	1	0	1	NA	1.78386	2.03438	-0.250517	2.44721	NA	NA	NA	1	1	0	1	NA
STM14_2670	SL1344_2144	STM2166	bglX	Periplasmic beta-glucosidase (EC 3.2.1.21)	0	0	0.498169	0.316886	0.181283	0.972529	2.611	4.051	-0.633676	0	0	0	1	0	-0.379097	-0.659702	0.280605	0.568419	1.632	2.831	-0.794671	0	0	0	0	0
STM14_2672	SL1344_2145	STM2167	dld	D-lactate dehydrogenase (EC 1.1.1.28)	0	0	0.7738	0.986718	-0.212918	1.89496	3.022	9.393	-1.63608	0	1	0	1	-1	1.46652	1.46591	0.000613142	2.38724	3.204	5.82	-0.861145	1	1	0	1	-1
STM14_2673	SL1344_2146	STM2168	pbpG	Murein-DD-endopeptidase (EC 3.4.99.-)	0	0	0.0692033	-0.260612	0.329815	0.211693	1.604	2.723	-0.763523	0	0	0	0	0	0.311963	0.260457	0.0515057	0.920083	1.195	1.97	-0.721185	0	0	0	1	0
STM14_2674	-	-	STM14_2674	-	0	0	NA	NA	NA	NA	1.394	2.777	-0.994297	NA	NA	NA	NA	-1	NA	NA	NA	NA	1.011	1.807	-0.837814	NA	NA	NA	NA	-1
STM14_2677	SL1344_2148	STM2170	yohD	Inner membrane protein YohC	0	0	1.4516	0.639851	0.811752	1.32849	NA	NA	NA	1	0	1	1	NA	1.92122	1.47131	0.449902	2.2575	NA	NA	NA	1	1	0	1	NA
STM14_2678	SL1344_2149	STM2171	yohF	Uncharacterized oxidoreductase YohF	0	0	-0.0591228	0.58785	-0.646973	1.15142	NA	NA	NA	0	0	0	1	NA	0.932425	1.54273	-0.610304	2.13897	NA	NA	NA	1	1	0	1	NA
STM14_2681	SL1344_2151	STM2174	yohI	tRNA-dihydrouridine(16) synthase	0	0	-0.106946	-0.374838	0.267892	0.366529	1.359	1.868	-0.458949	0	0	0	0	0	-0.230133	-0.145781	-0.0843524	1.047	1.226	1.567	-0.354046	0	0	0	1	0
STM14_2682	SL1344_2152	STM2175	STM14_2682	Putative n-hydroxybenzoate hydroxylase	0	0	0.896152	0.757074	0.139078	1.11638	4.038	6.725	-0.735893	1	0	0	1	0	0.579343	0.434912	0.144431	1.61604	2.529	5.053	-0.998573	0	0	0	1	-1
STM14_2683	SL1344_2153	STM2176	STM14_2683	Maleylacetoacetate isomerase (EC 5.2.1.2) @ Glutathione S-transferase, zeta (EC 2.5.1.18)	0	0	0.374513	0.591656	-0.217143	0.790373	NA	NA	NA	0	0	0	0	NA	0.534367	0.491393	0.0429736	1.33436	NA	NA	NA	0	0	0	1	NA
STM14_2684	SL1344_2154	STM2177	STM14_2684	Fumarylacetoacetase (EC 3.7.1.2)	0	0	0.680891	0.164974	0.515917	1.34463	NA	NA	NA	0	0	0	1	NA	0.786218	0.55835	0.227869	1.49738	NA	NA	NA	0	0	0	1	NA
STM14_2687	SL1344_2157	STM2180	STM14_2687	LysR family transcriptional regulator STM2180	0	0	0.0249108	-0.556867	0.581777	0.492151	1.781	1.467	0.279819	0	0	0	0	0	-1.65095	-1.05129	-0.59966	-0.454817	1.334	1.637	-0.295296	-1	-1	0	0	0
STM14_2688	SL1344_2158	STM2181	yohJ	UPF0299 membrane protein YohJ	0	0	1.88988	1.17531	0.714564	2.16713	NA	NA	NA	1	1	0	1	NA	1.89233	1.6679	0.224425	3.05552	NA	NA	NA	1	1	0	1	NA
STM14_2689	SL1344_2159	STM2182	yohK	Inner membrane protein YohK	0	0	2.46414	1.47954	0.984602	1.86919	2.4	2.277	0.0759001	1	1	1	1	0	2.00736	1.27957	0.727799	2.35078	1.664	1.828	-0.135611	1	1	0	1	0
STM14_2690	SL1344_2160	STM2183	cdd	Cytidine deaminase (EC 3.5.4.5)	1	0	-0.8954	-1.10151	0.206114	-0.443887	4.606	5.26	-0.191548	-1	-1	0	0	0	-0.921963	-1.3983	0.476336	-0.395044	3.22	4.643	-0.527997	-1	-1	0	0	0
STM14_2691	SL1344_2161	STM2184	sanA	SanA protein	0	0	-0.604167	-2.11619	1.51202	-1.23859	1.268	1.067	0.248995	0	-1	1	-1	0	-1.16647	-1.67529	0.508814	-1.17237	1.009	0.9783	0.0445773	-1	-1	0	-1	0
STM14_2694	SL1344_2164	STM2187	yeiA	NAD-dependent dihydropyrimidine dehydrogenase subunit PreA (EC 1.3.1.1)	0	0	NA	NA	NA	NA	4.921	7.228	-0.554645	NA	NA	NA	NA	0	NA	NA	NA	NA	2.466	4.563	-0.88781	NA	NA	NA	NA	-1
STM14_2695	SL1344_2165	STM2188	mglC	Galactose/methyl galactoside ABC transport system, permease protein MglC (TC 3.A.1.2.3)	0	0	-1.60353	-1.25304	-0.350491	-0.747497	6.491	3.154	1.04126	-1	-1	0	0	1	-2.87143	-2.07705	-0.79438	-1.28897	3.155	3.041	0.0530942	-1	-1	0	-1	0
STM14_2696	SL1344_2166	STM2189	mglA	Galactose/methyl galactoside ABC transport system, ATP-binding protein MglA (EC 3.6.3.17)	0	0	-1.29501	-0.916977	-0.378032	-0.878012	3.185	2.201	0.533134	-1	-1	0	-1	0	-2.51739	-2.22427	-0.293121	-0.870624	1.909	1.515	0.333499	-1	-1	0	-1	0
STM14_2698	SL1344_2167	STM2190	mglB	Galactose/methyl galactoside ABC transport system, D-galactose-binding periplasmic protein MglB (TC 3.A.1.2.3)	0	0	-2.0996	-1.62503	-0.474571	-0.975382	NA	NA	NA	-1	-1	0	-1	NA	-2.83097	-2.23271	-0.598263	-1.23726	NA	NA	NA	-1	-1	0	-1	NA
STM14_2699	-	-	STM14_2699	-	0	0	NA	NA	NA	-1.05517	NA	NA	NA	NA	NA	NA	0	NA	NA	NA	NA	-0.151524	NA	NA	NA	NA	NA	NA	0	NA
STM14_2700	SL1344_2168	STM2191	galS	Mgl repressor and galactose ultrainduction factor GalS, HTH-type transcriptional regulator	0	0	-0.422344	-0.385482	-0.0368622	0.375598	2.168	2.893	-0.416202	0	0	0	0	0	-1.31788	-1.16751	-0.150366	0.512351	1.4	2.404	-0.78001	-1	-1	0	0	0
STM14_2702	SL1344_2169	STM2192	yeiB	Uncharacterized protein YeiB	1	0	0.722271	-0.738292	1.46056	-0.468908	1.62	2.601	-0.683073	0	0	1	0	0	0.811393	-0.220303	1.0317	0.517465	1.077	1.988	-0.8843	1	0	1	0	-1
STM14_2703	SL1344_2170	STM2193	folE	GTP cyclohydrolase I (EC 3.5.4.16) type 1	0	0	-0.236293	-0.236237	-5.61e-05	0.603633	1.769	3.197	-0.853785	0	0	0	0	-1	-0.0131602	-0.0306168	0.0174565	0.846812	1.39	2.355	-0.760642	0	0	0	1	0
STM14_2706	-	-	STM14_2706	-	0	0	-0.332048	0.66783	-0.999877	1.78447	NA	NA	NA	0	0	-1	1	NA	0.640232	0.79132	-0.151089	1.59516	NA	NA	NA	0	0	0	1	NA
STM14_2707	SL1344_2171	STM2194	fghA	S-formylglutathione hydrolase (EC 3.1.2.12)	0	0	1.71222	2.01869	-0.306469	2.67545	3.507	8.911	-1.34535	1	1	0	1	-1	1.64738	1.78495	-0.13757	2.81132	4.056	6.038	-0.574013	1	1	0	1	0
STM14_2708	SL1344_2172	STM2195	STM14_2708	Putative DNA-binding protein	0	0	0.245501	-0.725632	0.971133	-0.0134582	NA	NA	NA	0	0	1	0	NA	0.144552	-0.41197	0.556522	0.0933573	NA	NA	NA	0	0	0	0	NA
STM14_2709	SL1344_2173	STM2196	STM14_2709	L-serine dehydratase, beta subunit (EC 4.3.1.17) / L-serine dehydratase, alpha subunit (EC 4.3.1.17)	0	1	0.0537095	-0.172488	0.226198	0.204459	1.441	1.862	-0.369783	0	0	0	0	0	1.42051	0.522145	0.898361	1.49201	1.38	1.972	-0.514991	1	0	1	1	0
STM14_2713	SL1344_2176	STM2199	cirA	Colicin I receptor	0	0	5.67777	4.07915	1.59862	4.32908	2.175	4.758	-1.12934	1	1	1	1	-1	5.37668	3.34673	2.02995	4.47434	2.632	3.732	-0.503789	1	1	1	1	0
STM14_2715	SL1344_2177	STM2200	lysP	Lysine-specific permease	0	0	1.47292	0.726597	0.74632	1.53512	1.503	3.013	-1.00336	1	0	0	1	-1	1.37199	0.626475	0.745511	1.77975	1.214	1.967	-0.696229	1	0	0	1	0
STM14_2716	-	-	STM14_2716	-	0	0	NA	NA	NA	1.06137	NA	NA	NA	NA	NA	NA	1	NA	NA	NA	NA	0.187285	NA	NA	NA	NA	NA	NA	0	NA
STM14_2717	SL1344_2178	STM2201	yeiE	Transcriptional regulator YeiE, LysR family	1	0	-0.497502	-1.0923	0.594795	-0.411909	2.65	2.59	0.0330403	0	-1	0	0	0	-0.643713	-0.793073	0.14936	0.0440459	1.423	2.131	-0.582595	0	0	0	0	0
STM14_2719	SL1344_2179	STM2202	yeiH	UPF0324 inner membrane protein YeiH	0	0	-0.184706	-0.661185	0.476479	-0.0141262	3.311	4.529	-0.451926	0	0	0	0	0	-0.742264	-0.432209	-0.310055	0.361044	1.931	3.073	-0.6703	0	0	0	0	0
STM14_2720	SL1344_2180	STM2203	nfo	Endonuclease IV (EC 3.1.21.2)	0	0	-0.611696	-0.611774	7.79e-05	0.26753	2.609	4.49	-0.783219	0	0	0	0	0	-1.01381	-0.926318	-0.0874946	0.184297	1.917	3.075	-0.681736	-1	-1	0	0	0
STM14_2721	SL1344_2181	STM2204	fruA	PTS system, inactive IIB catalytic domain / PTS system, fructose-specific IIB component (EC 2.7.1.69) / PTS system, fructose-specific IIC component	0	0	3.65161	2.55518	1.09643	2.72808	6.958	8.968	-0.366114	1	1	1	1	0	3.26644	2.69473	0.571711	3.11683	3.945	7.608	-0.947492	1	1	0	1	-1
STM14_2722	SL1344_2182	STM2205	fruK	1-phosphofructokinase (EC 2.7.1.56)	0	0	3.39241	3.06163	0.330781	3.09063	NA	NA	NA	1	1	0	1	NA	3.31226	2.60675	0.70551	3.55364	NA	NA	NA	1	1	0	1	NA
STM14_2723	SL1344_2183	STM2206	fruF	PTS system, fructose-specific IIA component / Fructose-specific phosphocarrier protein HPr	0	1	4.42487	3.04222	1.38265	3.12205	NA	NA	NA	1	1	1	1	NA	3.31918	3.25176	0.0674174	4.01868	NA	NA	NA	1	1	0	1	NA
STM14_2731	SL1344_2187	-	STM14_2731	proteinase inhibitor	0	0	-0.208519	0.151031	-0.359549	1.21921	NA	NA	NA	0	0	0	1	NA	-0.393348	-0.383808	-0.00953999	1.02693	NA	NA	NA	0	0	0	1	NA
STM14_2733	SL1344_2188	STM2211	yeiP	Elongation factor P-like protein	0	0	-0.143719	0.135792	-0.279511	0.998252	3.05	4.149	-0.443954	0	0	0	1	0	0.0147127	0.2959	-0.281187	1.3704	2.116	2.771	-0.389067	0	0	0	1	0
STM14_2734	SL1344_2189	STM2212	yeiR	Uncharacterized protein YeiR, putative metal chaperone, involved in Zn homeostasis	0	0	-0.211626	-0.594004	0.382377	0.130742	2.132	4.538	-1.08985	0	0	0	0	-1	0.2647	-0.226903	0.491603	0.651342	1.398	2.739	-0.970285	0	0	0	0	-1
STM14_2735	SL1344_2190	STM2213	yeiU	Lipid A 1-diphosphate synthase	0	0	-0.30615	-0.238271	-0.0678795	0.687693	1.765	2.184	-0.307305	0	0	0	0	0	-0.303994	-0.125849	-0.178145	0.972297	1.199	1.646	-0.457133	0	0	0	1	0
STM14_2737	SL1344_2191	STM2214	spr	Murein DD-endopeptidase MepS @ Murein LD-carboxypeptidase (EC 3.4.17.13)	0	0	-1.27587	-1.39123	0.115359	-0.763996	1.117	1.456	-0.382381	-1	-1	0	0	0	-1.328	-1.54208	0.214084	-0.290832	0.8987	1.231	-0.453919	-1	-1	0	0	0
STM14_2739	SL1344_2192	STM2215	rtn	c-di-GMP phosphodiesterase (EC 3.1.4.52) => PdeN	0	0	-0.272018	-1.02773	0.755708	-0.481411	1.149	1.096	0.068131	0	-1	0	0	0	0.150573	-0.9347	1.08527	0.0458601	0.8707	1.001	-0.201194	0	-1	1	0	0
STM14_2740	SL1344_2193	STM2216	yejA	ABC transporter, substrate-binding protein YejA	0	0	0.463367	0.545273	-0.081906	1.24102	1.761	2.402	-0.447841	0	0	0	1	0	0.227362	1.20021	-0.972846	2.11345	1.177	1.622	-0.462659	0	1	-1	1	0
STM14_2741	SL1344_2194	STM2217	yejB	ABC transporter, permease protein YejB	0	0	1.95478	2.04403	-0.0892523	2.84108	2.259	4.3	-0.928652	1	1	0	1	-1	1.59998	1.63312	-0.0331395	2.41315	1.691	2.563	-0.599957	1	1	0	1	0
STM14_2742	SL1344_2195	STM2218	yejE	ABC transporter, permease protein YejE	0	0	1.42548	0.774195	0.651282	1.68593	3.168	5.129	-0.695105	1	0	0	1	0	0.95233	0.720672	0.231658	1.48203	2.134	4.607	-1.11027	1	0	0	1	-1
STM14_2743	SL1344_2196	STM2219	yejF	ABC transporter, ATP-binding protein YejF	0	0	1.72259	1.1832	0.539389	1.74709	NA	NA	NA	1	1	0	1	NA	1.532	1.20825	0.323753	2.28602	NA	NA	NA	1	1	0	1	NA
STM14_2744	SL1344_2197	STM2220	yejG	Uncharacterized protein YejG	0	0	1.33101	0.545032	0.78598	1.40964	1.506	1.598	-0.0855456	1	0	0	1	0	-0.592997	-1.10574	0.512747	0.111696	1.234	1.462	-0.244601	0	-1	0	0	0
STM14_2746	SL1344_2198	STM2221	bcr	Multidrug resistance transporter => Bicyclomycin resistance protein Bcr	0	0	0.29673	-1.31587	1.6126	-0.627051	1.53	2.242	-0.551255	0	-1	1	0	0	0.570811	-1.02259	1.5934	-0.318938	0.9727	1.662	-0.772854	0	-1	1	0	0
STM14_2747	SL1344_2199	STM2222	rsuA	Ribosomal small subunit pseudouridine synthase A (EC 5.4.99.19)	0	0	-0.939863	-0.877866	-0.0619972	-0.0312401	1.239	2.308	-0.897467	-1	-1	0	0	0	-0.08917	0.25417	-0.34334	0.864164	1.038	1.694	-0.706627	0	0	0	1	0
STM14_2748	SL1344_2200	STM2223	yejH	ATP-dependent RNA helicase YejH	0	0	-0.649674	-1.54279	0.893115	-0.837803	1.289	0.9874	0.384546	0	-1	1	-1	0	-0.581824	-1.34288	0.761056	-0.818877	1.121	0.9314	0.267313	0	-1	0	-1	0
STM14_2749	SL1344_2201	STM2224	rplY	LSU ribosomal protein L25p	0	0	-0.483526	-0.629394	0.145868	0.255824	6.144	9.531	-0.633449	0	0	0	0	0	-0.959983	-0.666868	-0.293115	0.37326	3.939	8.375	-1.08826	-1	0	0	0	-1
STM14_2751	SL1344_2202	STM2225	STM14_2751	Putative inner membrane protein	0	0	-0.993319	-0.130535	-0.862784	0.217579	2.633	5.896	-1.16303	-1	0	-1	0	-1	-0.401758	-0.104533	-0.297225	0.709349	1.784	3.7	-1.05241	0	0	0	0	-1
STM14_2752	SL1344_2203	STM2226	yejK	Nucleoid-associated protein NdpA	0	0	0.128651	0.351896	-0.223244	0.843707	1.978	5.176	-1.3878	0	0	0	1	-1	0.143776	0.300665	-0.156889	1.43663	1.545	3.314	-1.10097	0	0	0	1	-1
STM14_2753	SL1344_2204	STM2227	yejL	UPF0352 protein YejL	0	0	-1.71344	-1.0276	-0.685839	-0.455594	1.259	1.533	-0.284079	-1	-1	0	0	0	-1.10197	-0.305705	-0.796264	0.330856	0.9858	1.239	-0.329809	-1	0	0	0	0
STM14_2754	SL1344_2205	STM2228	yejM	Inner membrane protein YejM, alkaline phosphatase superfamily	0	0	0.0196589	-0.896138	0.915796	0.011149	1.121	1.21	-0.110221	0	-1	1	0	0	0.232391	-0.425186	0.657577	0.365399	0.8676	1.029	-0.246141	0	0	0	0	0
STM14_2755	-	-	STM14_2755	-	0	0	NA	NA	NA	0.940161	NA	NA	NA	NA	NA	NA	1	NA	NA	NA	NA	0.579403	NA	NA	NA	NA	NA	NA	0	NA
STM14_2758	SL1344_2208	STM2232	oafA	O-antigen acetylase	0	0	-1.05301	-0.349768	-0.703237	0.781775	4.247	8.335	-0.972738	-1	0	0	0	-1	-0.945879	-0.218407	-0.727472	1.01028	2.354	4.841	-1.04019	-1	0	0	1	-1
STM14_2761	SL1344_2211	STM2235	STM14_2761	Phage protein	0	0	1.36061	1.41386	-0.0532461	1.65163	NA	NA	NA	1	1	0	1	NA	0.901932	1.03959	-0.13766	1.95317	NA	NA	NA	1	1	0	1	NA
STM14_2765	SL1344_2214	STM2238	STM14_2765	Phage protein	0	0	-2.32417	-0.981443	-1.34273	0.0372102	NA	NA	NA	-1	-1	-1	0	NA	-1.71063	-0.691443	-1.01919	0.666829	NA	NA	NA	-1	0	-1	0	NA
STM14_2767	SL1344_2216	STM2240	STM14_2767	Uncharacterized protein, YdfU family	0	0	2.84061	1.88642	0.954189	2.20042	NA	NA	NA	1	1	1	1	NA	2.3601	1.61497	0.74513	2.18436	NA	NA	NA	1	1	0	1	NA
STM14_2769	SL1344_2217	STM2241	sspH2	leucine-rich repeat protein	0	0	5.33474	3.89622	1.43853	4.64044	2.035	3.922	-0.946561	1	1	1	1	-1	4.92754	3.51093	1.41661	4.70928	1.26	2.43	-0.947533	1	1	1	1	-1
STM14_2775	SL1344_2222	STM2246	narP	Nitrate/nitrite response regulator protein NarP	1	0	-1.1314	-0.634117	-0.497283	0.324384	1.531	5.729	-1.90381	-1	0	0	0	-1	-0.789758	-0.366094	-0.423664	0.413322	1.557	4.274	-1.45682	0	0	0	0	-1
STM14_2776	SL1344_2223	STM2247	ccmH_1	Cytochrome c heme lyase subunit CcmL / Cytochrome c heme lyase subunit CcmH	0	0	1.59218	1.1661	0.426083	1.59137	NA	NA	NA	1	1	0	1	NA	1.93159	1.1214	0.810191	1.87459	NA	NA	NA	1	1	1	1	NA
STM14_2778	-	-	ccmF_1	Cytochrome c heme lyase subunit CcmF	0	0	1.91782	1.49504	0.422777	1.96598	NA	NA	NA	1	1	0	1	NA	2.071	1.34017	0.730828	2.23076	NA	NA	NA	1	1	0	1	NA
STM14_2781	SL1344_3783	STM3817	ccmC_1	Cytochrome c-type biogenesis protein CcmC, putative heme lyase for CcmE	0	0	2.32784	1.71368	0.61416	2.65605	NA	NA	NA	1	1	0	1	NA	1.50635	1.34928	0.157067	2.42498	NA	NA	NA	1	1	0	1	NA
STM14_2782	-	-	ccmB_1	ABC transporter involved in cytochrome c biogenesis, CcmB subunit	0	0	NA	NA	NA	2.3952	NA	NA	NA	NA	NA	NA	1	NA	NA	NA	NA	2.61099	NA	NA	NA	NA	NA	NA	1	NA
STM14_2783	SL1344_3785	STM2254	ccmA_1	ABC transporter involved in cytochrome c biogenesis, ATPase component CcmA	0	1	NA	NA	NA	1.63013	NA	NA	NA	NA	NA	NA	1	NA	NA	NA	NA	1.86431	NA	NA	NA	NA	NA	NA	1	NA
STM14_2784	SL1344_2225	STM2255	napC	Cytochrome c-type protein NapC	0	0	0.878707	0.95388	-0.0751733	1.97923	NA	NA	NA	1	1	0	1	NA	1.12353	0.908789	0.214742	1.7799	NA	NA	NA	1	1	0	1	NA
STM14_2785	SL1344_2226	STM2256	napB	Nitrate reductase cytochrome c550-type subunit	0	1	1.4478	2.03801	-0.590206	2.89243	NA	NA	NA	1	1	0	1	NA	0.843796	0.953302	-0.109507	2.19439	NA	NA	NA	1	1	0	1	NA
STM14_2786	SL1344_2227	STM2257	napH	Polyferredoxin NapH (periplasmic nitrate reductase)	0	0	2.29516	1.6988	0.596362	2.12623	NA	NA	NA	1	1	0	1	NA	1.58453	1.69835	-0.113825	2.23526	NA	NA	NA	1	1	0	1	NA
STM14_2788	SL1344_2229	STM2259	napA	Periplasmic nitrate reductase precursor (EC 1.7.99.4)	0	0	-2.82325	-2.47097	-0.352274	-1.55307	NA	NA	NA	-1	-1	0	-1	NA	-2.00524	-1.48176	-0.523487	-0.665531	NA	NA	NA	-1	-1	0	0	NA
STM14_2793	SL1344_2233	STM2263	yojI	Putative ATP-binding component of a transport system	0	0	0.969045	0.412816	0.556229	1.1243	1.543	1.912	-0.309344	1	0	0	1	0	1.22002	1.04102	0.178996	2.29226	1.111	1.324	-0.253044	1	1	0	1	0
STM14_2794	SL1344_2234	STM2264	alkB	Alpha-ketoglutarate-dependent dioxygenase AlkB (EC 1.14.11.33)	0	0	1.62744	0.894839	0.732605	1.27878	NA	NA	NA	1	1	0	1	NA	1.25282	0.69096	0.561864	1.51821	NA	NA	NA	1	0	0	1	NA
STM14_2795	SL1344_2235	STM2265	ada	Methylphosphotriester-DNA--protein-cysteine S-methyltransferase (EC 2.1.1.n11) / ADA regulatory protein / Methylated-DNA--protein-cysteine methyltransferase (EC 2.1.1.63)	0	0	1.76689	0.67176	1.09513	1.52544	3.958	2.589	0.612377	1	0	1	1	0	1.41269	0.908744	0.50395	1.77916	2.019	2.798	-0.470755	1	1	0	1	0
STM14_2796	SL1344_2236	STM2266	apbE	FAD:protein FMN transferase (EC 2.7.1.180)	0	0	0.650649	0.332684	0.317965	0.944259	NA	NA	NA	0	0	0	1	NA	-0.0365085	0.0101231	-0.0466315	1.08344	NA	NA	NA	0	0	0	1	NA
STM14_2797	SL1344_2237	STM2267	ompC	Outer membrane porin OmpC	1	0	1.37101	1.22823	0.14278	1.97415	NA	NA	NA	1	1	0	1	NA	0.754389	0.661189	0.0931995	1.9716	NA	NA	NA	0	0	0	1	NA
STM14_2800	SL1344_2238	STM2269	yojN	Phosphotransferase RcsD	0	0	0.0356801	-0.537242	0.572922	-0.052535	1.783	2.496	-0.485311	0	0	0	0	0	0.496277	0.0568418	0.439436	0.581071	1.197	1.723	-0.5255	0	0	0	0	0
STM14_2801	SL1344_2239	STM2270	rcsB	DNA-binding capsular synthesis response regulator RcsB	0	0	-0.385249	0.40057	-0.785819	1.26595	2.918	5.394	-0.886376	0	0	0	1	-1	-0.353127	0.0496047	-0.402732	1.14737	1.742	3.128	-0.844496	0	0	0	1	-1
STM14_2802	SL1344_2240	STM2271	rcsC	Sensor histidine kinase RcsC (EC 2.7.13.3)	0	0	0.353668	-0.0826946	0.436363	0.753961	1.972	3.112	-0.658183	0	0	0	0	0	0.150838	0.452677	-0.301839	0.960895	1.248	1.964	-0.654177	0	0	0	1	0
STM14_2804	SL1344_2241	STM2272	gyrA	DNA gyrase subunit A (EC 5.99.1.3)	0	0	-0.0789892	-0.397543	0.318554	0.202048	3.195	6.108	-0.934884	0	0	0	0	-1	-0.0485115	-0.258262	0.209751	0.772338	2.077	4.567	-1.13675	0	0	0	0	-1
STM14_2807	SL1344_2242	STM2273	STM14_2807	putative MR-MLE-family protein	0	0	0.450972	-0.509217	0.960189	0.0131237	NA	NA	NA	0	0	1	0	NA	0.466888	0.203818	0.26307	0.839898	NA	NA	NA	0	0	0	1	NA
STM14_2810	SL1344_2245	STM2276	ubiG	3-demethylubiquinol 3-O-methyltransferase (EC 2.1.1.64) @ 2-polyprenyl-6-hydroxyphenyl methylase (EC 2.1.1.222)	0	0	0.465475	0.279288	0.186187	1.09471	1.709	2.728	-0.674691	0	0	0	1	0	0.969929	0.65384	0.316088	1.53962	1.396	2.03	-0.540181	1	0	0	1	0
STM14_2812	SL1344_2246	STM2277	nrdA	Ribonucleotide reductase of class Ia (aerobic), alpha subunit (EC 1.17.4.1)	1	0	-1.41871	-1.57417	0.155466	-0.614248	2.117	3.198	-0.595149	-1	-1	0	0	0	-1.46337	-1.55257	0.0892035	-0.60893	1.781	2.506	-0.492699	-1	-1	0	0	0
STM14_2813	SL1344_2247	STM2278	nrdB	Ribonucleotide reductase of class Ia (aerobic), beta subunit (EC 1.17.4.1)	0	0	-1.41281	-1.14287	-0.269942	-0.292397	4.232	5.058	-0.257227	-1	-1	0	0	0	-1.50956	-1.36392	-0.145643	-0.196978	2.594	3.707	-0.515074	-1	-1	0	0	0
STM14_2814	SL1344_2248	STM2279	yfaE	YfaE: ferredoxin involved with ribonucleotide reductase diferric-tyrosyl radical (Y*) cofactor maintenance	0	0	-1.388	-1.88138	0.493377	-1.25986	4.977	5.116	-0.0397399	-1	-1	0	-1	0	-0.612801	-1.77107	1.15827	-1.00094	3.184	4.142	-0.379487	0	-1	1	-1	0
STM14_2815	SL1344_2249	STM2280	STM14_2815	Uncharacterized MFS-type transporter	0	0	-0.768476	-1.57418	0.805703	-0.863934	NA	NA	NA	0	-1	1	-1	NA	-0.156954	-0.0358019	-0.121152	-0.00405125	NA	NA	NA	0	0	0	0	NA
STM14_2816	SL1344_2250	STM2281	STM14_2816	LysR family transcriptional regulator STM2281	0	0	-2.01598	-1.24646	-0.769521	-0.255092	NA	NA	NA	-1	-1	0	0	NA	-1.23891	-0.397143	-0.841764	0.321784	NA	NA	NA	-1	0	-1	0	NA
STM14_2817	SL1344_2251	STM2282	glpQ	Glycerophosphoryl diester phosphodiesterase, periplasmic (EC 3.1.4.46)	0	0	-2.54443	-2.71759	0.173155	-2.05545	NA	NA	NA	-1	-1	0	-1	NA	-1.78867	-1.99671	0.208037	-0.682297	NA	NA	NA	-1	-1	0	0	NA
STM14_2818	SL1344_2252	STM2283	glpT	Glycerol-3-phosphate transporter	1	0	-2.16667	-1.64008	-0.526588	-0.947262	NA	NA	NA	-1	-1	0	-1	NA	-1.83501	-1.33213	-0.502882	-0.0217483	NA	NA	NA	-1	-1	0	0	NA
STM14_2819	SL1344_2253	STM2284	glpA	Anaerobic glycerol-3-phosphate dehydrogenase subunit A (EC 1.1.5.3)	0	0	-1.11702	-1.04243	-0.0745855	-0.38213	NA	NA	NA	-1	-1	0	0	NA	-1.17667	-1.28642	0.109744	0.136204	NA	NA	NA	-1	-1	0	0	NA
STM14_2820	SL1344_2254	STM2285	glpB	Anaerobic glycerol-3-phosphate dehydrogenase subunit B (EC 1.1.5.3)	1	1	-1.21973	-1.31223	0.092502	-0.713711	NA	NA	NA	-1	-1	0	0	NA	-0.944612	-1.22967	0.285053	0.147363	NA	NA	NA	-1	-1	0	0	NA
STM14_2821	SL1344_2255	STM2286	glpC	Anaerobic glycerol-3-phosphate dehydrogenase subunit C (EC 1.1.5.3)	1	0	-1.05595	-1.07289	0.0169402	-0.506946	10.93	6.143	0.831278	-1	-1	0	0	1	-0.671342	-0.510084	-0.161258	0.569931	2.834	4.808	-0.762597	0	0	0	0	0
STM14_2826	SL1344_2258	STM2289	STM14_2826	2-keto-3-deoxy-L-rhamnonate aldolase (EC 4.1.2.53)	0	0	1.31825	1.66376	-0.345512	2.35151	NA	NA	NA	1	1	0	1	NA	1.3445	1.41068	-0.0661795	2.58593	NA	NA	NA	1	1	0	1	NA
STM14_2827	SL1344_2259	STM2290	yfaV	L-rhamnonate transporter (predicted by genome context)	0	0	1.48247	0.883999	0.598469	1.48379	NA	NA	NA	1	1	0	1	NA	1.42952	1.94058	-0.511069	2.04343	NA	NA	NA	1	1	0	1	NA
STM14_2828	SL1344_2260	STM2291	yfaW	L-rhamnonate dehydratase (EC 4.2.1.90)	0	0	-0.0125072	0.562695	-0.575202	1.38145	NA	NA	NA	0	0	0	1	NA	0.380692	1.21342	-0.832732	1.79471	NA	NA	NA	0	1	-1	1	NA
STM14_2830	SL1344_2262	STM2293	STM14_2830	ADP-ribose pyrophosphatase of COG1058 family (EC 3.6.1.13) / Nicotinamide-nucleotide amidase paralog YfaY, no functional activity	0	0	0.019289	-0.467596	0.486885	0.345518	2.913	5.781	-0.988813	0	0	0	0	-1	0.385067	0.066319	0.318748	0.863813	2.171	3.496	-0.687345	0	0	0	1	0
STM14_2831	SL1344_2263	STM2294	yfaZ	Uncharacterized outer membrane protein YfaZ	0	0	-1.26313	-0.991884	-0.271246	-0.572617	2.176	2.525	-0.214605	-1	-1	0	0	0	-1.14134	-0.684708	-0.456627	0.392733	1.373	2.175	-0.663684	-1	0	0	0	0
STM14_2832	SL1344_2264	STM2295	yfaO	Pyrimidine deoxynucleoside triphosphate (dYTP) pyrophosphohydrolase NudI	0	0	-1.64048	-0.769464	-0.871015	0.0766173	1.847	2.414	-0.386242	-1	0	-1	0	0	-1.85763	-0.87505	-0.982579	0.207174	1.286	1.943	-0.595395	-1	-1	-1	0	0
STM14_2833	SL1344_2265	STM2296	ais	Lipopolysaccharide core heptose(II)-phosphate phosphatase @ Polymyxin resistance protein PmrG	0	0	2.16476	1.79245	0.372305	2.24391	1.024	0.906	0.176633	1	1	0	1	0	1.01788	0.735747	0.282136	1.91128	0.902	0.854	0.0788914	1	0	0	1	0
STM14_2835	SL1344_2266	STM2297	yfbE	UDP-4-amino-4-deoxy-L-arabinose--oxoglutarate aminotransferase (EC 2.6.1.87)	0	0	2.6746	2.15714	0.517458	2.79581	1.038	0.9546	0.120838	1	1	0	1	0	1.66934	1.37202	0.297328	2.40892	0.7923	0.8177	-0.0455248	1	1	0	1	0
STM14_2836	SL1344_2267	STM2298	pmrF	Undecaprenyl-phosphate 4-deoxy-4-formamido-L-arabinose transferase (EC 2.4.2.53)	0	0	3.19992	2.91724	0.28268	3.50593	3.135	2.171	0.530106	1	1	0	1	0	2.09765	1.73535	0.362303	2.97121	1.711	1.564	0.129599	1	1	0	1	0
STM14_2837	SL1344_2268	STM2299	yfbG	UDP-4-amino-4-deoxy-L-arabinose formyltransferase (EC 2.1.2.13) / UDP-glucuronic acid oxidase (UDP-4-keto-hexauronic acid decarboxylating) (EC 1.1.1.305)	0	0	3.11724	3.01364	0.103609	3.6724	4.809	4.627	0.0556598	1	1	0	1	0	2.05578	1.9125	0.143279	3.18583	3.19	3.149	0.0186627	1	1	0	1	0
STM14_2838	SL1344_2269	STM2300	STM14_2838	4-deoxy-4-formamido-L-arabinose-phosphoundecaprenol deformylase ArnD (EC 3.5.1.n3)	0	0	3.13767	2.27099	0.866683	2.70782	NA	NA	NA	1	1	1	1	NA	2.48	1.88803	0.591971	2.84306	NA	NA	NA	1	1	0	1	NA
STM14_2839	SL1344_2270	STM2301	arnT	Undecaprenyl phosphate-alpha-4-amino-4-deoxy-L-arabinose arabinosyl transferase (EC 2.4.2.43) @ Melittin resistance protein PqaB @ Polymyxin resistance protein PmrK	0	0	2.98142	2.17688	0.804537	2.80784	NA	NA	NA	1	1	1	1	NA	2.33145	1.97049	0.360969	2.90453	NA	NA	NA	1	1	0	1	NA
STM14_2840	-	-	STM14_2840	Undecaprenyl phosphate-aminoarabinose flippase subunit ArnE	0	0	3.09203	1.54922	1.54282	1.96168	NA	NA	NA	1	1	1	1	NA	2.41497	2.10377	0.311204	2.55475	NA	NA	NA	1	1	0	1	NA
STM14_2841	SL1344_2272	STM2303	STM14_2841	Undecaprenyl phosphate-aminoarabinose flippase subunit ArnF	0	0	2.4928	0.869915	1.62288	1.71286	NA	NA	NA	1	1	1	1	NA	2.2285	1.35783	0.870669	2.06989	NA	NA	NA	1	1	1	1	NA
STM14_2842	SL1344_2273	STM2304	pmrD	Signal transduction protein PmrD	1	0	1.69416	1.87563	-0.18147	2.69314	1.348	2.803	-1.05615	1	1	0	1	-1	1.0788	1.39989	-0.321088	2.70111	1.078	2.284	-1.08321	1	1	0	1	-1
STM14_2843	SL1344_2274	STM2305	menE	O-succinylbenzoic acid--CoA ligase (EC 6.2.1.26)	0	0	0.21654	0.167052	0.0494883	1.03813	NA	NA	NA	0	0	0	1	NA	0.663738	0.517303	0.146435	1.42334	NA	NA	NA	0	0	0	1	NA
STM14_2844	SL1344_2275	STM2306	menC	O-succinylbenzoate synthase (EC 4.2.1.113)	0	1	0.744166	0.278806	0.465361	0.737432	NA	NA	NA	0	0	0	0	NA	0.963685	0.494262	0.469423	1.58738	NA	NA	NA	1	0	0	1	NA
STM14_2845	SL1344_2276	STM2307	menB	Naphthoate synthase (EC 4.1.3.36)	0	0	0.400397	0.565573	-0.165176	1.45667	NA	NA	NA	0	0	0	1	NA	0.519085	0.603745	-0.0846608	1.67713	NA	NA	NA	0	0	0	1	NA
STM14_2846	SL1344_2277	STM2308	yfbB	2-succinyl-6-hydroxy-2,4-cyclohexadiene-1-carboxylate synthase (EC 4.2.99.20)	0	0	-0.46346	-0.729547	0.266087	-0.236313	4.693	6.548	-0.480544	0	0	0	0	0	0.575192	-0.245255	0.820448	0.22443	2.168	4.43	-1.03094	0	0	0	0	-1
STM14_2847	SL1344_2278	STM2309	menD	2-succinyl-5-enolpyruvyl-6-hydroxy-3-cyclohexene-1-carboxylic-acid synthase (EC 2.2.1.9)	0	0	-0.735717	-1.27573	0.540011	-0.329813	NA	NA	NA	0	-1	0	0	NA	-0.590887	-0.86963	0.278743	-0.142843	NA	NA	NA	0	-1	0	0	NA
STM14_2848	SL1344_2279	STM2310	menF	Isochorismate synthase (EC 5.4.4.2) @ Menaquinone-specific isochorismate synthase (EC 5.4.4.2)	0	0	-1.16759	-1.18256	0.0149727	-0.467795	1.682	2.346	-0.480025	-1	-1	0	0	0	-1.06947	-0.545456	-0.524019	0.0581297	1.156	1.766	-0.611344	-1	0	0	0	0
STM14_2849	SL1344_2280	STM2311	elaB	ElaB protein	1	0	1.41959	1.62989	-0.210308	2.67951	NA	NA	NA	1	1	0	1	NA	2.09968	2.05866	0.0410185	2.72303	NA	NA	NA	1	1	0	1	NA
STM14_2850	SL1344_2281	STM2312	elaA	N-acetyltransferase ElaA	0	0	0.643699	0.856424	-0.212725	1.73909	3.241	5.982	-0.884189	0	1	0	1	-1	0.341179	0.655392	-0.314213	1.78762	2.026	3.589	-0.824948	0	0	0	1	-1
STM14_2851	-	-	elaC	Ribonuclease Z (EC 3.1.26.11)	0	0	NA	NA	NA	0.175519	NA	NA	NA	NA	NA	NA	0	NA	NA	NA	NA	0.0670733	NA	NA	NA	NA	NA	NA	0	NA
STM14_2852	SL1344_2283	STM2314	STM14_2852	Chemotaxis protein CheV (EC 2.7.3.-)	0	0	-8.13655	-5.07234	-3.06422	-4.12023	NA	NA	NA	-1	-1	-1	-1	NA	-7.47984	-5.42381	-2.05603	-5.10663	NA	NA	NA	-1	-1	-1	-1	NA
STM14_2853	SL1344_2284	STM2315	yfbK	Putative von Willebrand factor, vWF type A domain protein STM2315	0	1	-0.33465	1.20617	-1.54082	1.23013	NA	NA	NA	0	1	-1	1	NA	0.0436823	1.57403	-1.53035	2.27418	NA	NA	NA	0	1	-1	1	NA
STM14_2857	SL1344_2285	STM2316	nuoN	NADH-ubiquinone oxidoreductase chain N (EC 1.6.5.3)	0	0	0.529375	0.265983	0.263392	0.745212	NA	NA	NA	0	0	0	0	NA	0.482105	0.107045	0.375059	1.1998	NA	NA	NA	0	0	0	1	NA
STM14_2858	SL1344_2286	STM2317	nuoM	NADH-ubiquinone oxidoreductase chain M (EC 1.6.5.3)	0	1	0.338512	0.0251672	0.313345	0.674568	NA	NA	NA	0	0	0	0	NA	0.333617	0.172438	0.161179	1.07036	NA	NA	NA	0	0	0	1	NA
STM14_2859	SL1344_2287	STM2318	nuoL	NADH-ubiquinone oxidoreductase chain L (EC 1.6.5.3)	0	0	0.345924	-0.0948872	0.440811	0.463837	NA	NA	NA	0	0	0	0	NA	0.339994	-0.138128	0.478122	0.907957	NA	NA	NA	0	0	0	1	NA
STM14_2860	SL1344_2288	STM2319	nuoK	NADH-ubiquinone oxidoreductase chain K (EC 1.6.5.3)	0	1	0.0973897	-0.293329	0.390719	0.271874	NA	NA	NA	0	0	0	0	NA	-0.292592	-0.284045	-0.0085468	0.650847	NA	NA	NA	0	0	0	0	NA
STM14_2861	SL1344_2289	STM2320	nuoJ	NADH-ubiquinone oxidoreductase chain J (EC 1.6.5.3)	0	0	0.689074	0.0112089	0.677865	0.547527	NA	NA	NA	0	0	0	0	NA	0.406199	-0.127555	0.533755	0.841471	NA	NA	NA	0	0	0	1	NA
STM14_2862	SL1344_2290	STM2321	nuoI	NADH-ubiquinone oxidoreductase chain I (EC 1.6.5.3)	0	0	0.415354	-0.343015	0.758369	0.384286	NA	NA	NA	0	0	0	0	NA	0.138255	-0.473501	0.611756	0.617704	NA	NA	NA	0	0	0	0	NA
STM14_2863	SL1344_2291	STM2322	nuoH	NADH-ubiquinone oxidoreductase chain H (EC 1.6.5.3)	0	0	0.170224	-0.302364	0.472588	0.172286	NA	NA	NA	0	0	0	0	NA	-0.0957295	-0.574018	0.478289	0.532971	NA	NA	NA	0	0	0	0	NA
STM14_2864	SL1344_2292	STM2323	nuoG	NADH-ubiquinone oxidoreductase chain G (EC 1.6.5.3)	0	0	-0.210142	-0.432069	0.221926	0.0982192	NA	NA	NA	0	0	0	0	NA	-0.520006	-0.758754	0.238748	0.431946	NA	NA	NA	0	0	0	0	NA
STM14_2865	SL1344_2293	STM2324	nuoF	NADH-ubiquinone oxidoreductase chain F (EC 1.6.5.3)	0	0	-0.134825	-0.575751	0.440926	-0.138652	NA	NA	NA	0	0	0	0	NA	-0.578724	-1.17801	0.599286	0.000456387	NA	NA	NA	0	-1	0	0	NA
STM14_2866	SL1344_2294	STM2325	nuoE	NADH-ubiquinone oxidoreductase chain E (EC 1.6.5.3)	0	0	-0.0767839	-0.631725	0.554941	-0.0924238	6.333	6.202	0.0301556	0	0	0	0	0	-0.593918	-0.967784	0.373866	0.144948	2.979	5.173	-0.796173	0	-1	0	0	0
STM14_2867	SL1344_2295	STM2326	nuoC	NADH-ubiquinone oxidoreductase chain C (EC 1.6.5.3) / NADH-ubiquinone oxidoreductase chain D (EC 1.6.5.3)	0	0	-0.598476	-1.13101	0.532532	-0.580183	4.14	5.733	-0.46966	0	-1	0	0	0	-0.976897	-1.28155	0.304657	-0.227837	2.231	4.068	-0.866629	-1	-1	0	0	-1
STM14_2868	SL1344_2296	STM2327	nuoB	NADH-ubiquinone oxidoreductase chain B (EC 1.6.5.3)	0	0	-0.63772	-0.938628	0.300907	-0.309963	2.961	5.133	-0.793718	0	-1	0	0	0	-1.20888	-1.32405	0.115164	-0.107621	1.885	3.291	-0.803962	-1	-1	0	0	-1
STM14_2869	SL1344_2297	STM2328	nuoA	NADH ubiquinone oxidoreductase chain A (EC 1.6.5.3)	0	0	-1.16923	-0.702402	-0.466832	0.0597856	2.435	4.246	-0.802183	-1	0	0	0	-1	-1.3366	-1.42548	0.0888851	-0.177353	1.632	2.855	-0.80685	-1	-1	0	0	-1
STM14_2871	-	-	STM14_2871	-	0	0	NA	NA	NA	-1.93288	NA	NA	NA	NA	NA	NA	-1	NA	NA	NA	NA	-0.569702	NA	NA	NA	NA	NA	NA	0	NA
STM14_2873	SL1344_2299	STM2330	lrhA	LysR family transcriptional regulator LrhA	1	0	3.3267	2.81116	0.51554	3.58311	2.164	3.326	-0.620088	1	1	0	1	0	1.4526	1.27572	0.176882	2.54902	1.504	2.854	-0.924181	1	1	0	1	-1
STM14_2874	SL1344_2300	STM2331	yfbQ	Alanine transaminase (EC 2.6.1.2)	0	0	0.473651	0.611764	-0.138113	1.37193	1.6	5.482	-1.77663	0	0	0	1	-1	1.04567	0.48322	0.562452	1.59644	2.152	5.065	-1.23488	1	0	0	1	-1
STM14_2875	SL1344_2301	STM2332	STM14_2875	5'-deoxynucleotidase YfbR (EC 3.1.3.89)	0	0	-0.884548	-0.317533	-0.567015	0.21091	3.589	6.807	-0.923437	-1	0	0	0	-1	-1.31974	-0.819672	-0.500072	0.614953	2.384	4.181	-0.810464	-1	-1	0	0	-1
STM14_2876	SL1344_2302	STM2333	yfbS	Uncharacterized transporter YfbS	0	0	-0.303994	0.0797611	-0.383756	0.384571	2.498	2.347	0.0899556	0	0	0	0	0	0.354126	0.479048	-0.124922	1.27058	1.402	2.46	-0.811172	0	0	0	1	-1
STM14_2877	SL1344_2303	STM2334	yfbT	Sugar phosphatase YfbT (EC 3.1.3.23)	0	0	0.295667	0.249476	0.0461903	0.813472	4.018	6.909	-0.781999	0	0	0	1	0	0.307293	0.259253	0.0480401	1.26956	2.711	4.671	-0.784906	0	0	0	1	0
STM14_2878	SL1344_2304	STM2335	yfbU	UPF0304 protein yfbU	0	0	-0.185299	0.312374	-0.497673	1.28091	3.434	5.755	-0.744926	0	0	0	1	0	0.0653959	0.485797	-0.420401	1.70995	2.248	3.643	-0.696485	0	0	0	1	0
STM14_2879	SL1344_2305	STM2336	STM14_2879	UPF0208 membrane protein YfbV	0	0	-0.0875751	0.305696	-0.393271	0.94461	1.791	2.479	-0.468993	0	0	0	1	0	-0.0991829	0.537041	-0.636224	1.25991	1.348	1.908	-0.501241	0	0	0	1	0
STM14_2880	-	-	STM14_2880	-	0	0	NA	NA	NA	0.273324	NA	NA	NA	NA	NA	NA	0	NA	NA	NA	NA	1.04424	NA	NA	NA	NA	NA	NA	1	NA
STM14_2881	-	-	STM14_2881	-	0	0	NA	NA	NA	-2.58695	NA	NA	NA	NA	NA	NA	-1	NA	NA	NA	NA	-1.21691	NA	NA	NA	NA	NA	NA	-1	NA
STM14_2882	SL1344_2306	STM2337	ackA	Acetate kinase (EC 2.7.2.1)	0	0	-0.282347	-0.214669	-0.0676782	0.659742	4.479	8.079	-0.851	0	0	0	0	-1	-0.575704	-0.460652	-0.115052	0.499991	2.917	4.123	-0.499209	0	0	0	0	0
STM14_2883	SL1344_2307	STM2338	pta	BioD-like N-terminal domain / Phosphate acetyltransferase (EC 2.3.1.8)	0	0	0.00269623	-0.171164	0.17386	0.687087	5.817	10.71	-0.880611	0	0	0	0	-1	-0.426016	-0.723891	0.297875	0.376274	3.738	6.424	-0.781205	0	0	0	0	0
STM14_2885	SL1344_2309	STM2340	STM14_2885	Transketolase, C-terminal section (EC 2.2.1.1)	1	0	-3.72464	-3.716	-0.00863618	-2.93791	NA	NA	NA	-1	-1	0	-1	NA	-3.13368	-3.0137	-0.119974	-1.83012	NA	NA	NA	-1	-1	0	-1	NA
STM14_2886	SL1344_2310	STM2341	STM14_2886	Transketolase, N-terminal section (EC 2.2.1.1)	0	0	-4.09063	-3.86098	-0.229652	-3.33294	NA	NA	NA	-1	-1	0	-1	NA	-3.42162	-3.24322	-0.178395	-1.92185	NA	NA	NA	-1	-1	0	-1	NA
STM14_2887	SL1344_2311	STM2342	ulaA_2	Putative inner membrane protein	0	0	-3.574	-3.94048	0.366473	-3.49767	NA	NA	NA	-1	-1	0	-1	NA	-3.69882	-3.59095	-0.107878	-2.25228	NA	NA	NA	-1	-1	0	-1	NA
STM14_2889	SL1344_2313	STM2344	STM14_2889	PTS system, IIA component	0	0	-3.37097	-3.4357	0.0647294	-2.6405	NA	NA	NA	-1	-1	0	-1	NA	-3.49799	-3.34892	-0.149072	-2.16005	NA	NA	NA	-1	-1	0	-1	NA
STM14_2891	SL1344_2314	STM2345	STM14_2891	Transcriptional regulator, LacI family	0	0	-1.22475	-1.16519	-0.0595608	-0.496305	1.699	1.269	0.420994	-1	-1	0	0	0	-0.737393	-0.421793	-0.3156	0.36485	1.247	1.053	0.243956	0	0	0	0	0
STM14_2892	SL1344_2315	STM2346	STM14_2892	Uncharacterized Nudix hydrolase YfcD	0	0	1.08647	0.548927	0.537545	1.04644	4.215	4.341	-0.0424948	1	0	0	1	0	0.650784	0.436411	0.214373	1.44152	2.448	3.016	-0.301033	0	0	0	1	0
STM14_2893	SL1344_2316	STM2347	yfcE	Phosphodiesterase YfcE	0	0	0.198868	0.150374	0.0484947	0.717444	3.056	3.82	-0.321928	0	0	0	0	0	0.0442248	0.376362	-0.332137	1.23925	1.845	2.598	-0.493781	0	0	0	1	0
STM14_2894	SL1344_2317	STM2348	yfcF	Probable glutathione S-transferase (EC 2.5.1.18), YfcF homolog	0	0	2.20688	1.74724	0.459639	2.45451	1.789	2.797	-0.644727	1	1	0	1	0	1.20775	1.30491	-0.0971599	2.28965	1.166	1.871	-0.682242	1	1	0	1	0
STM14_2895	SL1344_2318	STM2349	yfcG	Probable glutathione S-transferase (EC 2.5.1.18), YfcG homolog	0	0	1.98903	1.91214	0.0768819	3.14545	NA	NA	NA	1	1	0	1	NA	2.19189	1.75194	0.439941	2.33696	NA	NA	NA	1	1	0	1	NA
STM14_2896	SL1344_2319	STM2350	yfcH	Cell division inhibitor Slr1223 (YfcH in EC), contains epimerase/dehydratase and DUF1731 domains	0	1	1.69176	0.392102	1.29966	1.08155	2.767	2.567	0.108239	1	0	1	1	0	1.7458	0.898686	0.847109	1.48024	1.431	1.428	0.00302769	1	1	1	1	0
STM14_2897	SL1344_2320	STM2351	hisP	Histidine ABC transporter, ATP-binding protein HisP (TC 3.A.1.3.1)	0	0	2.3137	1.87851	0.435183	2.70289	5.092	4.57	0.156038	1	1	0	1	0	1.64894	1.70396	-0.0550206	2.82741	1.958	3.888	-0.989647	1	1	0	1	-1
STM14_2898	SL1344_2321	STM2352	hisM	Histidine ABC transporter, permease protein HisM (TC 3.A.1.3.1)	0	0	2.87221	1.84997	1.02224	2.6813	3.76	4.242	-0.174012	1	1	1	1	0	1.80519	1.53739	0.267793	1.96779	1.63	3.487	-1.09711	1	1	0	1	-1
STM14_2899	SL1344_2322	STM2353	hisQ	Histidine ABC transporter, permease protein HisQ (TC 3.A.1.3.1)	0	0	2.9745	2.09538	0.879113	2.44528	2.731	3.674	-0.427922	1	1	1	1	0	1.86521	1.33088	0.534329	2.31341	1.394	2.742	-0.975998	1	1	0	1	-1
STM14_2900	SL1344_2323	STM2354	hisJ	Histidine ABC transporter, histidine-binding periplasmic protein precursor HisJ (TC 3.A.1.3.1)	0	0	1.93769	1.9747	-0.0370101	2.54596	4.482	10.94	-1.2874	1	1	0	1	-1	1.50368	1.61663	-0.112953	2.6577	4.057	7.122	-0.811869	1	1	0	1	-1
STM14_2901	SL1344_2324	STM2355	argT	Lysine-arginine-ornithine-binding periplasmic protein ArgT (TC 3.A.1.3.1)	0	0	3.04726	1.83653	1.21073	2.28569	2.905	2.351	0.305264	1	1	1	1	0	1.34178	0.981005	0.360774	1.92791	2.202	1.749	0.332284	1	1	0	1	0
STM14_2903	SL1344_2325	STM2356	ubiX	Flavin prenyltransferase UbiX	0	0	0.393691	0.0393174	0.354373	0.628359	1.514	1.9	-0.327634	0	0	0	0	0	0.853633	0.72126	0.132373	1.35721	1.358	1.685	-0.311265	1	0	0	1	0
STM14_2904	SL1344_2326	STM2357	STM14_2904	Uncharacterized amino acid permease, GabP family	0	0	0.27923	-0.328157	0.607387	0.0514011	2.205	2.62	-0.248788	0	0	0	0	0	0.582333	0.278986	0.303347	0.8949	1.51	1.821	-0.270182	0	0	0	1	0
STM14_2905	SL1344_2327	STM2358	STM14_2905	hypothetical protein	0	0	-0.54043	-0.774833	0.234403	-0.269305	3.872	4.37	-0.174554	0	0	0	0	0	-0.469459	-0.0311479	-0.438311	0.545445	2.055	2.99	-0.541007	0	0	0	0	0
STM14_2906	SL1344_2328	STM2359	STM14_2906	Putative amino acid transporter	0	0	-1.25231	-0.641107	-0.611206	0.602146	NA	NA	NA	-1	0	0	0	NA	-0.558846	-0.183646	-0.3752	0.484434	NA	NA	NA	0	0	0	0	NA
STM14_2908	SL1344_2330	STM2361	STM14_2908	Putative regulatory protein	0	0	-1.06941	-0.77806	-0.291349	-0.141369	4.488	4.946	-0.14019	-1	0	0	0	0	-0.558535	0.318948	-0.877483	1.11722	2.29	2.859	-0.320163	0	0	-1	1	0
STM14_2909	SL1344_2331	STM2362	purF	Amidophosphoribosyltransferase (EC 2.4.2.14)	0	0	2.21008	1.71942	0.490667	2.53752	3.091	4.141	-0.421906	1	1	0	1	0	2.36692	2.00628	0.360641	3.12066	1.746	3.086	-0.821685	1	1	0	1	-1
STM14_2910	SL1344_2332	STM2363	cvpA	Colicin V production protein	0	0	-0.0355036	1.20092	-1.23643	1.52312	2.3	3.517	-0.612711	0	1	-1	1	0	-0.0677671	2.03732	-2.10509	2.71695	1.441	2.662	-0.88544	0	1	-1	1	-1
STM14_2911	-	-	STM14_2911	-	0	0	NA	NA	NA	0.23319	NA	NA	NA	NA	NA	NA	0	NA	NA	NA	NA	0.898698	NA	NA	NA	NA	NA	NA	1	NA
STM14_2912	SL1344_2333	STM2364	dedD	Septum-associated cell division protein DedD	0	0	1.01917	0.295543	0.723623	0.760485	3.359	5.266	-0.648676	1	0	0	0	0	0.0685355	-0.167349	0.235885	0.737244	2.499	4.427	-0.824978	0	0	0	0	-1
STM14_2913	SL1344_2334	STM2365	folC	Dihydrofolate synthase (EC 6.3.2.12) @ Folylpolyglutamate synthase (EC 6.3.2.17)	0	0	0.536005	0.354492	0.181513	1.09518	4.672	5.473	-0.228292	0	0	0	1	0	0.3171	0.0946271	0.222473	1.11412	2.692	3.956	-0.555364	0	0	0	1	0
STM14_2914	SL1344_2335	STM2366	accD	Acetyl-coenzyme A carboxyl transferase beta chain (EC 6.4.1.2)	0	0	0.469789	-0.00277701	0.472566	0.611992	3.814	5.001	-0.390912	0	0	0	0	0	0.20241	-0.148258	0.350669	0.839927	2.73	3.414	-0.322562	0	0	0	1	0
STM14_2915	SL1344_2336	STM2367	dedA	DedA protein	0	0	2.14647	1.76078	0.385697	2.38043	NA	NA	NA	1	1	0	1	NA	1.69723	1.70322	-0.00598814	2.65128	NA	NA	NA	1	1	0	1	NA
STM14_2916	SL1344_2337	STM2368	truA	tRNA pseudouridine(38-40) synthase (EC 5.4.99.12)	0	0	2.51613	1.75166	0.764466	2.06918	3.646	5.94	-0.704148	1	1	0	1	0	2.46845	1.58542	0.883032	2.52603	1.631	4.456	-1.44999	1	1	1	1	-1
STM14_2917	SL1344_2338	STM2369	usg	USG-1 protein	0	0	2.06167	2.04658	0.0150928	2.57088	2.9	5.009	-0.78847	1	1	0	1	0	1.82882	1.68806	0.140753	2.84803	1.604	3.584	-1.1599	1	1	0	1	-1
STM14_2918	SL1344_2339	STM2370	pdxB	Erythronate-4-phosphate dehydrogenase (EC 1.1.1.290)	0	0	0.620353	0.224516	0.395837	0.904692	3.243	5.397	-0.734829	0	0	0	1	0	0.339859	0.00879369	0.331066	1.22105	1.952	3.671	-0.91122	0	0	0	1	-1
STM14_2919	SL1344_2340	STM2371	flk	Flagellar regulator flk	0	0	0.327231	-0.163959	0.49119	0.703084	1.243	1.645	-0.404261	0	0	0	0	0	0.683201	0.473529	0.209672	1.25061	0.9714	1.263	-0.378717	0	0	0	1	0
STM14_2920	SL1344_2341	STM2372	STM14_2920	UPF0226 protein YfcJ	0	0	0.310695	-0.304867	0.615562	0.380843	1.057	1.333	-0.334701	0	0	0	0	0	-0.176628	-0.492973	0.316345	0.486359	0.928	1.148	-0.306926	0	0	0	0	0
STM14_2927	SL1344_2347	STM2378	fabB	3-oxoacyl-[acyl-carrier-protein] synthase, KASI (EC 2.3.1.41)	0	0	-1.21143	-1.56051	0.349083	-0.807684	2.97	3.546	-0.25573	-1	-1	0	-1	0	-0.310695	-0.637728	0.327033	0.45752	1.745	3.337	-0.935325	0	0	0	0	-1
STM14_2928	SL1344_2348	STM2379	mnmC	tRNA (5-methylaminomethyl-2-thiouridylate)-methyltransferase (EC 2.1.1.61) / FAD-dependent cmnm(5)s(2)U34 oxidoreductase	0	0	-0.872734	-1.31177	0.439038	-0.725942	1.626	1.726	-0.0861052	-1	-1	0	0	0	-0.663407	-1.09352	0.430114	-0.109409	1.217	1.604	-0.398345	0	-1	0	0	0
STM14_2929	SL1344_2349	STM2380	yfcL	Uncharacterized protein YfcL	0	0	-0.476539	-0.491492	0.0149528	0.228355	NA	NA	NA	0	0	0	0	NA	-0.254737	-0.237603	-0.017134	0.88496	NA	NA	NA	0	0	0	1	NA
STM14_2930	SL1344_2350	STM2381	yfcM	Translation elongation factor P Lys34 hydroxylase	0	0	-0.537619	-0.820908	0.283289	-0.247749	4.044	5.144	-0.347108	0	-1	0	0	0	0.0657905	-0.242508	0.308299	0.565441	2.738	4.028	-0.556941	0	0	0	0	0
STM14_2931	SL1344_2351	STM2382	yfcA	UPF0721 transmembrane protein YfcA	0	0	0.350169	-0.545652	0.895822	0.155688	2.996	3.738	-0.319229	0	0	1	0	0	0.669965	0.325285	0.34468	1.16937	1.517	2.61	-0.782829	0	0	0	1	0
STM14_2932	SL1344_2352	STM2383	mepA	Penicillin-insensitive murein endopeptidase	0	0	0.603021	-0.315546	0.918567	0.376549	2.415	2.514	-0.0579615	0	0	1	0	0	0.726929	0.225335	0.501594	1.02359	1.269	2.064	-0.701751	0	0	0	1	0
STM14_2933	SL1344_2353	STM2384	aroC	Chorismate synthase (EC 4.2.3.5)	0	0	0.930465	0.0608168	0.869648	0.6778	2.1	2.527	-0.267036	1	0	1	0	0	1.02173	0.0364985	0.985232	1.14671	1.276	2.312	-0.857513	1	0	1	1	-1
STM14_2934	SL1344_2354	STM2385	yfcB	Ribosomal protein L3 N(5)-glutamine methyltransferase (EC 2.1.1.298)	0	0	-0.269028	-0.153037	-0.11599	0.559805	2.127	2.775	-0.383668	0	0	0	0	0	-0.516171	-0.279681	-0.23649	0.95411	1.503	2.091	-0.476348	0	0	0	1	0
STM14_2935	SL1344_2355	STM2386	yfcN	UPF0115 protein YfcN	0	0	-0.48549	-0.148457	-0.337033	0.986509	1.811	1.999	-0.142492	0	0	0	1	0	-0.122069	0.180395	-0.302465	1.13736	1.278	1.499	-0.230113	0	0	0	1	0
STM14_2936	SL1344_2356	STM2387	sixA	Phosphohistidine phosphatase SixA	0	0	1.70058	0.904688	0.79589	1.61323	1.138	2.402	-1.07774	1	1	0	1	-1	1.7598	1.27948	0.480322	2.18062	1.004	1.717	-0.774131	1	1	0	1	0
STM14_2937	SL1344_2357	STM2388	fadJ	Enoyl-CoA hydratase (EC 4.2.1.17) / 3-hydroxyacyl-CoA dehydrogenase (EC 1.1.1.35) / 3-hydroxybutyryl-CoA epimerase (EC 5.1.2.3)	1	0	2.95109	2.4987	0.452389	3.02488	1.137	2.229	-0.971164	1	1	0	1	0	1.60504	2.04244	-0.437402	2.67784	0.9044	1.575	-0.800319	1	1	0	1	0
STM14_2938	SL1344_2358	STM2389	fadI	3-ketoacyl-CoA thiolase (EC 2.3.1.16)	0	0	1.28562	0.664151	0.621465	1.21321	2.063	1.928	0.0976388	1	0	0	1	0	-0.855604	-0.463176	-0.392427	0.337501	1.22	1.529	-0.325707	-1	0	0	0	0
STM14_2939	SL1344_2359	STM2390	yfcZ	UPF0381 protein YfcZ	0	0	0.840266	0.589259	0.251008	1.5675	5.955	6.298	-0.0807922	1	0	0	1	0	0.32854	0.2832	0.0453398	1.44623	2.958	4.602	-0.637639	0	0	0	1	0
STM14_2942	SL1344_2360	STM2391	fadL	Long-chain fatty acid transport protein	1	0	-0.348262	-0.81239	0.464129	0.163335	4.438	8.603	-0.95493	0	-1	0	0	-1	-1.06166	-1.21756	0.155908	-0.0487891	2.68	5.251	-0.970359	-1	-1	0	0	-1
STM14_2943	SL1344_2361	STM2392	vacJ	Outer-membrane-phospholipid-binding lipoprotein MlaA	0	0	-0.435526	-0.901035	0.465509	-0.244067	1.767	4.727	-1.41962	0	-1	0	0	-1	0.0734224	-0.160518	0.23394	0.596703	2.515	5.344	-1.08736	0	0	0	0	-1
STM14_2944	SL1344_2362	STM2393	yfdC	Inner membrane protein YfdC	0	0	1.21546	0.594372	0.621085	1.56776	NA	NA	NA	1	0	0	1	NA	0.121502	0.822342	-0.700839	1.27066	NA	NA	NA	0	1	0	1	NA
STM14_2945	-	-	STM14_2945	-	0	0	NA	NA	NA	-0.270803	NA	NA	NA	NA	NA	NA	0	NA	NA	NA	NA	-0.259829	NA	NA	NA	NA	NA	NA	0	NA
STM14_2946	SL1344_2363	STM2395	pgtE	Protease VII (Omptin) precursor (EC 3.4.23.49) @ Outer membrane protease PgtE	0	0	6.10561	5.32426	0.781341	5.85452	NA	NA	NA	1	1	0	1	NA	3.77897	3.71621	0.0627599	4.9236	NA	NA	NA	1	1	0	1	NA
STM14_2947	SL1344_2364	STM2396	pgtA	Phosphoglycerate transport system transcriptional regulatory protein PgtA	0	0	0.364704	-0.125961	0.490666	0.565862	NA	NA	NA	0	0	0	0	NA	0.294476	-0.0171462	0.311622	1.1772	NA	NA	NA	0	0	0	1	NA
STM14_2948	SL1344_2365	STM2397	pgtB	Phosphoglycerate transport system sensor protein PgtB (EC 2.7.3.-)	0	0	0.439771	-0.298052	0.737823	0.199241	1.826	2.638	-0.530758	0	0	0	0	0	0.658127	0.404217	0.25391	1.06345	1.18	1.963	-0.734273	0	0	0	1	0
STM14_2949	SL1344_2366	STM2398	pgtC	Phosphoglycerate transport regulatory protein PgtC	0	0	-0.532731	0.0771427	-0.609874	0.508408	1.446	2.269	-0.649989	0	0	0	0	0	-0.342144	0.383515	-0.725659	0.94018	1.109	1.413	-0.349502	0	0	0	1	0
STM14_2951	SL1344_2368	STM2400	STM14_2951	Uncharacterized protein YfdY	0	1	-1.79573	0.672246	-2.46798	1.62081	NA	NA	NA	-1	0	-1	1	NA	-0.785121	0.177528	-0.96265	1.24946	NA	NA	NA	0	0	0	1	NA
STM14_2953	SL1344_2369	STM2401	ddg	Lipid A biosynthesis palmitoleoyltransferase (EC 2.3.1.242)	0	0	-1.40177	-0.986897	-0.414875	-0.175405	NA	NA	NA	-1	-1	0	0	NA	-2.03067	-2.28062	0.249953	-0.728154	NA	NA	NA	-1	-1	0	0	NA
STM14_2954	SL1344_2370	STM2402	yfdZ	Uncharacterized PLP-dependent aminotransferase YfdZ	0	1	0.183084	0.115836	0.067248	0.779452	1.433	3.165	-1.14317	0	0	0	0	-1	-0.0357924	0.110607	-0.146399	1.16947	1.151	2.182	-0.922763	0	0	0	1	-1
STM14_2956	SL1344_2371	STM2403	glk	Glucokinase (EC 2.7.1.2)	0	0	-0.12806	-0.0389957	-0.0890644	0.816117	2.233	3.073	-0.460665	0	0	0	1	0	0.193455	0.319213	-0.125757	1.09241	1.356	1.887	-0.476737	0	0	0	1	0
STM14_2957	SL1344_2372	STM2404	STM14_2957	Chloride channel protein	0	0	1.74901	0.610442	1.13857	1.34328	2.119	2.416	-0.189237	1	0	1	1	0	1.53659	0.821213	0.71538	1.62692	1.498	1.546	-0.0455027	1	1	0	1	0
STM14_2958	SL1344_2373	STM2405	STM14_2958	Pyruvate decarboxylase (EC 4.1.1.1); Alpha-keto-acid decarboxylase (EC 4.1.1.-)	1	0	-2.05159	-1.37138	-0.68021	-0.906747	NA	NA	NA	-1	-1	0	-1	NA	-1.92051	-1.15548	-0.765028	-0.223629	NA	NA	NA	-1	-1	0	0	NA
STM14_2960	SL1344_2374	STM2406	STM14_2960	Putative oxidoreductase STM2406	0	0	0.26233	-0.00507104	0.267401	0.72691	4.422	5.683	-0.361954	0	0	0	0	0	0.36953	0.116979	0.252551	1.17222	2.638	3.999	-0.600195	0	0	0	1	0
STM14_2961	SL1344_2375	STM2407	ypeC	Uncharacterized protein YpeC	0	0	0.84452	0.82326	0.0212601	1.82069	2.253	1.956	0.203941	1	1	0	1	0	-0.673603	-0.395962	-0.277641	0.651331	1.412	1.762	-0.319474	0	0	0	0	0
STM14_2962	SL1344_2376	STM2408	mntH	Manganese transport protein MntH	0	0	0.84217	0.607629	0.234541	0.994542	1.215	1.652	-0.443257	1	0	0	1	0	0.115767	-0.0478449	0.163612	0.713434	0.9414	1.421	-0.594027	0	0	0	0	0
STM14_2963	SL1344_2377	STM2409	nupC	Na+ dependent nucleoside transporter NupC	0	0	-0.433349	-0.226872	-0.206477	0.533469	3.082	4.654	-0.594604	0	0	0	0	0	0.181225	0.258697	-0.077472	0.967345	2.344	3.195	-0.446843	0	0	0	1	0
STM14_2964	SL1344_2378	STM2410	yfeA	c-di-GMP phosphodiesterase (EC 3.1.4.52) => PdeA	0	0	-0.483123	-0.903102	0.419979	-0.451064	1.071	1.23	-0.1997	0	-1	0	0	0	-1.26681	-1.13957	-0.127242	-0.622793	0.9168	1.078	-0.233678	-1	-1	0	0	0
STM14_2965	-	-	STM14_2965	-	0	0	NA	NA	NA	-1.13247	NA	NA	NA	NA	NA	NA	-1	NA	NA	NA	NA	-0.751932	NA	NA	NA	NA	NA	NA	0	NA
STM14_2966	-	-	STM14_2966	-	0	0	NA	NA	NA	-1.1432	NA	NA	NA	NA	NA	NA	-1	NA	NA	NA	NA	-0.756078	NA	NA	NA	NA	NA	NA	0	NA
STM14_2967	SL1344_2379	STM2413	yfeC	Uncharacterized protein yfeC	0	1	-2.12567	-1.63206	-0.493613	-0.898603	NA	NA	NA	-1	-1	0	-1	NA	-1.3882	-1.13309	-0.255109	-0.0692001	NA	NA	NA	-1	-1	0	0	NA
STM14_2968	SL1344_2380	STM2414	yfeD	Uncharacterized protein yfeC	0	0	-2.99298	-2.77253	-0.220442	-1.57626	2.389	1.255	0.928719	-1	-1	0	-1	0	-1.344	-1.12867	-0.215329	-0.635676	1.743	2.519	-0.531279	-1	-1	0	0	0
STM14_2969	SL1344_2381	STM2415	gltX	Glutamyl-tRNA synthetase (EC 6.1.1.17)	0	0	-0.654305	-0.564004	-0.0903007	0.134373	3.574	5.71	-0.675951	0	0	0	0	0	-0.642834	-0.66948	0.0266462	0.514473	2.142	3.68	-0.780747	0	0	0	0	0
STM14_2970	-	-	STM14_2970	-	0	0	NA	NA	NA	-2.52684	NA	NA	NA	NA	NA	NA	-1	NA	NA	NA	NA	-1.94376	NA	NA	NA	NA	NA	NA	-1	NA
STM14_2971	-	-	STM14_2971	-	0	0	NA	NA	NA	-2.78595	NA	NA	NA	NA	NA	NA	-1	NA	NA	NA	NA	-2.14627	NA	NA	NA	NA	NA	NA	-1	NA
STM14_2972	-	-	STM14_2972	-	0	0	NA	NA	NA	-2.62142	NA	NA	NA	NA	NA	NA	-1	NA	NA	NA	NA	-2.10069	NA	NA	NA	NA	NA	NA	-1	NA
STM14_2973	-	-	STM14_2973	-	0	0	NA	NA	NA	-1.54959	NA	NA	NA	NA	NA	NA	-1	NA	NA	NA	NA	-1.03945	NA	NA	NA	NA	NA	NA	-1	NA
[truncated: 1,809 more rows]
