# Supplementary material for: Role of CsrA in stress responses and metabolism important for Salmonella virulence revealed by integrated transcriptomics
Source: PLoS One. 2019 Jan 25;14(1):e0211430. doi: 10.1371/journal.pone.0211430 (PMC6347204; doi:10.1371/journal.pone.0211430)
Supplement: S3 Table — (XLSX) [file pone.0211430.s003.xlsx]

## Sheet: S3 Table
S3 Table. CLIP-seq peaks in 14028s genome from Holmqvist et al.
Peak.name	14028s	LT2	SL1344	Gene	Sequence	Type	Peak.Start.14028s	Peak.Stop.14028s	Strand.14028s	Gene.End1.14028s	Gene.End2.14028s	Distance.to.start.codon.end1	Distance.to.start.codon.end2					Key
clip_peak_1001	STM14_1724	STM1427	SL1344_1359	cfa	AGAGTTACATGGATGGCTGGTGGG	CDS	1515159	1515181	-	1514211	1515359	178	200					Peak.name	Name of peak from Homlqvist et al., 2016
clip_peak_1029	STM14_1768	STM1466	SL1344_1396	ydgA	CTGGCAATTCCAATGGACATGGCGGTCGAG	CDS	1549442	1549470	-	1549177	1550685	1215	1243					14028s	14028s locus tag of gene associated with CLIP-seq peak
clip_peak_1031	STM14_1768	STM1466	SL1344_1396	ydgA	CTTGGCATCGTCTGGACAGGCGGC	CDS	1550624	1550646	-	1549177	1550685	39	61					LT2	LT2 locus tag of gene associated with CLIP-seq peak
clip_peak_1052	STM14_1802	STM1491	SL1344_1421	-	GGCGTTCGGCATTATGGATGATC	CDS	1578804	1578825	-	1578501	1579649	824	845					SL1344	SL1344 locus tag of gene associated with CLIP-seq peak
clip_peak_1053	STM14_1802	STM1491	SL1344_1421	-	CGCCGGTACTGCTGATGGATGAGCCCT	CDS	1579149	1579174	-	1578501	1579649	475	500					Gene	Gene common name
clip_peak_1059	STM14_1812	STM1500	SL1344_1430	ynfD	AGCCGGACTCACAGGTGGTGG	CDS	1589636	1589655	-	1589525	1589833	178	197					Sequence	Sequence of CLIP-seq peak
clip_peak_1075	STM14_1853	STM1535	SL1344_1464	-	GCGCTGGACTCACTGGAACAGGC	CDS	1620452	1620473	-	1620366	1620665	192	213					Type	Type of feature associated with CLIP-seq peak
clip_peak_1076	STM14_1853	STM1535	SL1344_1464	-	AGCACGACGAGAAATGGACGAAGCGGA	CDS	1620494	1620519	-	1620366	1620665	146	171					Peak.Start.14028s	End 1 position of of peak in 14028s coordinate
clip_peak_1077	STM14_1854	STM1536	SL1344_1465	hyaD2	TGCAGCCGGAATGTCTGGATGACTATG	CDS	1620890	1620915	-	1620665	1621273	358	383					Peak.Stop.14028s	End 2 position of of peak in 14028s coordinate
clip_peak_109	STM14_0180	STM0150	SL1344_0150	aroP	GCTTTCGCTGCTGCCATGGACTCGCGT	CDS	174674	174699	-	174093	175466	767	792					Strand.14028s	Strand of CLIP-seq peak
clip_peak_1134	STM14_1934	STM1597	SL1344_1528	ydcW	ATTGTATGGTCTGGAAGACTAC	CDS	1696845	1696865	-	1696811	1698235	1370	1390					Gene.End1.14028s	End 1 position of of gene associated with CLIP-seq peak in 14028s coordinate
clip_peak_1136	STM14_1934	STM1597	SL1344_1528	ydcW	CTCCGTCTGGACTCAGGACGTCGGGCGGG	CDS	1696985	1697012	-	1696811	1698235	1223	1250					Gene.End2.14028s	End 2 position of of gene associated with CLIP-seq peak in 14028s coordinate
clip_peak_1163	STM14_1964	STM1624	SL1344_1554	-	GGCGCGATTGAACGTGGAACGACA	CDS	1724378	1724400	-	1723236	1724579	179	201					Distance.to.start.codon.end1	Distance from CLIP-seq peak end 1 to start codon
clip_peak_1172	-	-	-	-	TTAAGGCTGGAATGGAAGACA	-	1736476	1736495	-	NA	NA	NA	NA					Distance.to.start.codon.end2	Distance from CLIP-seq peak end 2 to start codon
clip_peak_1189	-	-	ncRNA_13	-	GTACGACGCCGACTTAGATTAGTC	sRNA	1759920	1759942	-	NA	NA	NA	NA
clip_peak_1208	STM14_2027	STM1679	SL1344_1609	mppA	CAATGGGCCGATGGAACGCCG	CDS	1783263	1783282	-	1781975	1783588	306	325					References
clip_peak_1212	STM14_2029	STM1681	SL1344_1611	ycjG	AAGAAGAGGACGTGAAAGGCATCG	CDS	1785321	1785343	-	1784481	1785446	103	125					Holmqvist E, Wright PR, Li L, Bischler T, Barquist L, Reinhardt R, Backofen R, Vogel J. Global RNA recognition patterns of post-transcriptional regulators Hfq and CsrA revealed by UV crosslinking in vivo. EMBO J. 2016 May 2;35(9):991-1011.
clip_peak_1227	STM14_2050	STM1698	SL1344_1628	steC	GCTTAAAGGTCGTTCGGGGGATCTGGACAGCCTGTA	3UTR	1800729	1800763	-	1800846	1802219	1456	1490					Kröger C, Dillon SC, Cameron AD, Papenfort K, Sivasankaran SK, Hokamp K, Chao Y, Sittka A, Hébrard M, Händler K, Colgan A, Leekitcharoenphon P, Langridge GC, Lohan AJ, Loftus B, Lucchini S, Ussery DW, Dorman CJ, Thomson NR, Vogel J, Hinton JC. The transcriptional landscape and small RNAs of Salmonella enterica serovar Typhimurium. Proc Natl Acad Sci U S A. 2012 May 15;109(20):E1277-86.
clip_peak_1236	STM14_2070	STM1712	SL1344_1644	acNA	ATGGAAATCGATTCAGGTTGAATC	CDS	1816241	1816263	-	NA	NA	NA	NA					Kulkarni PR, Jia T, Kuehne SA, Kerkering TM, Morris ER, Searle MS, Heeb S, Rao J, Kulkarni RV. A sequence-based approach for prediction of CsrA/RsmA targets in bacteria with experimental validation in Pseudomonas aeruginosa. Nucleic Acids Res. 2014 Jun;42(11):6811-25.
clip_peak_1247	STM14_2078	STM1716	SL1344_1648	sohB	AAAGGCAGTATGGACGCTC	CDS	1824482	1824499	-	1823774	1824820	321	338
clip_peak_1252	STM14_2084	STM1721	SL1344_1653	trpH	ACGGCGTCCGATGGACTGTTGACGC	CDS	1828895	1828918	-	1828097	1828978	60	83
clip_peak_128	STM14_0201	STM0169	SL1344_0170	gcd	ACAATTTGGGATGGTGTCTTTTTATGGCA	CDS	201311	201338	-	198925	201315	-23	4
clip_peak_129	STM14_0203	STM0171	SL1344_0172	yadF	CCGCGCTTTCTATGGATTGGATGTTCCGA	CDS	202648	202675	-	202115	202777	102	129
clip_peak_1297	STM14_2147	STM1777	SL1344_1705	hemA	CGCTTGATCAGGCGCTGGACAGCCTG	CDS	1886296	1886320	-	1885143	1886399	79	103
clip_peak_1313	STM14_2179	STM1803	SL1344_1731	dadA	GCTGGCGGTGCGTCTGGATGGCACTC	CDS	1914431	1914455	-	1913378	1914676	221	245
clip_peak_1315	STM14_2179	STM1803	SL1344_1731	dadA	CTGAAGGCGATAAAATGGATGTTC	CDS	1914471	1914493	-	1913378	1914676	183	205
clip_peak_1358	-	-	ncRNA_70	-	GAGCCATTTCCCTGGACCGAATACAGGAATCGTATTC	sRNA	1979470	1979505	-	NA	NA	NA	NA
clip_peak_1364	STM14_2284	STM1879	SL1344_1813	opdB	GTTATGTACGGATATGGACTCCGG	CDS	1983311	1983333	-	1983210	1985261	1928	1950
clip_peak_1365	STM14_2284	STM1879	SL1344_1813	opdB	CTTGTTTGAACTGGATATGGATACC	CDS	1984078	1984101	-	1983210	1985261	1160	1183
clip_peak_1369	STM14_2286	STM1881	SL1344_1815	yebF	AAAATGATAAATGGACAGTTC	CDS	1986317	1986336	-	1986227	1986580	244	263
clip_peak_1397	STM14_2331	STM1916	SL1344_1851	cheY	GTTCACCGCAGCGACTCTGGAAGAGAAGCTC	CDS	2023718	2023747	-	2023687	2024076	329	358
clip_peak_1398	STM14_2331	STM1916	SL1344_1851	cheY	TATTATCTCCGACTGGAACATGCCG	CDS	2023895	2023918	-	2023687	2024076	158	181
clip_peak_1400	STM14_2334	STM1919	SL1344_1854	cheM	AGGAGACGGCTGCCAGCATGGAACAACTGACGG	CDS	2026889	2026920	-	2026160	2027821	901	932
clip_peak_1403	STM14_2334	STM1919	SL1344_1854	cheM	AGTTTCTGGACAATGGCAATATGGATGCCT	CDS	2027378	2027406	-	2026160	2027821	415	443
clip_peak_1405	STM14_2334	STM1919	SL1344_1854	cheM	ACGCATGATGATGGACGCTTC	CDS	2027587	2027606	-	2026160	2027821	215	234
clip_peak_1409	STM14_2336	STM1921	SL1344_1856	cheA	TTGAATGCGGTGATGGAGTCGCTGC	CDS	2028942	2028965	-	2028582	2030597	1632	1655
clip_peak_1410	STM14_2336	STM1921	SL1344_1856	cheA	GCGGCGTTGGCATGGATGTGGTG	CDS	2029114	2029135	-	2028582	2030597	1462	1483
clip_peak_1413	STM14_2338	STM1923	SL1344_1858	motA	TTTACTGGCTTATGGATTCATTT	CDS	2031756	2031777	-	2031528	2032415	638	659
clip_peak_1415	STM14_2340	STM1924	SL1344_1859	flhC	CGCTGACTCGCGCATGGACGCTGGT	CDS	2032749	2032772	-	2032540	2033118	346	369
clip_peak_1420	STM14_2345	STM1928	SL1344_1862	otsA	ATGGGAAATATGGACAATTGGGCTGGACGCCGCTC	CDS	2035131	2035164	-	2034704	2036125	961	994
clip_peak_1421	STM14_2345	STM1928	SL1344_1862	otsA	CATGATGAACTGCTGGAGCAG	CDS	2035602	2035621	-	2034704	2036125	504	523
clip_peak_1422	STM14_2346	STM1929	SL1344_1863	otsB	TCAATGACTGAGCTGGATGCTTTGGCGAAGC	CDS	2036688	2036717	-	2036100	2036903	186	215
clip_peak_1431	STM14_2357	STM1939	SL1344_1872	-	GTTGGCGGTATCTGGCTGGAGGCTGGG	5UTR	2044321	2044346	-	2043994	2044320	-26	-1
clip_peak_1442	STM14_2363	STM1945	SL1344_1875	pgsA	TCTGCTCTGCGTGAATGGATGGCGGAGCT	CDS	2047424	2047451	-	2047218	2047766	315	342
clip_peak_1450	STM14_2374	STM1956	SL1344_1885	fliA	GACAGCGGGTAATGGATGC	CDS	2056319	2056336	-	2056152	2056871	535	552
clip_peak_1451	STM14_2374	STM1956	SL1344_1885	fliA	GAGCGTGGAACTGGACGATCTGCTACAAG	CDS	2056734	2056761	-	2056152	2056871	110	137
clip_peak_1452	STM14_2374	STM1956	SL1344_1885	fliA	CTGAAGGTGTAATGGATAAACA	CDS	2056832	2056852	-	2056152	2056871	19	39
clip_peak_1481	STM14_2408	STM1987	SL1344_1915	gcpA	CAATTCAACATGGACAGGTTG	CDS	2082628	2082647	-	2081148	2082860	213	232
clip_peak_1499	STM14_2438	-	SL1344_1938	-	AAGGATGCGGGTATGGATGCTGGCGC	CDS	2103104	2103128	-	2102793	2104721	1593	1617
clip_peak_1540	STM14_2507	STM2019	SL1344_1995	cbiP	GACGTTACAGAAAAATGGATGCTCTGTGGC	CDS	2151484	2151512	-	2151233	2152753	1241	1269
clip_peak_1571	STM14_2550	STM2060	SL1344_2036	yeeA	TATGTTTGGCTAAGTATGGAAACTG	CDS	2185834	2185857	-	2185780	2186838	981	1004
clip_peak_1649	STM14_2642	STM2141	SL1344_2118	fbaB	ATGGGGCTAATTCTGGGACGTAAAGC	CDS	2286604	2286628	-	2286518	2287570	942	966
clip_peak_1692	STM14_2702	STM2192	SL1344_2169	yeiB	CTGAATGGCGGCATGGAGGCTA	CDS	2341437	2341457	-	2340840	2341982	525	545
clip_peak_1698	STM14_2717	STM2201	SL1344_2178	yeiE	AACATGCGGTGCGTCATGGACTGGGGATA	CDS	2352263	2352290	-	2352100	2352963	673	700
clip_peak_170	-	-	ncRNA_209	-	ATCCCTGGATGAGCTCAAGGACGGTTCC	sRNA	286647	286673	-	NA	NA	NA	NA
clip_peak_1723	STM14_2766	STM2239	SL1344_2215	-	CTAACATTAGATATGGACGTTTAATAAT	CDS	2390734	2390760	-	2390737	2391102	342	368
clip_peak_1740	-	-	-	-	TTGTGGGCGGATTTACGGACACA	-	2415788	2415809	-	NA	NA	NA	NA
clip_peak_1745	STM14_2797	STM2267	SL1344_2237	ompC	TTTGCGGAGAATGGACTTGCCGAC	5UTR	2418206	2418228	-	2416996	2418132	-96	-74
clip_peak_1762	STM14_2818	STM2283	SL1344_2252	glpT	ATAACGTCGGCGGCGGGATCCCGCCAC	CDS	2440998	2441023	-	2440158	2441516	493	518
clip_peak_1771	STM14_2842	STM2304	SL1344_2273	pmrD	AACGGGGGCGCTATGGAATGGTTG	CDS	2463118	2463140	-	2462871	2463128	-12	10
clip_peak_1777	STM14_2849	STM2311	SL1344_2280	elaB	TAGGACTGGTGCTTGGACTGCTGCTGGCG	CDS	2470341	2470368	-	2470331	2470642	274	301
clip_peak_1802	STM14_2873	STM2330	SL1344_2299	lrhA	CAGGCGGTACTGCGAAGGATGCA	5UTR	2492699	2492720	-	2491677	2492615	-105	-84
clip_peak_1812	STM14_2885	STM2340	SL1344_2309	-	AGCTAATGGACCTGGACGGTTTT	CDS	2505158	2505179	-	2504701	2505654	475	496
clip_peak_1841	STM14_2937	STM2388	SL1344_2357	fadJ	AGGGAGCATTTCTGGACGAA	CDS	2549683	2549701	-	2549657	2551804	2103	2121
clip_peak_1857	STM14_2958	STM2405	SL1344_2373	-	CGCGAACTGTGCCTGGAATGCGCT	CDS	2572580	2572602	-	2571940	2573592	990	1012
clip_peak_1880	STM14_3003	STM2445	SL1344_2408	ucpA	TATTAAAGGTGTCTGGAACGTCAC	CDS	2608582	2608604	-	2608151	2608942	338	360
clip_peak_1888	-	-	SL1344_2412	-	CTGCTGCGTCCATGGAACG	CDS	2611589	2611606	-	NA	NA	NA	NA
clip_peak_1918	STM14_3049	STM2486	SL1344_2449	-	CTTTCGGTGCGCATGGAGCT	CDS	2652916	2652934	-	2652662	2653525	591	609
clip_peak_1963	STM14_3092	STM2521	SL1344_2483	yfgM	GGTGCGCTGGCGTCTATGGAACTGGCGC	CDS	2706125	2706151	-	2705789	2706409	258	284
clip_peak_1983	STM14_3118	STM2543	SL1344_2505	iscS	TTTCTGACCCTGGACGGA	CDS	2734212	2734228	-	2733089	2734303	75	91
clip_peak_2062	-	-	ncRNA_283	-	ATTTGATAATGCTCTCGATACTGAAAACACTGGGTGGGGAT	sRNA	2813323	2813362	-	NA	NA	NA	NA
clip_peak_2075	STM14_3232	STM2638	SL1344_2602	rseB	ATATCGTCTGGATGGACATGGACACC	CDS	2832090	2832114	-	2831624	2832580	466	490
clip_peak_2076	STM14_3234	STM2640	SL1344_2604	rpoE	ATAGCGGCTATCATGGATTGT	CDS	2833344	2833363	-	2833262	2833837	474	493
clip_peak_2077	STM14_3234	STM2640	SL1344_2604	rpoE	TAGTGCGGCTTATGGAGTGGCGT	5UTR	2833883	2833904	-	2833262	2833837	-67	-46
clip_peak_2087	-	-	-	-	CAGGACGCACGGAAAAC	-	2840670	2840685	-	NA	NA	NA	NA
clip_peak_2111	STM14_3261	STM2660	SL1344_2620	clpB	AAAGACGCGGCGCTGGAACGTC	CDS	2857614	2857634	-	2856033	2858606	972	992
clip_peak_2140	STM14_3286	STM2681	SL1344_2654	grpE	CAAAGCGGAAATGGAAAACCTG	CDS	2875880	2875900	-	2875504	2876094	194	214
clip_peak_2199	STM14_3329	STM2762	SL1344_2746	-	TGGTGACTAAATGGACATTA	5UTR	2925153	2925171	-	2923839	2925122	-49	-31
clip_peak_2209	-	-	-	-	AACGCTATGCCTGGATGTATA	-	2946828	2946847	-	NA	NA	NA	NA
clip_peak_2211	STM14_3350	STM2780	SL1344_2763	pipB2	ATAATGGCTGCAATTATGGAAGGC	CDS	2947233	2947255	-	2947037	2948089	834	856
clip_peak_2215	STM14_3350	STM2780	SL1344_2763	pipB2	TCTCTGGGAGAAAATATATGGAGCGTTC	CDS	2948080	2948106	-	2947037	2948089	-17	9
clip_peak_2223	STM14_3371	STM2795	SL1344_2779	ygaU	GCAAATAGCTGATGGAAAAGCGAC	CDS	2965670	2965692	-	2965386	2965835	143	165
clip_peak_2224	STM14_3371	STM2795	SL1344_2779	ygaU	GCTAATCATGATAAGGACGATCAGGC	CDS	2965754	2965778	-	2965386	2965835	57	81
clip_peak_2227	STM14_3377	STM2799	SL1344_2783	stpA	CGGCGGGGAAATCTCTGGATGATT	CDS	2967472	2967494	-	2967460	2967861	367	389
clip_peak_2256	STM14_3413	STM2827	SL1344_2807	alaS	GCGGGCGTGTCGAAGGATGTGACC	CDS	2991769	2991791	-	NA	NA	NA	NA
clip_peak_229	STM14_0372	STM0316	SL1344_0312	pepD	TCGGCCACTACTGGACTCTGCTGACC	CDS	361689	361713	-	361658	363115	1402	1426
clip_peak_2296	STM14_3470	STM2871	SL1344_2851	prgK	AGGATAAGGATCTTTTAAAAGGACTGGACCAGGA	CDS	3035904	3035936	-	3035233	3035991	55	87
clip_peak_2297	STM14_3471	STM2872	SL1344_2852	prgJ	TCAATATCAGGTCTATGGAAACGGACAT	CDS	3036218	3036244	-	3035988	3036293	49	75
clip_peak_2298	STM14_3472	STM2873	SL1344_2853	prgI	AGTAAGCTCTCGGAATATAACTTGTACC	CDS	3036384	3036410	-	3036312	3036554	144	170
clip_peak_2301	STM14_3473	STM2874	SL1344_2854	prgH	CGCACATGGGGAGGACGCTATG	CDS	3036696	3036716	-	3036579	3037757	1041	1061
clip_peak_2306	-	-	-	-	CTGTGATTATCGAATGGACGCTGCC	-	3039832	3039855	-	NA	NA	NA	NA
clip_peak_2308	STM14_3477	STM2878	SL1344_2858	sptP	AATACGCCGGATGCGCTGGAAGCGCAT	CDS	3042861	3042886	-	3042308	3043939	1053	1078
clip_peak_2309	STM14_3477	STM2878	SL1344_2858	sptP	AGGTGAAACTGAGCGATGGAATGCCT	CDS	3042951	3042975	-	3042308	3043939	964	988
clip_peak_2310	STM14_3477	STM2878	SL1344_2858	sptP	GCAACTGGAACAAATGGATGGA	CDS	3043368	3043388	-	3042308	3043939	551	571
clip_peak_2312	STM14_3477	STM2878	SL1344_2858	sptP	GATATCGCGCTAAAGGGACTTAAAAGAA	CDS	3043397	3043423	-	3042308	3043939	516	542
clip_peak_2313	STM14_3477	STM2878	SL1344_2858	sptP	AGTGCAGATCACGGAGTGTGTA	CDS	3043572	3043592	-	3042308	3043939	347	367
clip_peak_2315	STM14_3478	STM2879	SL1344_2859	sicP	ACATACTGCAGGAATATGCT	CDS	3043936	3043954	-	3043926	3044318	364	382
clip_peak_2316	STM14_3480	STM2881	SL1344_2860	iacP	ATCTTTACGCTGACTCATTGGATTTA	CDS	3044776	3044800	-	3044649	3044897	97	121
clip_peak_2317	STM14_3480	STM2881	SL1344_2860	iacP	AGATGCGATGAATATGGATATTG	CDS	3044883	3044904	-	3044649	3044897	-7	14
clip_peak_2318	STM14_3481	STM2882	SL1344_2861	sipA	AAAGCGAAAATGGAGACTCTCA	CDS	3045156	3045176	-	3044916	3046973	1797	1817
clip_peak_2320	STM14_3481	STM2882	SL1344_2861	sipA	CAGCGTAGGACGGGAAGCCCG	CDS	3046250	3046269	-	3044916	3046973	704	723
clip_peak_2325	STM14_3482	STM2883	SL1344_2862	sipD	AAAGACTCAAAACTCGAAATGGATAACGCC	CDS	3047170	3047198	-	3046992	3048023	825	853
clip_peak_2327	STM14_3482	STM2883	SL1344_2862	sipD	ATAGCTGCCTGAAATCTTATGGATCCGGTTA	CDS	3047270	3047299	-	3046992	3048023	724	753
clip_peak_2337	STM14_3483	STM2884	SL1344_2863	sipC	CAGAATACCATGGATATGACCCGAAT	CDS	3048378	3048402	-	3048094	3049323	921	945
clip_peak_2339	STM14_3483	STM2884	SL1344_2863	sipC	CGCGCTTCAGTTGGGGATCACTGGCGTGGGCGCCAA	CDS	3048747	3048781	-	3048094	3049323	542	576
clip_peak_2343	STM14_3484	STM2885	SL1344_2864	sipB	AAAGTGGCGTTGGGCATGGAAGTCACGAA	CDS	3049596	3049623	-	3049351	3051132	1509	1536
clip_peak_2347	STM14_3484	STM2885	SL1344_2864	sipB	AAGAAAACGGCAGAGATGGC	CDS	3049917	3049935	-	3049351	3051132	1197	1215
clip_peak_2348	STM14_3484	STM2885	SL1344_2864	sipB	CAAAGCGCTGGAAGGATTAGGC	CDS	3049943	3049963	-	3049351	3051132	1169	1189
clip_peak_2349	STM14_3484	STM2885	SL1344_2864	sipB	TGAAGCCGTTAATGGAGCTGATTGGCA	CDS	3049975	3050000	-	3049351	3051132	1132	1157
clip_peak_2350	STM14_3484	STM2885	SL1344_2864	sipB	TGAAGGCGGCGACGGGAGTGTC	CDS	3050043	3050063	-	3049351	3051132	1069	1089
clip_peak_2352	STM14_3484	STM2885	SL1344_2864	sipB	GTCAGGCGGAGATGGAAAAGA	CDS	3050248	3050267	-	3049351	3051132	865	884
clip_peak_2354	STM14_3484	STM2885	SL1344_2864	sipB	AAAGAGATGGGGATTCAGGTATCG	CDS	3050756	3050778	-	3049351	3051132	354	376
clip_peak_2355	STM14_3484	STM2885	SL1344_2864	sipB	AGAATTCCAGACGGCTCTGGGAGAGGCT	CDS	3050726	3050752	-	3049351	3051132	380	406
clip_peak_2360	STM14_3485	STM2886	SL1344_2865	sicA	TGAGTTTTATAACCAGGGACGACTGGATGAAGCT	CDS	3051466	3051498	-	3051135	3051632	134	166
clip_peak_2361	STM14_3485	STM2886	SL1344_2865	sicA	CTCAAGATATGATGGACGGTTTATATGCTC	CDS	3051507	3051535	-	3051135	3051632	97	125
clip_peak_2362	STM14_3485	STM2886	SL1344_2865	sicA	ACAGGAGTAAGTAATGGATTATCAAAA	CDS	3051620	3051645	-	3051135	3051632	-13	12
clip_peak_2364	STM14_3489	STM2890	SL1344_2869	spaP	ATTACAGTATATGGACATTG	CDS	3053917	3053935	-	3053908	3054582	647	665
clip_peak_2367	STM14_3490	STM2891	SL1344_2870	spaO	ATATCCGACGCGACAGGGAATGTGGGT	CDS	3055363	3055388	-	3054572	3055483	95	120
clip_peak_2369	STM14_3494	STM2895	SL1344_2874	invB	TCTGTATCAGCGTCAAGGACGATGATGTATGGAT	CDS	3058454	3058486	-	3058206	3058613	127	159
clip_peak_2426	STM14_3557	STM2952	SL1344_2931	eno	AAGACATCACCCTGGCGATGGACTGCGCA	CDS	3117730	3117757	-	3117174	3118472	715	742
clip_peak_2442	-	-	ncRNA_7	-	ACAACGAAGCGAACGTCAGGATGATGACGCT	sRNA	3136824	3136853	-	NA	NA	NA	NA
clip_peak_2443	-	-	ncRNA_7	-	GAGCCGATCAGGATGTTCGGCGGGTCTGGATGACCAGGGACGCTTCAGGA	sRNA	3136672	3136720	-	NA	NA	NA	NA
clip_peak_2444	-	-	ncRNA_7	-	CGTTAAAGGACACCTCCAGGACGGAGAACGAGAGCCGA	sRNA	3136715	3136751	-	NA	NA	NA	NA
clip_peak_2445	-	-	ncRNA_7	-	GCAGGATGCAAACGTTCAGGATGAACAGGCCGTA	sRNA	3136612	3136644	-	NA	NA	NA	NA
clip_peak_2446	-	-	ncRNA_7	-	AGCACGAAAAGTAGCTGGAATGCTGCGAAACGAACCG	sRNA	3136541	3136576	-	NA	NA	NA	NA
clip_peak_2447	-	-	ncRNA_7	-	CGCCAGGATGGTGTTACAAGGAAAGGCTTCAGGATGAAGCAAAGTGGAAAGCGC	sRNA	3136759	3136811	-	NA	NA	NA	NA
clip_peak_2455	STM14_3597	STM2983	SL1344_2963	ygdI	TACATTAATCACTATGGACAGACAGGG	3UTR	3155278	3155303	-	3155345	3155572	269	294
clip_peak_2456	STM14_3597	STM2983	SL1344_2963	ygdI	AGATGGTGGCTCTGGAAAACTAACC	CDS	3155344	3155367	-	3155345	3155572	205	228
clip_peak_2462	STM14_3602	STM2987	SL1344_2967	ygdL	TTACGCTGATTGATATGGACGATGTCT	CDS	3159264	3159289	-	3158652	3159458	169	194
clip_peak_2508	STM14_3678	STM3046	SL1344_3022	ygfX	AGATCAAGCTACTCATGGACGGGCGCTTA	CDS	3225337	3225364	-	3225147	3225560	196	223
clip_peak_2511	STM14_3687	STM3053	SL1344_3029	gcvP	GGTGAAACGTCTGGATGATGT	CDS	3231332	3231351	-	3231276	3234149	2798	2817
clip_peak_2516	STM14_3692	STM3056	SL1344_3032	visC	CAACCTCGGCTTTATGGACGCGGCCGA	CDS	3236548	3236573	-	3236276	3237478	905	930
clip_peak_2529	STM14_3708	STM3068	SL1344_3044	fba	AACAGCCACATGGACGCTTCTGCTCT	CDS	3249144	3249168	-	3248650	3249729	561	585
clip_peak_2531	STM14_3708	STM3068	SL1344_3044	fba	ATCGATGGCCTGCTGGACGCGGGT	CDS	3249350	3249372	-	3248650	3249729	357	379
clip_peak_2532	STM14_3709	STM3069	SL1344_3045	pgk	CAAAGATTACCTGGACGGC	CDS	3250702	3250719	-	3249831	3250994	275	292
clip_peak_2545	STM14_3729	STM3086	SL1344_3062	speA	CAGACGGATCTGGACGATG	CDS	3268120	3268137	-	3268048	3270024	1887	1904
clip_peak_2558	STM14_3743	STM3099	SL1344_3074	pilT	CAAACAAGGACGCATGGAGAACGCGC	CDS	3279938	3279962	-	3279068	3280048	86	110
clip_peak_2581	STM14_3787	STM3132	SL1344_3106	-	ATATCAGTCGGGTAACGGATTACCCG	3UTR	3310390	3310414	-	3310436	3311359	945	969
clip_peak_2584	STM14_3787	STM3132	SL1344_3106	-	ATACGCTGGATCTTCTGGAGGAAGC	CDS	3310921	3310944	-	3310436	3311359	415	438
clip_peak_2585	STM14_3787	STM3132	SL1344_3106	-	CAGAACGCCGACTTATGGATCTGGCGTTC	CDS	3311016	3311043	-	3310436	3311359	316	343
clip_peak_2597	STM14_3799	STM3138	SL1344_3112	-	ATGTTATCTGGAAAATGGAAGTCTACA	CDS	3319167	3319192	-	3318870	3319928	736	761
clip_peak_2598	STM14_3799	STM3138	SL1344_3112	-	GAGTGAGTGAGGTGCTGGATAACCA	CDS	3319337	3319360	-	3318870	3319928	568	591
clip_peak_2612	STM14_3820	STM3154	SL1344_3128	-	GTGCCGTATTCGGATTTGGACGTCCTTA	CDS	3335407	3335433	-	3335299	3335814	381	407
clip_peak_2625	STM14_3848	STM3176	SL1344_3150	ygiW	AAGTGGATAAAGACTGGAACTCTGTCG	CDS	3358545	3358570	-	3358506	3358898	328	353
clip_peak_2645	STM14_3877	STM3201	SL1344_3174	glnE	ATTACTATCAGGAGCAAGGACGCGACTGGGAACGCTAC	CDS	3384370	3384406	-	3382293	3385136	730	766
clip_peak_2660	STM14_3893	STM3216	SL1344_3189	-	GTGCGGGCGAACATGGACGTGGTTTTGCCGT	CDS	3399441	3399470	-	3399055	3400620	1150	1179
clip_peak_2662	STM14_3893	STM3216	SL1344_3189	-	AACGGCGGCGTCGATGGAACAGATTACC	CDS	3399695	3399721	-	3399055	3400620	899	925
clip_peak_2715	STM14_3964	STM3282	SL1344_3255	pnp	TCCTGGGCGTGATGGAACAGGCG	CDS	3462948	3462969	-	3462431	3464566	1597	1618
clip_peak_2716	STM14_3964	STM3282	SL1344_3255	pnp	ACCTGGGCGATATGGACTTCA	CDS	3463088	3463107	-	3462431	3464566	1459	1478
clip_peak_2730	STM14_3981	STM3296	SL1344_3268	ftsH	ATCCTGACTGACAATATGGATATTCTGC	CDS	3478807	3478833	-	NA	NA	NA	NA
clip_peak_2741	STM14_3997	STM3309	SL1344_3281	yrbB	CGCAACTCACCTGGACGCGTGAGGCG	CDS	3490811	3490835	-	3490546	3490842	7	31
clip_peak_2784	STM14_4052	STM3359	SL1344_3331	mdh	GGCGAGAAGGGCGTGGTGGAATGCG	CDS	3540761	3540784	-	3540575	3541513	729	752
clip_peak_282	STM14_0456	STM0386	SL1344_0381	proC	AAGCCGTACGCGTTCTGGAAGAACG	CDS	440023	440046	-	439949	440758	712	735
clip_peak_2834	STM14_4136	STM3433	SL1344_3400	rplP	AGTCCTGTATGAAATGGACGGCGTAC	CDS	3605964	3605988	-	3605877	3606287	299	323
clip_peak_2834	STM14_4136	STM3433	SL1344_3400	rplP	AGTCCTGTATGAAATGGACGGCGTAC	CDS	3605964	3605988	-	3605877	3606287	299	323
clip_peak_2841	STM14_4146	STM3443	SL1344_3410	bfr	ATCGGATCTCCGGCTCGAACTGGAAGGCGC	CDS	3611417	3611445	-	3611232	3611708	263	291
clip_peak_2841	STM14_4146	STM3443	SL1344_3410	bfr	ATCGGATCTCCGGCTCGAACTGGAAGGCGC	CDS	3611417	3611445	-	3611232	3611708	263	291
clip_peak_2844	STM14_4150	STM3446	SL1344_3413	fusA	ATCGTACACTATGGAATTCCTGAAG	CDS	3613474	3613497	-	3613416	3615530	2033	2056
clip_peak_2845	STM14_4150	STM3446	SL1344_3413	fusA	GCAGCTACCATGGACTGGATGG	CDS	3615372	3615392	-	3613416	3615530	138	158
clip_peak_2859	STM14_4161	STM3457	SL1344_3424	kefB	CTGGCGCGGCTATATGGAATAAG	CDS	3621920	3621941	-	3621069	3622874	933	954
clip_peak_2885	STM14_4197	STM3485	SL1344_3452	damX	AGACGACGCGTAATGGACAACC	CDS	3653739	3653759	-	3653602	3654879	1120	1140
clip_peak_2940	STM14_4257	STM3537	SL1344_3504	glgX	AGGGACCTGCGCATGGACTGTGTGTGTT	CDS	3717835	3717861	-	3717821	3719797	1936	1962
clip_peak_2942	STM14_4257	STM3537	SL1344_3504	glgX	CGCCGAGCTGGATCTGGACGGTCCA	CDS	3718974	3718997	-	3717821	3719797	800	823
clip_peak_298	STM14_0489	STM0413	SL1344_0407	tsx	TCTCCGCTGTTCATGGAAATCGAACC	CDS	468781	468805	-	468230	469198	393	417
clip_peak_2981	STM14_4319	STM3590	SL1344_3555	uspB	GTAGTCCCGGAGAGGAACTCCGTG	5UTR	3774189	3774211	-	3773830	3774165	-46	-24
clip_peak_2991	STM14_4330	STM3600	SL1344_3565	-	AGGATGGATAAAAAAGCAGGGACGCTTT	5UTR	3787043	3787069	-	3786168	3787013	-56	-30
clip_peak_3012	STM14_4355	STM3616	SL1344_3581	yhjL	ATGGTGAATATGGATGTTGGCC	CDS	3808567	3808587	-	NA	NA	NA	NA
clip_peak_3013	STM14_4356	STM3617	SL1344_3582	bcsC	TATGTGCTGACTCTCTTTGGACAAGGCTGGGA	CDS	3811196	3811226	-	3811119	3812228	1002	1032
clip_peak_3014	STM14_4356	STM3617	SL1344_3582	bcsC	TCGCGCAACTGTTTAACTGGACGC	CDS	3811986	3812008	-	3811119	3812228	220	242
clip_peak_3017	STM14_4357	STM3618	SL1344_3583	yhjN	TAGCAACGGTATTGATATGGATCTCAACTA	CDS	3813326	3813354	-	3812232	3814532	1178	1206
clip_peak_3026	STM14_4370	STM3626	SL1344_3592	dppF	GCCACGGCTGAATCCGGACGATC	CDS	3824229	3824250	-	3824031	3825044	794	815
clip_peak_3026	STM14_4370	STM3626	SL1344_3592	dppF	GCCACGGCTGAATCCGGACGATC	CDS	3824229	3824250	-	3824031	3825044	794	815
clip_peak_3032	STM14_4375	STM3630	SL1344_3596	dppA	AAGAAGCCGGTCTGGAAAAAGGCTTCACC	CDS	3828613	3828640	-	3828123	3829730	1090	1117
clip_peak_3033	STM14_4375	STM3630	SL1344_3596	dppA	ACGCCGGAAAAAGTGGATCTGAACCCGGTCGGC	CDS	3829105	3829136	-	3828123	3829730	594	625
clip_peak_3034	STM14_4375	STM3630	SL1344_3596	dppA	TTGCCGATTTAGCCATGGACTTTGCCTC	CDS	3829181	3829207	-	3828123	3829730	523	549
clip_peak_3037	STM14_4375	STM3630	SL1344_3596	dppA	CGATTATGCGAACGGAATCCCCACCTCTCA	5UTR	3829825	3829853	-	3828123	3829730	-123	-95
clip_peak_3058	STM14_4407	STM3656	SL1344_3621	glyQ	CCATTGGACATGGAAGTCGGCGCG	CDS	3856342	3856364	-	3855540	3856451	87	109
clip_peak_3074	STM14_4438	STM3680	SL1344_3645	aldB	ATCTATGAGCGCTTTATGGAACGCGCT	CDS	3882223	3882248	-	NA	NA	NA	NA
clip_peak_3094	STM14_4463	STM3703	SL1344_3669	yibN	CTGAGTATCGCCTGGATTGCGT	CDS	3910949	3910969	-	3910577	3911008	39	59
clip_peak_3099	STM14_4470	STM3709	SL1344_3675	kbl	CAAAAGCGGGCATGGACAGCCA	CDS	3918592	3918612	-	3917609	3918805	193	213
clip_peak_318	STM14_0519	STM0439	SL1344_0433	cyoE	CGCTTTAAGGACTATCAGGCGGC	CDS	494367	494388	-	494047	494937	549	570
clip_peak_320	STM14_0520	STM0440	SL1344_0434	cyoD	CCATCCTGGTTGTGGGCTCCATCTGGATTATGTGGAACCTC	CDS	494974	495013	-	494949	495278	265	304
clip_peak_3202	STM14_4646	STM3851	SL1344_3818	yieG	CTGGGCGTAGCTGGCATGGACACCAGC	CDS	4072583	4072608	-	4071427	4072764	156	181
clip_peak_3217	STM14_4666	STM3870	SL1344_3837	atpE	AAACTGGAGACTGTCATGGAAAACCTG	CDS	4092988	4093013	-	4092759	4092998	-15	10
clip_peak_325	STM14_0523	STM0443	SL1344_0437	cyoA	TCGCATGAAGGAATGGAAGGTATGGACATG	CDS	497918	497946	-	497884	498840	894	922
clip_peak_3264	STM14_4735	STM3936	SL1344_3891	hemX	CCAGTCTGGCGGACATGAATGACCC	CDS	4157459	4157482	-	4156812	4157981	499	522
clip_peak_327	STM14_0523	STM0443	SL1344_0437	cyoA	TGATTTGTTCAAGGACGTTATTAAC	CDS	498005	498028	-	497884	498840	812	835
clip_peak_328	STM14_0523	STM0443	SL1344_0437	cyoA	CGAAGTGGTTTCCATGGACTGGAAA	CDS	498431	498454	-	497884	498840	386	409
clip_peak_329	STM14_0523	STM0443	SL1344_0437	cyoA	GGACAGATTGGACTGGAGCAACGT	CDS	498719	498741	-	497884	498840	99	121
clip_peak_3318	STM14_4845	STM4031	SL1344_3977	-	TTGAAAACTTTGTAATGGAACTACATT	5UTR	4253989	4254014	-	4253676	4253987	-27	-2
clip_peak_3337	-	-	-	-	CCCGAACGTCAGGACGGATG	-	4288599	4288617	-	NA	NA	NA	NA
clip_peak_3349	STM14_4910	STM4084	SL1344_4033	fpr	AAGGTGCAAAACTGGACTGACG	CDS	4306658	4306678	-	4305962	4306708	30	50
clip_peak_3352	STM14_4912	STM4086	SL1344_4035	glpK	GGTTACTGGCAGAACCTGGACGAGCTGC	CDS	4308053	4308079	-	4307927	4309435	1356	1382
clip_peak_3357	STM14_4912	STM4086	SL1344_4035	glpK	GATACCTGGCTTATCTGGAAGATGACG	CDS	4308912	4308937	-	4307927	4309435	498	523
clip_peak_3358	STM14_4912	STM4086	SL1344_4035	glpK	AAAGTGAAATGGATCCTTGACCATGTGGAAGGTTC	CDS	4308982	4309015	-	4307927	4309435	420	453
clip_peak_3360	STM14_4912	STM4086	SL1344_4035	glpK	AACACGACCCGATGGAAATTTGGGCGTC	CDS	4309270	4309296	-	4307927	4309435	139	165
clip_peak_3361	STM14_4912	STM4086	SL1344_4035	glpK	CTCCCGCGCGGTCGTTATGGATCATGACGC	CDS	4309360	4309388	-	4307927	4309435	47	75
clip_peak_3364	STM14_4913	STM4087	SL1344_4036	glpF	CTGCGTCGTGGAAGAGAAGGACTCCACCGCGACC	CDS	4309481	4309513	-	4309456	4310301	788	820
clip_peak_3366	STM14_4913	STM4087	SL1344_4036	glpF	TGCCGGAGCTACTTTTGGACAGTGGGAA	CDS	4310174	4310200	-	4309456	4310301	101	127
clip_peak_3395	-	-	ncRNA_461	-	ATCCATTGCGCCACGGATGGCCTCTGCCA	sRNA	4357519	4357546	-	NA	NA	NA	NA
clip_peak_345	STM14_0558	STM0474	SL1344_0467	ybaJ	AGGGGATGCATTATGGACGAATACTCACC	CDS	529430	529457	-	529071	529445	-12	15
clip_peak_346	STM14_0559	STM0475	SL1344_0468	acrB	GTATGACTGGACCGGGATGTCCT	CDS	530502	530523	-	NA	NA	NA	NA
clip_peak_3507	STM14_5158	STM4288	SL1344_4225	phnB	AAGGGCAAATCGAAATGGACTGG	CDS	4543243	4543264	-	4543146	4543589	325	346
clip_peak_3518	STM14_5173	STM4300	SL1344_4237	fumB	CCGGAACTCGGCATGGAAGCTATC	CDS	4559016	4559038	-	4558907	4560553	1515	1537
clip_peak_3537	STM14_5202	STM4326	SL1344_4263	aspA	ACAGTAATCGTACAGGGTAGTACCA	CDS	4583759	4583782	-	4583776	4585212	1430	1453
clip_peak_3647	STM14_5418	STM4511	SL1344_4442	yjiE	AGGATAACGGTAAATGGATGTAAC	CDS	4778798	4778820	-	4777899	4778807	-13	9
clip_peak_3649	STM14_5420	STM4513	SL1344_4444	yjiG	ATCATGACGACTCAGGTACGTAAG	CDS	4780553	4780575	-	4780111	4780572	-3	19
clip_peak_3653	STM14_5424	STM4516	SL1344_4447	yjiN	ACATGATCCGGAAATGGCTGCCCG	CDS	4783948	4783970	-	4783517	4784788	818	840
clip_peak_3668	STM14_5443	STM4530	SL1344_4461	yjiA	AGGTGTCGCGGGTGATGGAAAACCT	CDS	4799351	4799374	-	4799133	4800089	715	738
clip_peak_3717	STM14_5519	STM4598	SL1344_4525	arcA	AACCTGGTGATCATGGATATC	CDS	4868756	4868775	-	4868203	4868919	144	163
clip_peak_3723	STM14_0013	STM0012	SL1344_0012	dnaK	AGGCACGCGTGCTGGAGAACGCC	CDS	11661	11682	+	11593	13509	68	89
clip_peak_3730	STM14_0023	STM0019	SL1344_0019	-	TTCTGGATTACGCGACGTTAC	CDS	21917	21936	+	20058	23054	1859	1878
clip_peak_3773	STM14_0092	STM0077	SL1344_0078	fixC	CAGGAGTACGTATGTCCG	CDS	91163	91179	+	91173	92459	-10	6
clip_peak_3779	STM14_0096	STM0081	SL1344_0082	-	CTGATCGGAACATGGAAAACCA	CDS	94922	94942	+	94843	95259	79	99
clip_peak_3783	STM14_0103	STM0085	SL1344_0086	yabF	ATGCTTGAACAGGCAGGGACGCTGGA	CDS	99025	99049	+	98967	99497	58	82
clip_peak_3796	-	-	ncRNA_450	-	CGGCAGGTGATCCAGGGACGGAT	sRNA	120837	120858	+	NA	NA	NA	NA
clip_peak_3806	STM14_0142	STM0118	SL1344_0118	fruR	TGCCGGGCTGCGTGCTGGACGCACA	CDS	139208	139231	+	139049	140053	159	182
clip_peak_3818	STM14_0154	STM0128	SL1344_0128	murG	CCGCCGATCGTATGGAAGCGGA	CDS	150791	150811	+	150669	151736	122	142
clip_peak_3828	STM14_0162	STM0136	SL1344_0136	secA	TTAAAGCGGACTGGCAGGTACGCCATG	CDS	161012	161037	+	NA	NA	NA	NA
clip_peak_3836	STM14_0176	STM0147	SL1344_0147	ampE	CATGTGCTGGACTGGATTCCG	CDS	171207	171226	+	170627	171481	580	599
clip_peak_3878	-	-	-	-	TTCGGTGCGTAGGATCATGGGGATCTC	-	241494	241519	+	NA	NA	NA	NA
clip_peak_3890	STM14_0261	STM0220	SL1344_0221	dxr	ATTGGTTGCAGCACACTGGACGTGGT	CDS	258588	258612	+	258551	259747	37	61
clip_peak_3902	STM14_0269	STM0227	SL1344_0228	fabZ	ATCAGATGATCATGGAAGTC	CDS	267567	267585	+	267151	267696	416	434
clip_peak_3969	-	-	SL1344_0286C	-	GTGGTATTACCACACGGACGTGACGGGCA	CDS	337876	337903	+	NA	NA	NA	NA
clip_peak_4004	STM14_0374	STM0318	SL1344_0314	frsA	GTTACGTGAAATGGAATTTGCCGTT	CDS	364412	364435	+	363911	365155	501	524
clip_peak_4044	STM14_0422	STM0360	SL1344_0355	-	GTCTCCGGTCTGGTCATGGCTTACCA	CDS	409664	409688	+	409459	410862	205	229
clip_peak_4045	STM14_0422	STM0360	SL1344_0355	-	ATGTCGACGTTCTGGATTCTGGCGT	CDS	409877	409900	+	409459	410862	418	441
clip_peak_4046	STM14_0422	STM0360	SL1344_0355	-	CGATGGCGTTATGGATGGCGG	CDS	410118	410137	+	409459	410862	659	678
clip_peak_4058	STM14_0431	STM0368	SL1344_0363	prpB	AATTCGGGCGGCAGTGGATGCGCGCA	CDS	419090	419114	+	418670	419557	420	444
clip_peak_4061	STM14_0432	STM0369	SL1344_0364	prpC	CCTCGCACCCGATGGACGTGAT	CDS	419988	420008	+	419680	420849	308	328
clip_peak_4062	STM14_0432	STM0369	SL1344_0364	prpC	GTGATTGGCTTTGGACATCCGGT	CDS	420485	420506	+	419680	420849	805	826
clip_peak_4063	STM14_0433	STM0370	SL1344_0365	prpD	ACGGCTCCTACGTGATGGAAAACGTG	CDS	421707	421731	+	NA	NA	NA	NA
clip_peak_4081	STM14_0460	STM0389	SL1344_0384	yaiA	CATGAACCACTCGGAAGGGATTCTGAGT	3UTR	442306	442332	+	442110	442301	196	222
clip_peak_4088	STM14_0470	STM0397	SL1344_0392	phoB	GGAAGAAGATCGTGTGCGCGGGCTGGAAACCGG	CDS	451749	451780	+	451488	452177	261	292
clip_peak_4089	STM14_0471	STM0398	SL1344_0393	phoR	TGGAACGGCTGTCATGGAAAAGGC	CDS	452252	452274	+	452247	453542	5	27
clip_peak_4128	STM14_0533	STM0450	SL1344_0444	lon	CGCTGCTGGATCGTATGGAAGTGATCC	CDS	507674	507699	+	506235	508589	1439	1464
clip_peak_4129	STM14_0534	STM0451	SL1344_0445	hupB	TGCGCGGTCGTACTTCGAAGGATTCAGGTG	5UTR	508740	508768	+	508798	509070	-58	-30
clip_peak_4160	STM14_0563	STM0478	SL1344_0471	aefA	GTAACCGCCCTATGGACTGGGA	CDS	536620	536640	+	NA	NA	NA	NA
clip_peak_4214	-	-	SL1344_tRNA_6	-	GGCGCCCTTAGCTCAGTTGGATAGAGCAACGGCC	tRNA	614252	614284	+	NA	NA	NA	NA
clip_peak_4244	STM14_0694	STM0596	SL1344_0584	entE	TCCTGCGAGAGCAGGGCGTGGCGGAA	CDS	659609	659633	+	658134	659744	1475	1499
clip_peak_4272	STM14_0732	STM0629	SL1344_0617	cspE	AAAACTCTGGCTGAAGGTCAGC	CDS	693535	693555	+	693411	693620	124	144
clip_peak_430	STM14_0706	STM0607	SL1344_0595	dsbG	AAAAAGCGTCATGGATACT	CDS	670381	670398	-	669956	670702	304	321
clip_peak_4335	STM14_0830	STM0711	SL1344_0692	ybgI	GAACTGGCCTCATGGATTG	CDS	778966	778983	+	778545	779288	421	438
clip_peak_4348	STM14_0851	STM0732	SL1344_0714	sdhC	GCCGACATCATGGACGGCTTC	CDS	798673	798692	+	798489	798878	184	203
clip_peak_4350	STM14_0852	STM0733	SL1344_0715	sdhD	ACCTTTGAAGCCTGGACCGGTTT	CDS	799002	799023	+	798872	799219	130	151
clip_peak_4351	STM14_0852	STM0733	SL1344_0715	sdhD	CTTGATTCATGCCTGGATCGGCATG	CDS	799076	799099	+	798872	799219	204	227
clip_peak_4352	STM14_0852	STM0733	SL1344_0715	sdhD	GGTTTACGTCATCTATGGATTTGTTGTG	CDS	799178	799204	+	798872	799219	306	332
clip_peak_4354	STM14_0853	STM0734	SL1344_0716	sdhA	CGGTGCAGGACATGGAAATGTGGCAGT	CDS	799914	799939	+	799219	800985	695	720
clip_peak_4355	STM14_0853	STM0734	SL1344_0716	sdhA	AAAGAGGTGCTGGAATCTCG	CDS	800177	800195	+	799219	800985	958	976
clip_peak_4356	STM14_0853	STM0734	SL1344_0716	sdhA	GGTAACTCACTGCTGGATCTGGTG	CDS	800423	800445	+	799219	800985	1204	1226
clip_peak_4361	STM14_0855	STM0736	SL1344_0718	sucA	CACCCCGGTCACTTACTGGATGTAAGCTC	5UTR	802129	802156	+	802242	805043	-113	-86
clip_peak_4364	STM14_0855	STM0736	SL1344_0718	sucA	GCGAAGTGGTGCTGGGGATGGCGC	CDS	802997	803019	+	802242	805043	755	777
clip_peak_4368	STM14_0856	STM0737	SL1344_0719	sucB	CAAAGTGGTACTGGAAGTACC	CDS	805187	805206	+	805058	806266	129	148
clip_peak_4379	STM14_0871	STM0749	SL1344_0731	pal	GCGCCGGCACTGGTATGGACGCTAACGGC	CDS	817907	817934	+	817788	818312	119	146
clip_peak_4405	STM14_0913	STM0787	SL1344_0764	hutI	ATCAGGCTGGCGACAATGGACCCG	CDS	852221	852243	+	852181	853404	40	62
clip_peak_4445	-	-	ncRNA_186	-	AAATTGATGGATAAATAGACTGT	sRNA	900349	900370	+	NA	NA	NA	NA
clip_peak_4448	STM14_971	STM0833	SL1344_0808	ompX	CGTTGACGTTGGCACCTGGATTGCTGGCG	CDS	901057	901084	+	900586	901101	471	498
clip_peak_4487	STM14_1013	STM0863	SL1344_0839	dacC	ACGTGTGTTTTTGGAATGGATACTC	5UTR	936515	936538	+	936549	937751	-34	-11
clip_peak_450	STM14_0737	STM0633	SL1344_0621	lipA	CGTGGACGTATGGATCGC	CDS	695791	695807	-	695358	696323	516	532
clip_peak_4531	STM14_1083	STM0959	SL1344_0897	lrp	TTAATGAACTGCAAAAGGATGGGCGT	CDS	995130	995154	+	995071	995565	59	83
clip_peak_4538	STM14_1088	STM0963	SL1344_0901	serS	CTGGTGGCTGTGATGGAAAACTATCA	CDS	1003346	1003370	+	1002151	1003443	1195	1219
clip_peak_4542	STM14_1098	STM0972	SL1344_0909	sopD2	ATGAGAGCAACGGATTGGATCTTGC	5UTR	1012367	1012390	+	1012420	1013379	-53	-30
clip_peak_4543	STM14_1098	STM0972	SL1344_0909	sopD2	GGTATGGGATAGATTTAAGGACTGCTT	CDS	1012525	1012550	+	1012420	1013379	105	130
clip_peak_4544	STM14_1098	STM0972	SL1344_0909	sopD2	ATATACACTCATCCATGGATGTGAACGTGA	CDS	1012588	1012616	+	1012420	1013379	168	196
clip_peak_4546	STM14_1098	STM0972	SL1344_0909	sopD2	GAAGATCGAAAAATGGAATGTGTTGAATGGAATGGTACTCTTACTG	CDS	1013000	1013044	+	1012420	1013379	580	624
clip_peak_4548	STM14_1098	STM0972	SL1344_0909	sopD2	GTTAATGAGGATGATGACGTTAAGGATGAAGTTT	CDS	1012946	1012978	+	1012420	1013379	526	558
clip_peak_4608	STM14_1175	STM1035	SL1344_0974	-	GTTGAAGGAAACGGAAAAAAC	CDS	1081646	1081665	+	1081513	1081812	133	152
clip_peak_4623	STM14_1199	STM1057	SL1344_0997	pepN	TTGACCGTGGCAATCTGGATCGTGC	CDS	1103130	1103153	+	1102486	1105098	644	667
clip_peak_4636	STM14_1210	STM1066	SL1344_1006	rmf	CATGGAGGACAGGGCGGTA	CDS	1116126	1116143	+	1115985	1116152	141	158
clip_peak_4703	STM14_1340	STM1170	SL1344_1107	mviN	CCGGCTCGGTCTCATGGATGTACTATG	CDS	1213941	1213966	+	1213126	1214700	815	840
clip_peak_4704	STM14_1340	STM1170	SL1344_1107	mviN	AGTACTGCCGCCTGATGGACTGGGGGCT	CDS	1214070	1214096	+	1213126	1214700	944	970
clip_peak_4717	STM14_1355	STM1184	SL1344_1121	flgL	GGTAGATGTGGACTGGAACTCGGTCATCTCCT	CDS	1226141	1226171	+	1225307	1226260	834	864
clip_peak_4743	STM14_1383	STM1209	SL1344_1146	NAgZ	ACGCCGGGAGCTCATGGACTCA	CDS	1251700	1251720	+	1250770	1251795	930	950
clip_peak_475	STM14_0770	STM0662	SL1344_0651	gltL	CCGGGTGATCTTTATGGATGAAGG	CDS	727199	727221	-	727107	727832	611	633
clip_peak_4767	STM14_1416	STM1238	SL1344_1176	icdA	CGCCGGAATTGAATGGAAAGCTGACTCTG	CDS	1283739	1283766	+	1283259	1284509	480	507
clip_peak_4773	STM14_1501	STM1246	SL1344_1184	pagC	TCTGTTGAGCCTGAAGGTATTCATTACC	CDS	1342452	1342478	+	1342226	1342783	226	252
clip_peak_4778	STM14_1508	STM1250	SL1344_1186	-	AATTTTAGCGACAACATGGACAGTC	5UTR	1344964	1344987	+	1345067	1345339	-103	-80
clip_peak_4780	-	-	ncRNA_230	-	ACTGACCTCGTCGCCATTGGACGGCGG	sRNA	1346080	1346105	+	NA	NA	NA	NA
clip_peak_4802	-	-	ncRNA_247	-	GCGAAAGGAGTGTGAAGTGGTAAGG	sRNA	1369995	1370018	+	NA	NA	NA	NA
clip_peak_4808	STM14_1567	STM1291	SL1344_1226	yeaA	CTACGTGACGCAGGATCGTGGC	CDS	1380064	1380084	+	1379977	1380420	87	107
clip_peak_4817	STM14_1583	STM1304	SL1344_1239	astA	CGTATGACGCTATGGATA	CDS	1394416	1394432	+	1393387	1394421	1029	1045
clip_peak_4822	STM14_1585	STM1306	SL1344_1241	astB	GTTTCGAATCGACAGGTATTGTTTT	CDS	1396653	1396676	+	1395893	1397236	760	783
clip_peak_484	STM14_0776	STM0667	SL1344_0656	ybeX	ATGCTCGAAGGCGTAATGGACATCGCC	CDS	732912	732937	-	732227	733105	168	193
clip_peak_4844	STM14_1620	STM1334	SL1344_1268	infC	GCCGGTTTGTCGTATAATGGATTACGG	CDS	1424296	1424321	+	1424110	1424652	186	211
clip_peak_4846	STM14_1620	STM1334	SL1344_1268	infC	AGCAAATCGGTATGGAAGTGCT	CDS	1424523	1424543	+	1424110	1424652	413	433
clip_peak_485	STM14_0778	STM0668	SL1344_0657	ybeY	AAGCGGAAGAGATGGAGTCTCT	CDS	733331	733351	-	733263	733736	385	405
clip_peak_486	STM14_0779	STM0669	SL1344_0658	phoL	CGACGTGACGCAGATTGACCTGCCA	CDS	733950	733973	-	733733	734818	845	868
clip_peak_4871	STM14_1659	STM1365	SL1344_1299	ydiJ	GAAAACGGTACTGGTGGTTCAGGATCC	CDS	1458838	1458863	+	1456480	1459536	2358	2383
clip_peak_4873	STM14_1659	STM1365	SL1344_1299	ydiJ	GCGGGCACTTATGGACATG	CDS	1459340	1459357	+	1456480	1459536	2860	2877
clip_peak_4878	STM14_1664	STM1370	SL1344_1304	sufB	GAGCCTGGCTGGACATGGATGAACCGC	CDS	1462862	1462887	+	1462668	1464155	194	219
clip_peak_4901	STM14_1695	STM1399	SL1344_1333	sscA	CGATATACGCTTATGGACGCGCGGCAC	CDS	1494760	1494785	+	1494497	1494970	263	288
clip_peak_4903	STM14_1697	STM1401	SL1344_1335	sseD	ATTTGATGATATCTGGATGAAGCTAATGGAGCTT	CDS	1496554	1496586	+	1496443	1497030	111	143
clip_peak_4904	STM14_1697	STM1401	SL1344_1335	sseD	AACGGCTGGCCTGGGAACTGCAAG	CDS	1496634	1496656	+	1496443	1497030	191	213
clip_peak_4906	STM14_1698	STM1402	SL1344_1336	sseE	GATGGCGATAACTGGACAGTTTTATCCGCCG	CDS	1497394	1497423	+	1497033	1497449	361	390
clip_peak_4907	STM14_1699	STM1403	SL1344_1337	sscB	CATTGGCTGGCACCTGGATGATGCTT	CDS	1497689	1497713	+	1497501	1497935	188	212
clip_peak_4908	STM14_1699	STM1403	SL1344_1337	sscB	CATTAATTTCTATGGACATGCCTTG	CDS	1497732	1497755	+	1497501	1497935	231	254
clip_peak_4909	STM14_1699	STM1403	SL1344_1337	sscB	GTTATGCGGATGCCTCATGGAGTGAGAT	CDS	1497866	1497892	+	1497501	1497935	365	391
clip_peak_4916	STM14_1705	STM1409	SL1344_1343	ssaJ	AAACATTCTGGATTATGGACGTTATCAACG	CDS	1500849	1500877	+	1500253	1501002	596	624
clip_peak_4917	STM14_1705	STM1409	SL1344_1343	ssaJ	TTATCGTTGACAGGACTGTTATTAGGAGTG	CDS	1500932	1500960	+	1500253	1501002	679	707
clip_peak_4921	STM14_1708	STM1412	SL1344_1346	ssaL	AGTTTACTGGAACTTGGCG	CDS	1502683	1502700	+	1502205	1503221	478	495
clip_peak_4924	STM14_1711	STM1415	SL1344_1349	ssaN	CCGCGGTTTCTGGAGAATATCCG	CDS	1506479	1506500	+	1505667	1506968	812	833
clip_peak_4927	STM14_1714	STM1418	SL1344_1352	ssaQ	CATATTAAATGGACAGTTG	CDS	1508033	1508050	+	1507684	1508652	349	366
clip_peak_4933	-	-	-	-	GGTGCGTCTGAATGGACTCGAACCATC	-	1511625	1511650	+	NA	NA	NA	NA
clip_peak_495	STM14_0795	STM0683	SL1344_0665	NAgA	AATATACTACCGCAATGGACTGTGTGTG	CDS	743670	743696	-	743414	744568	872	898
clip_peak_4957	STM14_1762	STM1462	SL1344_1394	ydgJ	TGAACTGGGCATGGAATCGGC	CDS	1547347	1547366	+	1546357	1547397	990	1009
clip_peak_4961	STM14_1770	STM1468	SL1344_1398	fumA	GCAGGACGAATGGACTCTTATGTT	CDS	1553484	1553506	+	1552163	1553809	1321	1343
clip_peak_4968	STM14_1788	STM1480	SL1344_1410	pntB	CAACGTGGCATGGATTCTGGTCG	CDS	1567378	1567399	+	1567213	1568601	165	186
clip_peak_497	STM14_0795	STM0683	SL1344_0665	NAgA	GTGGGTACTCTGCTGGATGCGG	5UTR	744841	744861	-	743414	744568	-293	-273
clip_peak_498	-	-	SL1344_0666	-	CTTTAATATGGACGAATATGT	CDS	745206	745225	-	NA	NA	NA	NA
clip_peak_5008	STM14_1826	STM1512	SL1344_1442	dcp	GTTCAGGCCTGGGACTGGATGTTCTATGC	CDS	1600656	1600683	+	1599665	1601707	991	1018
clip_peak_5010	-	-	ncRNA_43	-	AAGCATTTACCGCTGGTGAACCGGCGGTT	sRNA	1603934	1603961	+	NA	NA	NA	NA
clip_peak_5031	-	-	-	-	ACGCTAAAATAATGGACTATT	-	1637845	1637864	+	NA	NA	NA	NA
clip_peak_5044	STM14_1888	STM1565	SL1344_1495	rpsV	TCATATACTTGGACTGGA	CDS	1655492	1655508	+	NA	NA	NA	NA
clip_peak_5099	STM14_1965	STM1625	SL1344_1555	ydcI	GCTCAGCCGGGTTATGGAATGGCCG	CDS	1725451	1725474	+	1724872	1725795	579	602
clip_peak_5136	STM14_2008	STM1661	SL1344_1592	ydaA	CAGCACGATCGACTGGAAGCGGTC	CDS	1765606	1765628	+	1765254	1766201	352	374
clip_peak_5182	STM14_2092	STM1729	SL1344_1660	yciF	AAATGCGTCGCTATGGAAGGGCTGA	CDS	1836739	1836762	+	1836519	1837022	220	243
clip_peak_5183	STM14_2094	STM1731	SL1344_1662	katN	GAGGAGCTGAGTCATCTGGAAATTATC	CDS	1837812	1837837	+	1837622	1838500	190	215
clip_peak_5222	STM14_2170	STM1795	SL1344_1723	-	TTCCGGTACAAATGGATGATGGCA	CDS	1904420	1904442	+	1904220	1905545	200	222
clip_peak_5223	STM14_2170	STM1795	SL1344_1723	-	GGAAGGTGAACTGGAGCGTTTGACCCGC	CDS	1904643	1904669	+	1904220	1905545	423	449
clip_peak_5224	STM14_2170	STM1795	SL1344_1723	-	GTCAGCGGGCTGGAAGCCG	CDS	1904878	1904895	+	1904220	1905545	658	675
clip_peak_5226	STM14_2170	STM1795	SL1344_1723	-	TCTGGCGTCTGGAGATGGATATTCTGATCC	CDS	1905137	1905165	+	1904220	1905545	917	945
clip_peak_5227	STM14_2170	STM1795	SL1344_1723	-	TCAATGCGCGCATGGACAA	CDS	1905392	1905409	+	1904220	1905545	1172	1189
clip_peak_5228	STM14_2172	STM1796	SL1344_1724	treA	AAACTGGCGCTGGCAGGGACGCTGCTGACGT	CDS	1905808	1905837	+	1905759	1907471	49	78
clip_peak_5233	STM14_2172	STM1796	SL1344_1724	treA	CAGGATGACGTGGCAATGGAAGTCACCT	CDS	1907185	1907211	+	1905759	1907471	1426	1452
clip_peak_5242	STM14_2181	STM1804	SL1344_1732	ycgB	CTCTTCCGGAGCTGGACGGATGCCAG	CDS	1915405	1915429	+	1915005	1916531	400	424
clip_peak_5249	STM14_2194	STM1815	SL1344_1743	minD	GTCGCTAAGGTACTGGACTCACTGA	CDS	1923811	1923834	+	1923507	1924319	304	327
clip_peak_527	STM14_0849	STM0730	SL1344_0712	gltA	CTAGAGCGCGCGATGGACCGTATTCTG	CDS	797064	797089	-	796451	797734	645	670
clip_peak_5274	-	-	-	-	AGCATGGCATCAATGGACTGATA	-	1967490	1967511	+	NA	NA	NA	NA
clip_peak_5275	-	-	-	-	AGGAAGGGTGCATGGACGATCC	-	1967526	1967546	+	NA	NA	NA	NA
clip_peak_528	STM14_0849	STM0730	SL1344_0712	gltA	GGTAACTTCCTGAACATGATGTTCTC	CDS	797125	797149	-	796451	797734	585	609
clip_peak_5296	STM14_2316	STM1904	SL1344_1839	yecN	TGGTGCTGCTGCTGTTTATGGAAATGAACG	CDS	2010219	2010247	+	2010046	2010441	173	201
clip_peak_5314	-	-	-	-	CGAAAGTAGCTGGAAAGACG	-	2049514	2049532	+	NA	NA	NA	NA
clip_peak_5324	STM14_2383	STM1963	SL1344_1892	amyA	TGACGGCTTTCGCCTGGACGCGGT	CDS	2063759	2063781	+	2063072	2064556	687	709
clip_peak_5348	-	-	-	-	TTTGTACCGGCTGTCAGGTTGATGGCA	-	2095560	2095585	+	NA	NA	NA	NA
clip_peak_5386	-	-	-	-	CCCGATCAAAGGAATGGAACGTCCA	-	2144922	2144945	+	NA	NA	NA	NA
clip_peak_5412	STM14_2557	STM2066	SL1344_2043	sopA	AAAAGTCCAGGCAATGGAAGACCTGGT	CDS	2194232	2194257	+	2193122	2195470	1110	1135
clip_peak_5477	STM14_2660	STM2156A	SL1344_2134	-	GTTTTCCCGGTCAGACAGGACGCTGCCG	3UTR	2304739	2304765	+	2304196	2304726	543	569
clip_peak_5478	STM14_2664	STM2160	SL1344_2138	yehV	CAGAGACGTTATGGACTTTT	CDS	2307991	2308009	+	2307921	2308652	70	88
clip_peak_5494	STM14_2690	STM2183	SL1344_2160	cdd	AAACGCTGCTGATGGACGAGCA	CDS	2331237	2331257	+	2330719	2331603	518	538
clip_peak_5530	STM14_2775	STM2246	SL1344_2222	NArP	CAATGTGGCAAATCTGGACGATTTC	5UTR	2398185	2398208	+	2398255	2398902	-70	-47
clip_peak_554	STM14_0896	STM0772	SL1344_0749	gpmA	AAATCCTGGAAACTCAATGAACG	CDS	837188	837209	-	836703	837455	246	267
clip_peak_5550	STM14_2812	STM2277	SL1344_2246	nrdA	CGTACGTCACATGGACTACGGCGTA	CDS	2433940	2433963	+	2432953	2435238	987	1010
clip_peak_5561	STM14_2820	STM2285	SL1344_2254	glpB	CGTGAGCGAAATATGGACCCGCAACC	CDS	2444271	2444295	+	2443407	2444666	864	888
clip_peak_5564	STM14_2821	STM2286	SL1344_2255	glpC	GTGTCATATGGAAAAAATGGGCTGGACGCT	CDS	2445557	2445585	+	2444663	2445853	894	922
clip_peak_5632	STM14_2942	STM2391	SL1344_2360	fadL	TACTACGATGACAACTGGACGTTCC	CDS	2554989	2555012	+	2553941	2555254	1048	1071
clip_peak_5660	STM14_2990	STM2432	SL1344_2395	ptsI	AGAAGGTAAATGGACTG	CDS	2597926	2597941	+	2596444	2598171	1482	1497
clip_peak_5674	STM14_3034	STM2474	SL1344_2437	tktB	CTGAAGTGCTATGGAACGATT	CDS	2635159	2635178	+	2635052	2637052	107	126
clip_peak_5678	STM14_3034	STM2474	SL1344_2437	tktB	CGGATCGGAAATGGAAATTACCC	CDS	2636720	2636741	+	2635052	2637052	1668	1689
clip_peak_5693	STM14_3047	STM2484	SL1344_2447	-	AGGAAATAAGCATGGACTGGCTGGC	CDS	2650391	2650414	+	2650401	2650601	-10	13
clip_peak_5772	STM14_3166	STM2585	SL1344_2547	-	AATAGAGGATTACAGGAACGTATAAGC	CDS	2783159	2783184	+	2782885	2783430	274	299
clip_peak_5819	STM14_3246	STM2649	SL1344_2613	trxC	TGATTTTTAAACATGGACAGGTGGTC	CDS	2842820	2842844	+	2842488	2842907	332	356
clip_peak_5822	STM14_3250	STM2652	SL1344_2616	pssA	GTGAGGCGGATGGACAATGCTG	5UTR	2846064	2846084	+	2846489	2847844	-425	-405
clip_peak_5832	STM14_3266	STM2665	SL1344_2624	yfiA	AATACACCGAACGGACATCTGGTCG	CDS	2861748	2861771	+	2861585	2861923	163	186
clip_peak_5856	STM14_3297	STM2689	SL1344_2661	bapA	ATGAGACCGGCACCTGGACGCTGCC	CDS	2886002	2886025	+	2881497	2892971	4505	4528
clip_peak_5933	STM14_3352	STM2781	SL1344_2764	virK	TTTGAAATCTGTATCGCTACTGGATGGTTA	3UTR	2949588	2949616	+	2948608	2949537	980	1008
clip_peak_5945	STM14_3367	STM2791	SL1344_2775	gabD	GGTTCAATCTGATGATGGAACATCAG	CDS	2960605	2960629	+	2960369	2961817	236	260
clip_peak_5947	STM14_3367	STM2791	SL1344_2775	gabD	CCGCCAGCTAATGGAACAATGCGC	CDS	2961083	2961105	+	2960369	2961817	714	736
clip_peak_5951	STM14_3368	STM2792	SL1344_2776	gabT	CGGTACGCTGTTCGCCATGGAACA	CDS	2962576	2962598	+	2961832	2963115	744	766
clip_peak_5954	STM14_3369	STM2793	SL1344_2777	gabP	AAAATTCATTATGGACTGCGT	CDS	2964100	2964119	+	2963245	2964645	855	874
clip_peak_5999	STM14_3474	STM2875	SL1344_2855	hilD	AAAGGGATAATATGGAAAATGTAACCTT	CDS	3038063	3038089	+	3038073	3039002	-10	16
clip_peak_6001	STM14_3474	STM2875	SL1344_2855	hilD	CAGTAGACAGTGGAAGCTTACG	CDS	3038730	3038750	+	3038073	3039002	657	677
clip_peak_6003	STM14_3475	STM2876	SL1344_2856	hilA	ATACTCAACATGGACGGCTCCCTGC	CDS	3040151	3040174	+	3040093	3041754	58	81
clip_peak_6004	STM14_3475	STM2876	SL1344_2856	hilA	ATTCTTGAGCTCATGGATCAATT	CDS	3040610	3040631	+	3040093	3041754	517	538
clip_peak_6016	STM14_3500	STM2901	SL1344_2880	-	ACGACAGAAGAACTAAACGGAACCT	CDS	3065507	3065530	+	3065500	3065949	7	30
clip_peak_6063	STM14_3581	STM2970	SL1344_2950	sdaC	GCCGATCATCGCCTGGATGGCGCCG	CDS	3141475	3141498	+	3140581	3141870	894	917
clip_peak_6064	STM14_3581	STM2970	SL1344_2950	sdaC	ATGCTGGTCACCACCTGGATTGTGGC	CDS	3141647	3141671	+	3140581	3141870	1066	1090
clip_peak_6118	STM14_3697	STM3060	SL1344_3036	ygfE	GCGATTACGCGGCGAGCATGGAACAACGT	CDS	3241084	3241111	+	3240866	3241195	218	245
clip_peak_6202	STM14_3861	STM3187	SL1344_3161	ygiB	CCACTGGGTCCTGGAAGACA	5UTR	3368485	3368503	+	3368507	3369178	-22	-4
clip_peak_6229	STM14_3898	STM3219	SL1344_3192	fadH	AAACCGTGTGCTGATGGGATCGATGCAC	CDS	3404562	3404588	+	3404508	3406526	54	80
clip_peak_6234	STM14_3902	STM3222	SL1344_3195	ygjQ	GCGCCCGGAAAGTGTT	CDS	3408891	3408905	+	3408478	3409170	413	427
clip_peak_6270	STM14_3944	STM3262	SL1344_3235	gatR	GCATTAGCGAAAACAGGCGTGGAATTAAT	CDS	3445389	3445416	+	3444653	3445426	736	763
clip_peak_6300	STM14_3992	STM3305	SL1344_3277	ispB	CTGCGGCTCGCTGGAATGGACGCGTC	CDS	3488074	3488098	+	3487069	3488214	1005	1029
clip_peak_6331	STM14_4039	STM3347	SL1344_3319	yhcB	TCAGGCGCGGGCATGGAGCCT	5UTR	3528695	3528714	+	3528752	3529156	-57	-38
clip_peak_6381	STM14_4173	STM3466	SL1344_3433	crp	CATGTATGCAGAGGACATC	5UTR	3629361	3629378	+	3629504	3630136	-143	-126
clip_peak_6382	STM14_4173	STM3466	SL1344_3433	crp	GTAGCCCCCTTCCCAGGTAGCGGGAAG	5UTR	3629405	3629430	+	3629504	3630136	-99	-74
clip_peak_6406	STM14_4215	STM3500	SL1344_3467	pckA	GTTCTCGGTAATGAACTACCTGCTG	CDS	3671103	3671126	+	3670461	3672080	642	665
clip_peak_6417	STM14_4227	STM3510	SL1344_3477	comF	CAGCGACTGTCCAGGTATGGTG	CDS	3683238	3683258	+	3682594	3683277	644	664
clip_peak_6426	STM14_4234	STM3515	SL1344_3482	malT	AAAGGGGTCATGGACGGCA	CDS	3692116	3692133	+	3690798	3693503	1318	1335
clip_peak_646	STM14_1042	STM0890	SL1344_0866	artI	TGTAATGGCGGGAATGGATATCAC	CDS	961807	961829	-	961346	962077	248	270
clip_peak_6479	STM14_4320	STM3591	SL1344_3556	uspA	GAAATACGATATGGATCTGGTCGTTTGCG	CDS	3774853	3774880	+	3774553	3774987	300	327
clip_peak_648	STM14_1050	STM0935	SL1344_0874	poxB	CATTTAAGGAGATGGAGAACCATG	CDS	970153	970175	-	968436	970154	-21	1
clip_peak_658	STM14_1062	STM0943	SL1344_0882	cspD	TATAAGATTTACGAAGGATGTCGAAGCATGGAAACGGG	CDS	980343	980379	-	980131	980352	-27	9
clip_peak_6683	STM14_4639	STM3844	SL1344_3811	intA	GCGTTTCGCCAGACACTAACTTATTGAGTACTTTT	3UTR	4064877	4064910	+	4063526	4064746	1351	1384
clip_peak_6689	-	-	-	-	CCGAAATACATGGACAGTCCCCCGGC	-	4078646	4078670	+	NA	NA	NA	NA
clip_peak_6739	STM14_4713	STM3915	SL1344_3875	trxA	GACAGTTTTGACACGGATGTACTCAAAGC	CDS	4138558	4138585	+	4138527	4138856	31	58
clip_peak_6746	STM14_4723	STM3925	SL1344_3884	rffA	TCGCTTGTGAAATGGACGTCATCATG	CDS	4147746	4147770	+	4147354	4148484	392	416
clip_peak_6749	-	-	SL1344_tRNA_66	-	AAGCGCCCGTAGCTCAGCTGGATAGAGCGCTGCCCTCC	tRNA	4154598	4154634	+	NA	NA	NA	NA
clip_peak_675	STM14_1096	STM0970	SL1344_0907	pflA	AAAGAGACCATGGAGCGTGT	CDS	1011091	1011109	-	1011047	1011844	735	753
clip_peak_6750	-	-	SL1344_tRNA_66	-	AGGCAGAGGTCTCAGGTTCGAATCCTGTCGGGCGTACCAT	tRNA	4154638	4154676	+	NA	NA	NA	NA
clip_peak_6751	-	-	SL1344_tRNA_67	-	ATAGCTCAGTTGGTAGAGCCCTGGATTGTGATTCCAGT	tRNA	4154737	4154773	+	NA	NA	NA	NA
clip_peak_68	STM14_0111	STM0092	SL1344_0093	surA	AGCCGTCGCCGATCATGAACGATCA	CDS	105568	105591	-	105182	106468	877	900
clip_peak_680	STM14_1099	STM0973	SL1344_0910	pflB	GCATGGATCACTTCATGGACTGGCTG	CDS	1014278	1014302	-	1013455	1015737	1435	1459
clip_peak_6801	STM14_4806	STM3997	SL1344_3945	dsbA	ATTACGATGCGGCATGGAACAGCTTCGTG	CDS	4218199	4218226	+	4217783	4218406	416	443
clip_peak_6807	-	-	ncRNA_8	-	TCCGGAGACGTTAGTAAAAGGAAATGGAAACAACATGGAATGTTCC	sRNA	4223831	4223875	+	NA	NA	NA	NA
clip_peak_6808	-	-	ncRNA_8	-	ATAGCGAGGACGCTAACAGGATCAACGACTCAGGATGAGGGTC	sRNA	4223742	4223783	+	NA	NA	NA	NA
clip_peak_6809	-	-	ncRNA_8	-	GTTGATAGCCAACAGGGATGGTGGAACCCGTTAAG	sRNA	4223900	4223933	+	NA	NA	NA	NA
clip_peak_6810	-	-	ncRNA_8	-	CAGGAGGCGAAGACACAGGATTGTCAGGAAGACAAACGT	sRNA	4223793	4223830	+	NA	NA	NA	NA
clip_peak_6811	-	-	ncRNA_8	-	AAAAAAGGCGGCAGATTACTCTGTCGCCTTTTTTCT	sRNA	4223949	4223983	+	NA	NA	NA	NA
clip_peak_6849	STM14_4878	STM4055	SL1344_4004	sodA	GCTTATGATGCACTGGAACCGCACT	CDS	4280154	4280177	+	4280123	4280743	31	54
clip_peak_6868	STM14_4900	STM4075	SL1344_4024	ydeY	GGGATCATGCTGCTATGGACAGGG	CDS	4299003	4299025	+	4298615	4299658	388	410
clip_peak_6875	STM14_4905	STM4080	SL1344_4029	-	GTAGCGGATCAATGGACGGCG	CDS	4303244	4303263	+	4302994	4303758	250	269
clip_peak_6928	STM14_4990	STM4153	SL1344_4092	rpoB	CAGGTTGACTACATGGACGTTTCC	CDS	4381434	4381456	+	4379489	4383517	1945	1967
clip_peak_6992	STM14_5097	STM4240	SL1344_4176	yjbJ	AGAGGTTGTTGACTGGGAAACCCG	CDS	4475202	4475224	+	4475031	4475243	171	193
clip_peak_6993	STM14_5097	STM4240	SL1344_4176	yjbJ	CTACCAGGAGTACATGGATGTGCTTCCCCCTGT	3UTR	4475256	4475287	+	4475031	4475243	225	256
clip_peak_7012	STM14_5121	STM4261	SL1344_4197	siiE	TAAAGATGGGACATGGAGCTATACGCT	CDS	4497471	4497496	+	4496016	4512695	1455	1480
clip_peak_7017	STM14_5121	STM4261	SL1344_4197	siiE	AACCGACTATCGTGCTGGACAGCACGG	CDS	4502381	4502406	+	4496016	4512695	6365	6390
clip_peak_7021	STM14_5121	STM4261	SL1344_4197	siiE	GGATATGGGCGATGGAAAACA	CDS	4504677	4504696	+	4496016	4512695	8661	8680
clip_peak_7023	STM14_5121	STM4261	SL1344_4197	siiE	CAGGTACGCGTAACCCTGGATGGTG	CDS	4506097	4506120	+	4496016	4512695	10081	10104
clip_peak_7024	STM14_5121	STM4261	SL1344_4197	siiE	AGTATTGATTTGCTGGATGCGGATGATA	CDS	4507759	4507785	+	4496016	4512695	11743	11769
clip_peak_7028	STM14_5121	STM4261	SL1344_4197	siiE	GTGAATATACTATGGACGTGAAATTCATT	CDS	4512449	4512476	+	4496016	4512695	16433	16460
clip_peak_705	STM14_1132	STM1000	SL1344_0937	asnCa	TGAAGAGCGTCTGGATGTGCTGGAT	CDS	1050028	1050051	-	1049838	1051238	1187	1210
clip_peak_706	STM14_1132	STM1000	SL1344_0937	asnCa	AAAACCGTGGCGGCCATGGATGTGCTG	CDS	1050091	1050116	-	1049838	1051238	1122	1147
clip_peak_7074	STM14_5184	STM4310	SL1344_4247	-	TCAGTAACGGATTACTTTGTGGTGTAGCGTAACGGTAATT	3UTR	4572734	4572772	+	4571714	4572619	1020	1058
clip_peak_71	STM14_0111	STM0092	SL1344_0093	surA	AATAATGGCGTCGTGCTGGAAAGCG	CDS	106349	106372	-	105182	106468	96	119
clip_peak_7113	STM14_5241	STM4360	SL1344_4294	miaA	GAGGAGATTTGCATACGGACTTGCCTTCCATC	CDS	4617080	4617110	+	4616373	4617323	707	737
clip_peak_7118	STM14_5244	STM4363	SL1344_4297	hflK	CGATATTATGGACCAACGCC	CDS	4620478	4620496	+	4619281	4620540	1197	1215
clip_peak_7150	STM14_5292	STM4406	SL1344_4339	ytfK	GACGGTTATATATCAAGGATGTTGGCGCTTTT	CDS	4656280	4656310	+	4656215	4656421	65	95
clip_peak_7196	STM14_5349	STM4456	SL1344_4387	mgtA	ACCGGAGGCGACATGGACCCTGAACCCACCC	5UTR	4712316	4712345	+	4712521	4715229	-205	-176
clip_peak_7236	-	-	SL1344_4433	-	TCGGCGCGCATATGGAACTGCA	CDS	4770264	4770284	+	NA	NA	NA	NA
clip_peak_7240	STM14_5414	STM4509	SL1344_4440	-	TGGCTGGAAAATGGAACGTTCT	5UTR	4776392	4776412	+	4776390	4776920	2	22
clip_peak_7285	STM14_5480	STM4561	SL1344_4489	osmY	AAAGTCGGTAACTTCATGGATGACAGC	CDS	4828869	4828894	+	4828712	4829329	157	182
clip_peak_7338	-	-	-	-	TTTCTGTATTGCATGGACAGCATAC	-	5461	5484	-	NA	NA	NA	NA
clip_peak_7340	-	-	-	-	CAGAACTGACCATGGACGAATGGCTCTGTGC	-	5910	5939	-	NA	NA	NA	NA
clip_peak_7411	-	-	-	-	TGCGGCGCACCATCATGGACAGATGTGG	-	3460	3486	+	NA	NA	NA	NA
clip_peak_7447	-	-	-	-	ACATGATGGAGCTGCTGGACAAACTCCCG	-	31003	31030	+	NA	NA	NA	NA
clip_peak_7448	-	-	-	-	AGGAAGGCAGGATGGAAGGACGCATGGAAGGACGCATGGA	-	31201	31239	+	NA	NA	NA	NA
clip_peak_7465	-	-	-	-	CGGCATATTGTTCAGCGGGAAGAACAGGTT	-	42723	42751	+	NA	NA	NA	NA
clip_peak_7466	-	-	-	-	GGGGTTCTTTCTCCAGTGATGGAGAA	-	42868	42892	+	NA	NA	NA	NA
clip_peak_7494	-	-	-	-	ATCTGGAGGTAATGGAGGATCTG	-	70770	70791	+	NA	NA	NA	NA
clip_peak_7515	-	-	-	-	ATGTGCGCATCAGCATGGACGAGGTGCG	-	1404	1430	-	NA	NA	NA	NA
clip_peak_7520	-	-	-	-	TGCGCGAGTGCCTGGAAGAACTC	-	2900	2921	-	NA	NA	NA	NA
clip_peak_7526	-	-	-	-	TCATACGGATGCTCGGGTCGAAAGGGAATCCCC	-	880	911	+	NA	NA	NA	NA
clip_peak_7527	-	-	-	-	GGAAAGCGGCCTATGGAGCTGTG	-	984	1005	+	NA	NA	NA	NA
clip_peak_7549	-	-	-	-	TCCCAGGGATGGCTGAACCGTG	-	10299	10319	-	NA	NA	NA	NA
clip_peak_7550	-	-	-	-	GCTTGACCCGTCCAGTGAACGGACGGTGTATC	-	10482	10512	-	NA	NA	NA	NA
clip_peak_7551	-	-	-	-	AGGCTGCACAGGAAAGGATGCCTGGCGCGGATA	-	11246	11277	-	NA	NA	NA	NA
clip_peak_7558	-	-	-	-	ATTCCCTTATACCCTGGACGGACAGGGGGATGC	-	15586	15617	-	NA	NA	NA	NA
clip_peak_7575	-	-	-	-	TATCTGTACAAATGGACTGGT	-	34477	34496	-	NA	NA	NA	NA
clip_peak_7579	-	-	-	-	AACAGGGCGGTTTTGTGGACAA	-	37742	37762	-	NA	NA	NA	NA
clip_peak_7582	-	-	-	-	AGTGGCTGACCACGGACGAATA	-	42561	42581	-	NA	NA	NA	NA
clip_peak_760	STM14_1214	STM1070	SL1344_1010	ompA	ATGGGCTACGACTGGTTAGGCCG	CDS	1120121	1120142	-	1119309	1120361	219	240
clip_peak_7603	-	-	-	-	AGCAGGATCTATGGACGGTTT	-	56943	56962	-	NA	NA	NA	NA
clip_peak_761	STM14_1214	STM1070	SL1344_1010	ompA	TCATGGCGTATTTTGGATGATAACGAGGCGCAA	5UTR	1120366	1120397	-	1119309	1120361	-36	-5
clip_peak_7633	-	-	-	-	CAGTGCTGTCTTCACC	-	84588	84602	-	NA	NA	NA	NA
clip_peak_7662	-	-	-	-	ACTGCGGGCGATTTCATGGAAGGAATC	-	33367	33392	+	NA	NA	NA	NA
clip_peak_7676	-	-	-	-	TTTTCAGAGCATGGACTGATGA	-	50421	50441	+	NA	NA	NA	NA
clip_peak_7682	-	-	-	-	GATATGCTGGGCAGCATGGAGTTTGCCT	-	55954	55980	+	NA	NA	NA	NA
clip_peak_7685	-	-	-	-	GATGGAGCATTATGGACTG	-	58732	58749	+	NA	NA	NA	NA
clip_peak_7687	-	-	-	-	ACTTTGCGGCTTTTATGGATGATG	-	60101	60123	+	NA	NA	NA	NA
clip_peak_7703	-	-	-	-	GAGGCGCTCTGGACAAGGACAATCTGGACA	-	76178	76206	+	NA	NA	NA	NA
clip_peak_776	STM14_1236	STM1090	SL1344_1029	pipC	ATATGACGCGTTAGGCCTGGATGCG	CDS	1136512	1136535	-	1136217	1136558	23	46
clip_peak_778	STM14_1237	STM1091	SL1344_1030	sopB	TTGGCCTTAAGGCATCGGATAGCTA	CDS	1137129	1137152	-	1136575	1138260	1108	1131
clip_peak_793	STM14_1264	STM1112	SL1344_1051	cbpA	ATGATGCTATGGAACTT	CDS	1158256	1158271	-	1157343	1158263	-8	7
clip_peak_866	STM14_1408	STM1230	SL1344_1168	phoQ	AAATTATTATGGACGCAGCG	CDS	1277266	1277284	-	1276100	1277563	279	297
clip_peak_871	STM14_1412	STM1234	SL1344_1172	mnmA	TAGAAGGCCTGTTCATGAAGAACT	CDS	1281453	1281475	-	1280463	1281569	94	116
clip_peak_882	STM14_1513	STM1254	SL1344_1190	-	TTAATTTATAATGGACTAATC	5UTR	1348420	1348439	-	1348102	1348416	-23	-4
clip_peak_894	STM14_1556	STM1284	SL1344_1219	yeaH	AGCGCGCTTAAACTCATGGACGAAGTGGTTA	CDS	1370695	1370724	-	1370395	1371681	957	986
clip_peak_896	STM14_1556	STM1284	SL1344_1219	yeaH	GATGAGTATCTGGATCTGCTCTT	CDS	1371294	1371315	-	1370395	1371681	366	387
clip_peak_898	STM14_1558	STM1285	SL1344_1220	yeaG	CAGGGGATCATGGAGTTCG	CDS	1372956	1372973	-	1371804	1373738	765	782
clip_peak_899	STM14_1558	STM1285	SL1344_1220	yeaG	TTGCCATCGCCAAAACGGAACCCGGCGA	CDS	1373093	1373119	-	1371804	1373738	619	645
clip_peak_900	STM14_1558	STM1285	SL1344_1220	yeaG	TTTTACGGCATGGAAGACG	CDS	1373490	1373507	-	1371804	1373738	231	248
clip_peak_901	STM14_1558	STM1285	SL1344_1220	yeaG	ACGAAGCTGCCAAGGACGAAGAGTTC	CDS	1373683	1373707	-	1371804	1373738	31	55
clip_peak_921	STM14_1580	STM1302	SL1344_1237	xthA	GCCCGACCGATCTGGATATTG	CDS	1391242	1391261	-	1390918	1391724	463	482
clip_peak_932	STM14_1608	STM1324	SL1344_1259	-	TACAGCTTTTTAGTCATGGACTACCTCTCGCCC	CDS	1414289	1414320	-	1413712	1414572	252	283
clip_peak_965	STM14_1671	STM1377	SL1344_1311	lpp	CGCTACATGGAGATTAACTCAATC	5UTR	1469608	1469630	-	1469355	1469591	-39	-17
clip_peak_999	STM14_1724	STM1427	SL1344_1359	cfa	ATCACACTTTGTAATGGAAGACTGGCATA	CDS	1514427	1514454	-	1514211	1515359	905	932
