# Supplementary material for: Role of CsrA in stress responses and metabolism important for Salmonella virulence revealed by integrated transcriptomics
Source: PLoS One. 2019 Jan 25;14(1):e0211430. doi: 10.1371/journal.pone.0211430 (PMC6347204; doi:10.1371/journal.pone.0211430)
Supplement: S4 Table — Differential gene expression analysis testing the interaction between the csrA mutation and growth media in a single test. As this analysis is testing the significance of an interaction term, care should be taken in interpreting the biological meaning of a significant result in this comparison. There is a key to the right of the table. (XLSX) [file pone.0211430.s004.xlsx]

## Sheet: S4 Table
S4 Table. Effect of both media AND mutation of csrA on gene expression. Differential gene expression analysis testing the interaction between the csrA mutation AND growth media in a single test. As this analysis is testing the significance of an interaction term, care should be taken in interpreting the biological meaning of a significant test in this comparison.
14028s	SL1344	LT2	Gene	Description	CLIP-seq	CSRA-TARGET	RPF.logFC	RNA_CDS.logFC	TE.logFC	RNA.logFC	RPF_(csrAvsWT.LB)vs(csrAvsWT.mLPM)	RNA_CDS_(csrAvsWT.LB)vs(csrAvsWT.mLPM)	TE_(csrAvsWT.LB)vs(csrAvsWT.mLPM)	RNA_(csrAvsWT.LB)vs(csrAvsWT.mLPM)					Key
STM14_1525	SL1344_1199	STM1264	aadA	Streptomycin 3''-O-adenylyltransferase (EC 2.7.7.47) @ Spectinomycin 9-O-adenylyltransferase	0	0	0.0882111	-0.280151	0.368362	0.601992	0	0	0	0					14028s	14028s locus tag
STM14_3634	SL1344_2988	STM3010	aas	2-acylglycerophosphoethanolamine acyltransferase (EC 2.3.1.40) / Acyl-[acyl-carrier-protein] synthetase (EC 6.2.1.20)	0	0	-0.311741	-0.575239	0.263498	1.07644	0	0	0	1					SL1344	SL1344 locus tag
STM14_1077	SL1344_0893	STM0955	aat	Leucyl/phenylalanyl-tRNA--protein transferase (EC 2.3.2.6)	0	0	0.0448633	-0.420791	0.465654	0.153474	0	0	0	0					LT2	LT2 locus tag
STM14_0848	SL1344_0711	STM0729	abrB	AbrB protein	0	0	-0.0370186	-0.259496	0.222477	-0.120421	0	0	0	0					Gene	Gene common name
STM14_0274	SL1344_0233	STM0232	accA	Acetyl-coenzyme A carboxyl transferase alpha chain (EC 6.4.1.2)	0	0	-0.141686	-0.228158	0.0864717	0.608104	0	0	0	0					Description	Gene description from PATRIC database
STM14_4076	SL1344_3352	STM3379	accB	Biotin carboxyl carrier protein of acetyl-CoA carboxylase	0	0	-0.13175	-0.0474604	-0.0842898	0.355041	0	0	0	0					CLIP-seq	Was this gene identified in CLIP-seq analysis by Homlqvist et al. 2016 (0-no, 1-yes)
STM14_4077	SL1344_3353	STM3380	accC	Biotin carboxylase of acetyl-CoA carboxylase (EC 6.3.4.14)	0	0	-0.230507	-0.284744	0.0542375	0.771831	0	0	0	0					CSRA-TARGET	Does this gene contain a predicted CsrA binding site according to Kulkarni et al. 2014 (0-no, 1-yes)
STM14_2914	SL1344_2335	STM2366	accD	Acetyl-coenzyme A carboxyl transferase beta chain (EC 6.4.1.2)	0	0	0.263537	0.154657	0.10888	0.227935	0	0	0	0					RPF.logFC	log2 transformed fold change [(csrA/WT)mLPM/(csrA/WT)LB] in ribosome protected fragments (RPF), a measure of translation
STM14_5030	SL1344_4119	STM4184	aceA	Isocitrate lyase (EC 4.1.3.1)	0	0	-0.891695	-0.278645	-0.61305	0.784906	-1	0	0	0					RNA_CDS.logFC	log2 transformed fold change [(csrA/WT)mLPM/(csrA/WT)LB] in protein coding RNA abundance, a measure of RNA abundance
STM14_5029	SL1344_4118	STM4183	aceB	Malate synthase (EC 2.3.3.9)	0	0	-0.502493	-0.62802	0.125527	0.884081	0	0	0	0					TE.logFC	log2 transformed fold change [((RPF.csrA-RPF.WT)-(RNA.csrA-RNA.WT))mLPM/((RPF.csrA-RPF.WT)-(RNA.csrA-RNA.WT))LB]) in the interaction of RPF and RNA, a measure of translation efficiency
STM14_0183	SL1344_0152	STM0152	aceE	Pyruvate dehydrogenase E1 component (EC 1.2.4.1)	0	0	1.35551	1.24178	0.113729	-0.63377	1	1	0	0					RNA.logFC	log2 transformed fold change [(csrA/WT)mLPM/(csrA/WT)LB] in RNA abundance for coding and non-coding genes, a measure of RNA abundance
STM14_0184	SL1344_0153	STM0153	aceF	Dihydrolipoamide acetyltransferase component of pyruvate dehydrogenase complex (EC 2.3.1.12)	0	0	1.56761	1.37824	0.189375	-0.75098	1	1	0	0					RPF_(csrAvsWT.LB)vs(csrAvsWT.mLPM)	significance in change of ribosome protected fragments (RPF) (0: not significant -1: activated, 1: repressed, NA: not analyzed due to filtering criteria)
STM14_5032	SL1344_4120	STM4185	aceK	Isocitrate dehydrogenase phosphatase (EC 2.7.11.5)/kinase (EC 3.1.3.-)	0	0	NA	NA	NA	1.06395	NA	NA	NA	0					RNA_CDS_(csrAvsWT.LB)vs(csrAvsWT.mLPM)	significance of change in protein coding RNA abundance significant (0: not significant -1: activated, 1: repressed, NA: not analyzed due to filtering criteria)
STM14_2882	SL1344_2306	STM2337	ackA	Acetate kinase (EC 2.7.2.1)	0	0	0.294771	0.243826	0.0509446	-0.15975	0	0	0	0					TE_(csrAvsWT.LB)vs(csrAvsWT.mLPM)	significance of change in translation efficiency significant (0: not significant -1: activated, 1: repressed, NA: not analyzed due to filtering criteria)
STM14_2070	SL1344_1644	STM1712	acnA	Aconitate hydratase (EC 4.2.1.3) @ 2-methylisocitrate dehydratase (EC 4.2.1.99)	1	0	-1.26946	-0.771663	-0.497793	0.510558	-1	0	0	0					RNA_(csrAvsWT.LB)vs(csrAvsWT.mLPM)	significance of change in RNA abundance for coding and non-coding genes (0: not significant -1: activated, 1: repressed, NA: not analyzed due to filtering criteria)
STM14_0190	SL1344_0159	STM0158	acnB	Aconitate hydratase 2 (EC 4.2.1.3) @ 2-methylisocitrate dehydratase (EC 4.2.1.99)	0	0	0.763287	0.937003	-0.173716	-0.231015	0	1	0	0
STM14_1986	SL1344_1572	STM1642	acpD	FMN-dependent NADH-azoreductase (EC 1.7.1.6)	0	0	0.308275	0.671047	-0.362773	-0.253724	0	0	0	0					NOTE: Interpretation of significant tests in this comparison can be complex as both media AND the csrA mutation contribute to the difference in gene expression. Generally it is most straight forward to look at S1 Table to find effects of media or S2 Table to find effects of the csrA mutation.
STM14_1369	SL1344_1133	STM1196	acpP	Acyl carrier protein	0	0	-0.0997699	-0.3284	0.22863	0.364704	0	0	0	0
STM14_3157	SL1344_2539	STM2577	acpS	Holo-[acyl-carrier-protein] synthase (EC 2.7.8.7)	0	0	-1.00634	-0.715129	-0.291211	1.01196	-1	0	0	0					References
STM14_4311	SL1344_3548	STM3583	acpT	4'-phosphopantetheinyl transferase (EC 2.7.8.-)	0	0	-0.327147	-0.465472	0.138325	0.646442	0	0	0	0					Holmqvist E, Wright PR, Li L, Bischler T, Barquist L, Reinhardt R, Backofen R, Vogel J. Global RNA recognition patterns of post-transcriptional regulators Hfq and CsrA revealed by UV crosslinking in vivo. EMBO J. 2016 May 2;35(9):991-1011.
STM14_0560	SL1344_0469	STM0476	acrA	Multidrug efflux system AcrAB-TolC, membrane fusion component AcrA	0	0	-0.443906	-0.462562	0.0186556	0.506247	0	0	0	0					Kröger C, Dillon SC, Cameron AD, Papenfort K, Sivasankaran SK, Hokamp K, Chao Y, Sittka A, Hébrard M, Händler K, Colgan A, Leekitcharoenphon P, Langridge GC, Lohan AJ, Loftus B, Lucchini S, Ussery DW, Dorman CJ, Thomson NR, Vogel J, Hinton JC. The transcriptional landscape and small RNAs of Salmonella enterica serovar Typhimurium. Proc Natl Acad Sci U S A. 2012 May 15;109(20):E1277-86.
STM14_0559	SL1344_0468	STM0475	acrB	Multidrug efflux system AcrAB-TolC, inner-membrane proton/drug antiporter AcrB (RND type)	1	0	-0.501954	-0.523464	0.0215098	0.621055	0	0	0	0					Kulkarni PR, Jia T, Kuehne SA, Kerkering TM, Morris ER, Searle MS, Heeb S, Rao J, Kulkarni RV. A sequence-based approach for prediction of CsrA/RsmA targets in bacteria with experimental validation in Pseudomonas aeruginosa. Nucleic Acids Res. 2014 Jun;42(11):6811-25.
STM14_3044	SL1344_2444	STM2481	acrD	Aminoglycosides efflux system AcrAD-TolC, inner-membrane proton/drug antiporter AcrD (RND type)	0	0	0.50203	-0.366942	0.868972	0.106813	0	0	0	0
STM14_4091	SL1344_3364	STM3391	acrF	Multidrug efflux system AcrEF-TolC, inner-membrane proton/drug antiporter AcrF (RND type)	0	0	-0.672968	-0.399256	-0.273712	-0.050211	0	0	0	0
STM14_0561	SL1344_0470	STM0477	acrR	Transcriptional regulator of acrAB operon, AcrR	0	0	-0.32868	-0.390391	0.0617109	0.949243	0	0	0	1
STM14_5141	SL1344_4211	STM4275	acs	Acetyl-CoA synthetase (EC 6.2.1.1)	0	0	1.14553	1.58458	-0.439045	-1.02018	1	1	0	-1
STM14_5139	SL1344_4209	STM4273	actP	Acetate permease ActP (cation/acetate symporter)	0	0	2.09734	0.791828	1.30551	-0.724264	1	0	0	0
STM14_2795	SL1344_2235	STM2265	ada	Methylphosphotriester-DNA--protein-cysteine S-methyltransferase (EC 2.1.1.n11) / ADA regulatory protein / Methylated-DNA--protein-cysteine methyltransferase (EC 2.1.1.63)	0	0	0.351293	-0.239026	0.590318	0.253721	0	0	0	0
STM14_1763	SL1344_1395	STM1463	add	Adenosine deaminase (EC 3.5.4.4)	0	0	-0.500994	-0.341085	-0.159909	0.405647	0	0	0	0
STM14_2113	SL1344_1680	STM1749	adhE	Acetaldehyde dehydrogenase (EC 1.2.1.10) / Alcohol dehydrogenase (EC 1.1.1.1)	0	0	-0.444673	-0.307937	-0.136737	0.58892	0	0	0	0
STM14_1891	SL1344_1497	STM1567	adhP	Alcohol dehydrogenase (EC 1.1.1.1)	0	0	-0.369358	-0.128488	-0.240871	0.391504	0	0	0	0
STM14_5169	SL1344_4233	STM4296	adi	Arginine decarboxylase, catabolic (EC 4.1.1.19)	0	0	1.8644	1.84093	0.0234686	-1.99304	1	1	0	-1
STM14_0574	SL1344_0481	STM0488	adk	Adenylate kinase (EC 2.7.4.3)	0	0	0.28702	0.135933	0.151087	0.139108	0	0	0	0
STM14_0563	SL1344_0471	STM0478	aefA	Mechanosensitive channel MscK	1	0	-0.210467	-0.396976	0.186508	0.947417	0	0	0	1
STM14_3041	SL1344_2442	STM2479	aegA	Protein AegA	0	0	-0.119749	0.139552	-0.259301	0.158598	0	0	0	0
STM14_3894	SL1344_3190	STM3217	aer	Aerotaxis sensor receptor protein	0	0	0.736055	0.058234	0.677821	-0.300074	0	0	0	0
STM14_3937	SL1344_3225	STM3252	agaR	Transcriptional regulator, DeoR family	0	0	-0.331954	-0.355763	0.0238095	0.793863	0	0	0	0
STM14_1270	SL1344_1056	STM1117	agp	Glucose-1-phosphatase (EC 3.1.3.10)	0	0	-1.42744	-1.4019	-0.0255347	1.69071	-1	-1	0	1
STM14_0707	SL1344_0596	STM0608	ahpC	Alkyl hydroperoxide reductase protein C (EC 1.11.1.15)	0	1	0.179742	0.483154	-0.303412	0.0191721	0	0	0	0
STM14_0708	SL1344_0597	STM0609	ahpF	Alkyl hydroperoxide reductase protein F	0	0	0.407465	0.26735	0.140115	0.0851767	0	0	0	0
STM14_5259	SL1344_4310	STM4377	aidB	Alkylation response protein AidB, acyl-CoA dehydrogenase family	0	0	0.201625	-0.0894578	0.291083	0.113129	0	0	0	0
STM14_2833	SL1344_2265	STM2296	ais	Lipopolysaccharide core heptose(II)-phosphate phosphatase @ Polymyxin resistance protein PmrG	0	0	1.14714	1.06028	0.0868571	-0.33263	1	1	0	0
STM14_3413	SL1344_2807	STM2827	alaS	Alanyl-tRNA synthetase (EC 6.1.1.7)	1	0	-0.0433477	0.0256863	-0.069034	0.588735	0	0	0	0
STM14_4438	SL1344_3645	STM3680	aldB	Aldehyde dehydrogenase B (EC 1.2.1.22)	1	0	-0.619329	-0.59764	-0.0216885	0.391632	0	0	0	0
STM14_2621	SL1344_2101	STM2124	alkA	DNA-3-methyladenine glycosylase II (EC 3.2.2.21)	0	0	-0.222987	0.159606	-0.382593	-0.137213	0	0	0	0
STM14_2794	SL1344_2234	STM2264	alkB	Alpha-ketoglutarate-dependent dioxygenase AlkB (EC 1.14.11.33)	0	0	0.370428	0.213718	0.15671	0.239435	0	0	0	0
STM14_0605	SL1344_0508	STM0515	allA	Ureidoglycolate lyase (EC 4.3.2.3)	0	0	-0.918941	-1.06809	0.149146	0.832253	-1	-1	0	0
STM14_0617	SL1344_0520	STM0527	allC	Allantoate amidohydrolase (EC 3.5.3.9)	0	0	0.0360603	-0.373326	0.409387	0.66837	0	0	0	0
STM14_0606	SL1344_0509	STM0516	allR	Negative regulator of allantoin and glyoxylate utilization operons	0	0	-0.177835	-0.131403	-0.0464325	0.399503	0	0	0	0
STM14_5105	SL1344_4183	STM4247	alr	Alanine racemase (EC 5.1.1.1)	0	0	-0.0954113	-0.410536	0.315124	0.837187	0	0	0	1
STM14_3008	SL1344_2413	STM2450	amiA	N-acetylmuramoyl-L-alanine amidase (EC 3.5.1.28)	0	0	-0.23137	-0.0330483	-0.198322	0.653265	0	0	0	0
STM14_5239	SL1344_4292	STM4358	amiB	N-acetylmuramoyl-L-alanine amidase (EC 3.5.1.28)	0	0	0.066939	-0.274738	0.341677	0.441202	0	0	0	0
STM14_3606	SL1344_2969	STM2991	amiC	N-acetylmuramoyl-L-alanine amidase (EC 3.5.1.28)	0	0	-0.389181	-0.580957	0.191776	0.687177	0	0	0	0
STM14_2495	SL1344_1986	STM2009	amn	AMP nucleosidase (EC 3.2.2.4)	0	0	-1.09607	-0.734695	-0.361375	1.03232	-1	0	0	1
STM14_0175	SL1344_0146	STM0146	ampD	1,6-anhydro-N-acetylmuramyl-L-alanine amidase	0	0	-0.00823117	-0.253437	0.245206	0.277996	0	0	0	0
STM14_0176	SL1344_0147	STM0147	ampE	AmpE protein	1	0	0.121522	0.0255368	0.0959852	-0.119951	0	0	0	0
STM14_0524	SL1344_0438	STM0444	ampG	AmpG permease	0	0	-0.0127899	-0.557317	0.544527	0.798224	0	0	0	0
STM14_0440	SL1344_0370	STM0375	ampH	Penicillin-binding protein AmpH	0	0	-0.0307837	0.0228851	-0.0536688	0.0201509	0	0	0	0
STM14_0547	SL1344_0457	STM0463	amtB	Ammonium transporter	0	0	-0.65782	-0.452912	-0.204908	1.02412	0	0	0	1
STM14_2383	SL1344_1892	STM1963	amyA	Cytoplasmic alpha-amylase (EC 3.2.1.1)	1	0	-0.0618977	-0.682087	0.620189	0.724976	0	0	0	0
STM14_1744	SL1344_1378	STM1446	anmK	Anhydro-N-acetylmuramic acid kinase (EC 2.7.1.170)	0	0	0.191299	0.501071	-0.309772	-0.442976	0	0	0	0
STM14_1571	SL1344_1229	STM1294	ansA	L-asparaginase I, cytoplasmic (EC 3.5.1.1)	0	0	-0.319643	-0.0566249	-0.263018	0.378804	0	0	0	0
STM14_3750	SL1344_3081	STM3106	ansB	L-asparaginase (EC 3.5.1.1)	0	0	-1.74619	-1.86096	0.114768	1.35384	-1	-1	0	0
STM14_1916	SL1344_1515	STM1584	ansP	L-asparagine permease	0	1	-0.68434	-0.416284	-0.268056	0.82031	0	0	0	1
STM14_0108	SL1344_0090	STM0089	apaG	ApaG protein	0	0	-0.159458	-0.982499	0.823041	1.07836	0	-1	0	1
STM14_0107	SL1344_0089	STM0088	apaH	Bis(5'-nucleosyl)-tetraphosphatase, symmetrical (EC 3.6.1.41)	0	0	-0.588463	-0.670658	0.0821945	0.499311	0	0	0	0
STM14_0513	SL1344_0428	STM0434	apbA	2-dehydropantoate 2-reductase (EC 1.1.1.169)	0	0	-0.21862	-0.288531	0.069911	0.579918	0	0	0	0
STM14_2796	SL1344_2236	STM2266	apbE	FAD:protein FMN transferase (EC 2.7.1.180)	0	0	0.682508	0.326344	0.356164	0.139186	0	0	0	0
STM14_0666	SL1344_0558	STM0570	apeE	Outer membrane esterase	0	0	0.465189	0.279568	0.18562	0.305733	0	0	0	0
STM14_5107	SL1344_4185	STM4249	aphA	NMN phosphatase (EC 3.1.3.5); Class B acid phosphatase precursor (EC 3.1.3.2)	0	0	0.102544	0.20431	-0.101766	0.495716	0	0	0	0
STM14_0568	SL1344_0476	STM0483	apt	Adenine phosphoribosyltransferase (EC 2.4.2.7)	0	0	0.413208	0.35752	0.0556874	0.113607	0	0	0	0
STM14_0121	SL1344_0102	STM0102	araA	L-arabinose isomerase (EC 5.3.1.4)	0	0	-0.126763	-0.752629	0.625866	-0.362169	0	0	0	0
STM14_0123	SL1344_0104	STM0104	araC	Arabinose operon regulatory protein	0	0	0.275502	-0.000475087	0.275977	-0.18701	0	0	0	0
STM14_3641	SL1344_2994	STM3016	araE	low-affinity L-arabinose transport system proton symport protein	0	0	0.865984	-0.337945	1.20393	0.989425	1	0	0	0
STM14_0466	SL1344_0389	STM0394	araJ	Protein AraJ precursor	0	0	-0.00685334	-0.356389	0.349535	0.638889	0	0	0	0
STM14_5519	SL1344_4525	STM4598	arcA	Aerobic respiration control protein arcA	1	0	0.0827105	0.125366	-0.0426557	0.0905523	0	0	0	0
STM14_4016	SL1344_3300	STM3328	arcB	Aerobic respiration control sensor protein ArcB (EC 2.7.13.3)	0	0	-0.267002	-0.455694	0.188692	0.522276	0	0	0	0
STM14_0622	SL1344_0525	STM0532	arcC	Carbamate kinase (EC 2.7.2.2)	0	0	-0.211902	-0.242736	0.0308346	0.751515	0	0	0	0
STM14_3607	SL1344_2970	STM2992	argA	N-acetylglutamate synthase (EC 2.3.1.1)	0	0	1.69893	1.39789	0.301043	-0.881821	1	1	0	0
STM14_4957	SL1344_4072	STM4122	argB	Acetylglutamate kinase (EC 2.7.2.8)	0	0	1.12228	1.13955	-0.0172774	-0.617304	1	1	0	0
STM14_4956	SL1344_4071	STM4121	argC	N-acetyl-gamma-glutamyl-phosphate reductase (EC 1.2.1.38)	0	0	0.702211	0.848502	-0.146292	-0.285009	0	1	0	0
STM14_4175	SL1344_3435	STM3468	argD_2	Acetylornithine aminotransferase (EC 2.6.1.11) @ N-succinyl-L,L-diaminopimelate aminotransferase (EC 2.6.1.17)	0	0	0.927807	0.663439	0.264368	0.105481	1	0	0	0
STM14_4955	SL1344_4070	STM4120	argE	Acetylornithine deacetylase (EC 3.5.1.16)	0	0	0.868801	0.78178	0.0870216	-0.419422	1	0	0	0
STM14_3973	SL1344_3262	STM3290	argG	Argininosuccinate synthase (EC 6.3.4.5)	0	0	0.766388	0.667988	0.0984001	0.0923061	0	0	0	0
STM14_4958	SL1344_4073	STM4123	argH	Argininosuccinate lyase (EC 4.3.2.1)	0	0	0.81344	0.455958	0.357483	0.18157	1	0	0	0
STM14_5364	SL1344_4399	STM4469	argI	Ornithine carbamoyltransferase (EC 2.1.3.3)	0	0	0.97297	1.39574	-0.422771	-0.918995	1	1	0	0
STM14_4054	SL1344_3332	STM3360	argR	Arginine pathway regulatory protein ArgR, repressor of arg regulon	0	0	-0.148768	-0.258552	0.109784	0.415107	0	0	0	0
STM14_2322	SL1344_1844	STM1909	argS	Arginyl-tRNA synthetase (EC 6.1.1.19)	0	0	0.176248	0.107922	0.0683263	0.259972	0	0	0	0
STM14_2901	SL1344_2324	STM2355	argT	Lysine-arginine-ornithine-binding periplasmic protein ArgT (TC 3.A.1.3.1)	0	0	1.70878	0.856969	0.851812	-0.357781	1	1	0	0
STM14_2839	SL1344_2270	STM2301	arnT	Undecaprenyl phosphate-alpha-4-amino-4-deoxy-L-arabinose arabinosyl transferase (EC 2.4.2.43) @ Melittin resistance protein PqaB @ Polymyxin resistance protein PmrK	0	0	0.655469	0.212989	0.44248	0.0966861	0	0	0	0
STM14_1106	SL1344_0915	STM0978	aroA	5-Enolpyruvylshikimate-3-phosphate synthase (EC 2.5.1.19)	0	0	0.264552	0.256106	0.00844629	0.575383	0	0	0	0
STM14_4198	SL1344_3453	STM3486	aroB	3-dehydroquinate synthase (EC 4.2.3.4)	0	0	-0.0939124	-0.261354	0.167442	0.785009	0	0	0	0
STM14_2933	SL1344_2353	STM2384	aroC	Chorismate synthase (EC 4.2.3.5)	0	0	-0.0930596	0.0276984	-0.120758	0.468912	0	0	0	0
STM14_1649	SL1344_1292	STM1358	aroD	3-dehydroquinate dehydratase I (EC 4.2.1.10)	0	0	-0.0291049	-0.260336	0.231231	0.38928	0	0	0	0
STM14_4104	SL1344_3368	STM3401	aroE_2	Shikimate 5-dehydrogenase I alpha (EC 1.1.1.25)	0	0	-0.283984	0.0346743	-0.318658	0.456983	0	0	0	0
STM14_3271	SL1344_2628	STM2670	aroF	2-keto-3-deoxy-D-arabino-heptulosonate-7-phosphate synthase I alpha (EC 2.5.1.54)	0	1	0.240561	0.394007	-0.153446	-0.0425387	0	0	0	0
STM14_0884	SL1344_0737	STM0760	aroG	2-keto-3-deoxy-D-arabino-heptulosonate-7-phosphate synthase I alpha (EC 2.5.1.54)	0	0	0.0881488	0.152215	-0.0640664	0.469665	0	0	0	0
STM14_1635	SL1344_1281	STM1347	aroH	2-keto-3-deoxy-D-arabino-heptulosonate-7-phosphate synthase I alpha (EC 2.5.1.54)	0	0	0.118521	0.0807523	0.0377685	-0.150582	0	0	0	0
STM14_4199	SL1344_3454	STM3487	aroK	Shikimate kinase I (EC 2.7.1.71)	0	0	-0.00592977	-0.193999	0.188069	0.702564	0	0	0	0
STM14_0459	SL1344_0383	STM0388	aroL	Shikimate kinase III (EC 2.7.1.71)	0	0	-0.0615672	0.143391	-0.204958	0.137576	0	0	0	0
STM14_0461	SL1344_0385	STM0390	aroM	AroM protein	0	0	-0.0579242	-0.213483	0.155559	-0.0947513	0	0	0	0
STM14_0180	SL1344_0150	STM0150	aroP	Aromatic amino acid transport protein AroP	1	0	0.717168	0.342994	0.374174	0.039193	0	0	0	0
STM14_1042	SL1344_0866	STM0890	artI	Arginine ABC transporter, substrate-binding protein ArtI	1	0	-0.0824434	0.154063	-0.236507	0.133179	0	0	0	0
STM14_1039	SL1344_0863	STM0887	artJ	Arginine ABC transporter, substrate-binding protein ArtJ	0	0	1.11213	1.23668	-0.124556	-0.918156	1	1	0	0
STM14_1040	SL1344_0864	STM0888	artM	Arginine ABC transporter, permease protein ArtM	0	0	-0.33035	-0.705099	0.374748	0.931107	0	0	0	1
STM14_1043	SL1344_0867	STM0891	artP	Arginine ABC transporter, ATP-binding protein ArtP	0	0	-0.03401	-0.0296654	-0.00434456	0.158286	0	0	0	0
STM14_1041	SL1344_0865	STM0889	artQ	Arginine ABC transporter, permease protein ArtQ	0	0	-0.719097	-0.652767	-0.0663298	0.800857	0	0	0	0
STM14_4260	SL1344_3506	STM3539	asd	Aspartate-semialdehyde dehydrogenase (EC 1.2.1.11)	0	1	-0.224633	0.0578323	-0.282466	0.448328	0	0	0	0
STM14_2616	SL1344_2097	STM2120	asmA	AsmA protein	0	0	-0.0378864	-0.29477	0.256884	0.814548	0	0	0	1
STM14_4674	SL1344_3844	STM3877	asnA	Aspartate--ammonia ligase (EC 6.3.1.1)	0	0	0.300997	-0.0336555	0.334653	0.330664	0	0	0	0
STM14_0792	SL1344_0662	STM0680	asnB	Asparagine synthetase [glutamine-hydrolyzing] (EC 6.3.5.4)	0	0	1.26294	1.2412	0.0217403	-0.922339	1	1	0	-1
STM14_4673	SL1344_3843	STM3876	asnC	Regulatory protein AsnC	0	0	-0.353593	-0.657251	0.303658	0.511005	0	0	0	0
STM14_1132	SL1344_0937	STM1000	asnS	Asparaginyl-tRNA synthetase (EC 6.1.1.22)	1	0	0.142418	0.12915	0.0132676	0.319882	0	0	0	0
STM14_5202	SL1344_4263	STM4326	aspA	Aspartate ammonia-lyase (EC 4.3.1.1)	1	0	-1.28835	-1.2043	-0.0840478	1.17883	-1	-1	0	1
STM14_1128	SL1344_0935	STM0998	aspC	Aspartate aminotransferase (EC 2.6.1.1)	0	0	0.184531	0.219319	-0.0347882	-0.0406045	0	0	0	0
STM14_2312	SL1344_1836	STM1901	aspS	Aspartyl-tRNA synthetase (EC 6.1.1.12)	0	0	0.29648	0.467886	-0.171406	0.123828	0	0	0	0
STM14_3128	SL1344_2512	STM2550	asrC	Anaerobic sulfite reductase subunit C (EC 1.8.1.-)	0	0	0.183266	-0.289518	0.472785	0.234576	0	0	0	0
STM14_4787	SL1344_3934	STM3980	assT	Putative transferase	0	0	-0.594075	-0.102599	-0.491476	0.395536	0	0	0	0
STM14_1585	SL1344_1241	STM1306	astB	Succinylarginine dihydrolase (EC 3.5.3.23)	1	0	-1.29443	-0.0109095	-1.28352	0.672981	0	0	0	0
STM14_1586	SL1344_1242	STM1307	astE	Succinylglutamate desuccinylase (EC 3.5.1.96)	0	0	-0.234966	-0.482604	0.247639	1.06078	0	0	0	0
STM14_4663	SL1344_3834	STM3867	atpA	ATP synthase alpha chain (EC 3.6.3.14)	0	0	0.802358	0.754974	0.0473838	-0.105985	1	0	0	0
STM14_4667	SL1344_3838	STM3871	atpB	ATP synthase F0 sector subunit a (EC 3.6.3.14)	0	0	0.87606	0.708425	0.167635	-0.164044	1	0	0	0
STM14_4660	SL1344_3831	STM3864	atpC	ATP synthase epsilon chain (EC 3.6.3.14)	0	0	0.706069	0.513758	0.192311	0.255423	0	0	0	0
STM14_4661	SL1344_3832	STM3865	atpD	ATP synthase beta chain (EC 3.6.3.14)	0	0	0.663673	0.721824	-0.0581515	-0.00701191	0	0	0	0
STM14_4666	SL1344_3837	STM3870	atpE	ATP synthase F0 sector subunit c (EC 3.6.3.14)	1	0	0.833049	0.916168	-0.0831192	-0.16003	1	1	0	0
STM14_4665	SL1344_3836	STM3869	atpF	ATP synthase F0 sector subunit b (EC 3.6.3.14)	0	0	0.72206	0.57105	0.15101	0.0714757	0	0	0	0
STM14_4662	SL1344_3833	STM3866	atpG	ATP synthase gamma chain (EC 3.6.3.14)	0	0	0.758418	0.477566	0.280852	0.275193	0	0	0	0
STM14_4664	SL1344_3835	STM3868	atpH	ATP synthase delta chain (EC 3.6.3.14)	0	0	0.753512	0.324992	0.42852	0.404184	0	0	0	0
STM14_4668	SL1344_3839	STM3872	atpI	ATP synthase protein I	0	0	-0.155819	0.106178	-0.261997	0.356284	0	0	0	0
STM14_3462	SL1344_2845	STM2865	avrA	Type III secretion injected virulence protein (YopP,YopJ, induces apoptosis, prevents cytokine induction, inhibits NFkb activation)	0	0	NA	NA	NA	-1.54262	NA	NA	NA	-1
STM14_4421	SL1344_3630	STM3665	avtA	Valine--pyruvate aminotransferase (EC 2.6.1.66)	0	0	0.0355527	0.196679	-0.161126	0.332162	0	0	0	0
STM14_2629	SL1344_2108	STM2131	baeR	Response regulator BaeR	0	0	0.111179	0.355458	-0.244278	-0.404385	0	0	0	0
STM14_2628	SL1344_2107	STM2130	baeS	Sensory histidine kinase BaeS	0	0	1.68885	1.3497	0.339145	-0.691833	1	1	0	0
STM14_3566	SL1344_2939	STM2958	barA	Signal transduction histidine-protein kinase BarA (EC 2.7.13.3)	0	0	-0.249716	-0.421895	0.172179	0.563452	0	0	0	0
STM14_5164	SL1344_4229	STM4292	basR	Two-component transcriptional regulatory protein BasR (activated by BasS)	0	0	1.00767	1.00467	0.00299702	-0.342752	1	1	0	0
STM14_5163	SL1344_4228	STM4291	basS	Sensor protein BasS (activates BasR)	0	0	0.429771	0.541434	-0.111663	0.0652094	0	0	0	0
STM14_4418	SL1344_3628	STM3663	bax	BAX protein	0	0	-0.832755	-0.3517	-0.481056	0.427535	-1	0	0	0
STM14_0030	SL1344_0023	STM0023	bcfC	Outer membrane usher protein BcfC	0	0	NA	NA	NA	0.415794	NA	NA	NA	0
STM14_0035	SL1344_0028	STM0028	bcfH	Putative thiol-disulfide isomerase	0	0	-0.327657	-0.0382171	-0.28944	0.324616	0	0	0	0
STM14_3054	SL1344_2454	STM2491	bcp	Thiol peroxidase, Bcp-type (EC 1.11.1.15)	0	0	-0.377431	0.240345	-0.617776	0.408839	0	0	0	0
STM14_2746	SL1344_2198	STM2221	bcr	Multidrug resistance transporter => Bicyclomycin resistance protein Bcr	0	0	-0.275702	-0.286219	0.0105171	0.308112	0	0	0	0
STM14_4358	SL1344_3584	STM3619	bcsA	Cellulose synthase catalytic subunit [UDP-forming] (EC 2.4.1.12)	0	0	-0.0897557	-0.462713	0.372957	0.478806	0	0	0	0
STM14_4147	SL1344_3411	STM3444	bfd	Bacterioferritin-associated ferredoxin	0	0	-0.424176	-0.140548	-0.283628	0.916069	0	0	0	1
STM14_4146	SL1344_3410	STM3443	bfr	Bacterioferritin (EC 1.16.3.1)	1	0	-0.896851	-0.247752	-0.649099	0.0300754	-1	0	0	0
STM14_3684	SL1344_3027	STM3051	bglA	6-phospho-beta-glucosidase (EC 3.2.1.86)	0	0	0.229928	0.549406	-0.319478	-0.0707678	0	0	0	0
STM14_2670	SL1344_2144	STM2166	bglX	Periplasmic beta-glucosidase (EC 3.2.1.21)	0	0	0.876887	0.976196	-0.0993095	-0.404111	1	1	0	0
STM14_4188	SL1344_3445	STM3478	bigA	putative surface-exposed virulence protein	0	0	NA	NA	NA	1.08378	NA	NA	NA	0
STM14_0919	SL1344_0770	STM0793	bioA	Adenosylmethionine-8-amino-7-oxononanoate aminotransferase (EC 2.6.1.62)	0	0	-0.374116	-0.261659	-0.112457	0.189453	0	0	0	0
STM14_0920	SL1344_0771	STM0794	bioB	Biotin synthase (EC 2.8.1.6)	0	0	-0.590722	-0.497368	-0.0933539	0.780145	0	0	0	0
STM14_1800	SL1344_1419	STM1489	bioD_2	Dethiobiotin synthetase (EC 6.3.3.3)	0	0	0.222098	-0.422547	0.644645	0.0198462	0	0	0	0
STM14_4226	SL1344_3476	STM3509	bioH	Pimeloyl-[acyl-carrier protein] methyl ester esterase BioH (EC 3.1.1.85)	0	0	-0.25004	0.0623269	-0.312367	0.760333	0	0	0	0
STM14_4974	SL1344_4082	STM4138	birA	Biotin operon repressor / Biotin--protein ligase (EC 6.3.4.9)(EC 6.3.4.10)(EC 6.3.4.11)(EC 6.3.4.15)	0	0	-0.0342889	-0.160562	0.126273	0.369593	0	0	0	0
STM14_4392	SL1344_3610	STM3644	bisC	Biotin sulfoxide reductase (EC 1.-.-.-) / Free methionine-(S)-sulfoxide reductase	0	0	-0.628432	-0.446155	-0.182277	0.78571	0	0	0	0
STM14_5219	SL1344_4276	STM4339	blc	Outer membrane lipoprotein Blc	0	0	0.25632	-0.255242	0.511561	-0.0368559	0	0	0	0
STM14_0527	SL1344_0440	STM0446	bolA	Cell division protein BolA	0	1	0.0805604	-0.0828068	0.163367	-0.0534227	0	0	0	0
STM14_0473	SL1344_0394	STM0399	brnQ	Branched-chain amino acid transport system carrier protein	0	0	-0.0987556	-0.466148	0.367393	0.730517	0	0	0	0
STM14_998	SL1344_0829	STM0853	bssR	Biofilm regulator BssR	0	0	-0.509491	-0.90716	0.397669	0.635086	0	0	0	0
STM14_1330	SL1344_1098	STM1161	bssS	Biofilm regulator BssS	0	0	-0.341371	-0.654695	0.313324	0.683454	0	0	0	0
STM14_4965	SL1344_4079	STM4130	btuB	Outer membrane vitamin B12 receptor BtuB	0	0	0.483932	0.395376	0.0885563	0.0981636	0	0	0	0
STM14_1627	SL1344_1274	STM1340	btuC	Vitamin B12 ABC transporter, permease component BtuC	0	0	-0.0989335	-0.179956	0.0810228	0.580146	0	0	0	0
STM14_1629	SL1344_1276	STM1342	btuD	Vitamin B12 ABC transporter, ATPase component BtuD	0	0	-0.79099	-0.648699	-0.14229	-0.0115501	0	0	0	0
STM14_1628	SL1344_1275	STM1341	btuE	Glutathione peroxidase (EC 1.11.1.9)	0	0	-0.924509	-0.726144	-0.198365	0.397877	-1	0	0	0
STM14_0246	SL1344_0207	STM0206	btuF	Vitamin B12 ABC transporter, B12-binding component BtuF	0	0	-1.17623	-0.185834	-0.990397	0.486973	-1	0	0	0
STM14_2081	SL1344_1650	STM1718	btuR	Cob(I)alamin adenosyltransferase (EC 2.5.1.17)	0	0	0.459363	0.120716	0.338647	0.301507	0	0	0	0
STM14_3138	SL1344_2521	STM2559	cadA	Lysine decarboxylase, inducible (EC 4.1.1.18)	0	0	-1.49772	-0.777852	-0.719872	0.965289	-1	0	0	0
STM14_3136	SL1344_2519	STM2557	cadC	Transcriptional activator of cad operon	0	0	-0.772439	-0.560781	-0.211659	0.607375	0	0	0	0
STM14_4064	SL1344_3342	STM3370	cafA	Ribonuclease G	0	0	-0.143009	-0.79398	0.650971	0.950912	0	0	0	1
STM14_0087	SL1344_0074	STM0073	caiA	Crotonobetainyl-CoA dehydrogenase (EC 1.3.99.-)	0	0	-0.640956	-0.675181	0.0342242	0.364853	0	0	0	0
STM14_0085	SL1344_0073	STM0072	caiB	Crotonobetainyl-CoA:carnitine CoA-transferase (EC 2.8.3.21)	0	0	-0.431908	-0.542409	0.1105	0.69333	0	0	0	0
STM14_0083	SL1344_0071	STM0070	caiD	Carnitinyl-CoA dehydratase (EC 4.2.1.149)	0	0	-1.12099	-1.3194	0.198408	1.93962	-1	-1	0	1
STM14_0077	SL1344_0067	STM0066	carA	Carbamoyl-phosphate synthase small chain (EC 6.3.5.5)	0	0	-0.102231	-0.063045	-0.0391856	0.472035	0	0	0	0
STM14_0078	SL1344_0068	STM0067	carB	Carbamoyl-phosphate synthase large chain (EC 6.3.5.5)	0	0	0.30754	0.262328	0.0452118	0.189804	0	0	0	0
STM14_2523	SL1344_2011	STM2035	cbiA	Cobyrinic acid a,c-diamide synthetase (EC 6.3.5.11)	0	0	-0.58945	-0.296738	-0.292712	0.633764	0	0	0	0
STM14_2522	SL1344_2010	STM2034	cbiB	Adenosylcobinamide-phosphate synthase (EC 6.3.1.10)	0	0	-0.857307	-0.748498	-0.108809	1.25168	-1	0	0	0
STM14_2520	SL1344_2008	STM2032	cbiD	Cobalt-precorrin-5B (C1)-methyltransferase (EC 2.1.1.195)	0	0	-0.674869	-1.72605	1.05118	1.76519	0	-1	0	1
STM14_2517	SL1344_2005	STM2029	cbiF	Cobalt-precorrin-4 C(11)-methyltransferase (EC 2.1.1.271)	0	0	-0.32915	-0.9021	0.572949	0.957064	0	-1	0	0
STM14_2516	SL1344_2004	STM2028	cbiG	Cobalt-precorrin 5A hydrolase (EC 3.7.1.12)	0	0	-0.562399	-0.29054	-0.271859	1.47873	0	0	0	1
STM14_2515	SL1344_2003	STM2027	cbiH	Cobalt-precorrin-3 C(17)-methyltransferase (EC 2.1.1.272)	0	0	-0.503575	0.0223648	-0.525939	0.965095	0	0	0	0
STM14_2514	SL1344_2002	STM2026	cbiJ	Cobalt-precorrin-6A reductase (EC 1.3.1.54)	0	0	-0.74357	-1.02352	0.279949	1.60848	0	-1	0	1
STM14_2513	SL1344_2001	STM2025	cbiK	Sirohydrochlorin cobaltochelatase CbiK (EC 4.99.1.3) @ Sirohydrochlorin ferrochelatase activity of CbiK (EC 4.99.1.4)	0	0	-0.773083	-0.538401	-0.234682	0.82494	0	0	0	0
STM14_2512	-	-	cbiL	Cobalt-precorrin-2 C(20)-methyltransferase (EC 2.1.1.151)	0	0	-0.500186	-0.259915	-0.240272	0.91847	0	0	0	0
STM14_2511	SL1344_1999	STM2023	cbiM	Substrate-specific component CbiM of cobalt ECF transporter	0	0	-0.329795	-0.379413	0.0496181	0.77885	0	0	0	0
STM14_2508	SL1344_1996	STM2020	cbiO	ATPase component CbiO of energizing module of cobalt ECF transporter	0	0	-0.334378	-0.403124	0.0687459	0.457281	0	0	0	0
STM14_2507	SL1344_1995	STM2019	cbiP	Cobyric acid synthase (EC 6.3.5.10)	1	0	-0.404176	-0.348798	-0.0553785	0.633442	0	0	0	0
STM14_2509	SL1344_1997	STM2021	cbiQ	Transmembrane component CbiQ of energizing module of cobalt ECF transporter	0	0	NA	NA	NA	0.856525	NA	NA	NA	0
STM14_1264	SL1344_1051	STM1112	cbpA	DnaJ-class molecular chaperone CbpA	1	0	-0.574784	-0.470633	-0.104151	0.562941	0	0	0	0
STM14_3880	SL1344_3177	STM3204	cca	CCA tRNA nucleotidyltransferase (EC 2.7.7.72)	0	0	-0.532161	-0.834532	0.302371	0.728544	0	-1	0	0
STM14_5550	SLP1_0080	PSLT027	ccdA	CcdA protein (antitoxin to CcdB)	0	0	0.0340592	0.014542	0.0195172	0.473034	0	0	0	0
STM14_5551	SLP1_0079	PSLT028	ccdB	CcdB toxin protein	0	1	0.0511368	0.359094	-0.307958	0.293489	0	0	0	0
STM14_2783	SL1344_3785	STM2254	ccmA_1	ABC transporter involved in cytochrome c biogenesis, ATPase component CcmA	0	1	NA	NA	NA	0.234179	NA	NA	NA	0
STM14_4611	-	-	ccmA_2	ABC transporter involved in cytochrome c biogenesis, ATPase component CcmA	0	0	NA	NA	NA	0.398612	NA	NA	NA	0
STM14_2782	-	-	ccmB_1	ABC transporter involved in cytochrome c biogenesis, CcmB subunit	0	0	NA	NA	NA	0.21579	NA	NA	NA	0
STM14_4610	SL1344_3784	STM3818	ccmB_2	ABC transporter involved in cytochrome c biogenesis, CcmB subunit	0	0	NA	NA	NA	-0.248995	NA	NA	NA	0
STM14_2781	SL1344_3783	STM3817	ccmC_1	Cytochrome c-type biogenesis protein CcmC, putative heme lyase for CcmE	0	0	0.815498	0.369861	0.445637	-0.231068	1	0	0	0
STM14_4609	-	-	ccmC_2	Cytochrome c-type biogenesis protein CcmC, putative heme lyase for CcmE	0	0	0.23084	0.478667	-0.247827	-0.250738	0	0	0	0
STM14_2778	-	-	ccmF_1	Cytochrome c heme lyase subunit CcmF	0	0	-0.154808	0.149608	-0.304416	0.264783	0	0	0	0
STM14_4606	SL1344_3781	STM3814	ccmF_2	Cytochrome c heme lyase subunit CcmF	0	0	-0.208902	0.522234	-0.731136	-0.107085	0	0	0	0
STM14_2776	SL1344_2223	STM2247	ccmH_1	Cytochrome c heme lyase subunit CcmL / Cytochrome c heme lyase subunit CcmH	0	0	-0.343052	0.0545823	-0.397634	0.283225	0	0	0	0
STM14_4604	-	-	ccmH_2	Cytochrome c heme lyase subunit CcmL / Cytochrome c heme lyase subunit CcmH	0	0	-0.190234	0.521587	-0.711821	0.18706	0	0	0	0
STM14_0733	SL1344_0618	STM0630	ccrB	Fluoride ion transporter CrcB	0	0	0.144549	0.0321021	0.112447	-0.0462047	0	0	0	0
STM14_0250	SL1344_0211	STM0210	cdaR	Sugar diacid utilization regulator SdaR	0	0	0.0143656	-0.436957	0.451323	1.4063	0	0	0	1
STM14_2690	SL1344_2160	STM2183	cdd	Cytidine deaminase (EC 3.5.4.5)	1	0	0.0280533	0.29423	-0.266177	0.0488434	0	0	0	0
STM14_0264	SL1344_0223	STM0222	cdsA	Phosphatidate cytidylyltransferase (EC 2.7.7.41)	0	0	-0.0950069	-0.167936	0.0729286	0.43477	0	0	0	0
STM14_1603	SL1344_1254	STM1319	cedA	Cell division activator CedA	0	0	-0.520327	-0.435221	-0.0851058	-0.228837	0	0	0	0
STM14_1594	SL1344_1247	STM1312	celA	PTS system, N,N'-diacetylchitobiose-specific IIB component (EC 2.7.1.69)	0	0	-0.0471087	0.517401	-0.56451	0.0705385	0	0	0	0
STM14_1595	SL1344_1248	STM1313	celB	PTS system, N,N'-diacetylchitobiose-specific IIC component	0	0	-0.0813051	-0.567968	0.486663	0.836307	0	0	0	0
STM14_1596	SL1344_1249	STM1314	celC	PTS system, N,N'-diacetylchitobiose-specific IIA component (EC 2.7.1.69)	0	0	-0.615209	-0.869817	0.254608	0.0285414	0	0	0	0
STM14_1597	SL1344_1250	STM1315	celD	N,N'-diacetylchitobiose-specific regulator ChbR, AraC family	0	0	-0.351565	-1.2992	0.947631	0.879112	0	-1	0	0
STM14_1598	SL1344_1251	STM1316	celF	N,N'-diacetylchitobiose-specific 6-phospho-beta-glucosidase (EC 3.2.1.86)	0	0	-1.57291	-0.455509	-1.1174	0.80385	-1	0	0	0
STM14_1599	SL1344_1252	STM1317	celG	N,N'-diacetylchitobiose utilization operon protein YdjC	0	0	-0.221684	-0.13391	-0.0877735	0.315226	0	0	0	0
STM14_1724	SL1344_1359	STM1427	cfa	Cyclopropane-fatty-acyl-phospholipid synthase (EC 2.1.1.79)	1	0	-0.529722	-0.695109	0.165387	0.390691	0	0	0	0
STM14_2141	SL1344_1699	STM1771	chaA	Calcium/proton antiporter	0	0	-0.703183	-0.727146	0.0239627	0.423004	0	0	0	0
STM14_2140	SL1344_1698	STM1770	chaB	Cation transport regulator chaB	0	0	-0.718599	-0.219476	-0.499123	-0.7316	0	0	0	0
STM14_2336	SL1344_1856	STM1921	cheA	Signal transduction histidine kinase CheA (EC 2.7.3.-)	1	0	0.634452	0.396786	0.237665	0.321258	0	0	0	0
STM14_2335	SL1344_1855	STM1920	cheW	Positive regulator of CheA protein activity (CheW)	0	0	0.260155	0.140297	0.119858	-0.240424	0	0	0	0
STM14_2331	SL1344_1851	STM1916	cheY	Chemotaxis regulator - transmits chemoreceptor signals to flagellar motor components CheY	1	0	-0.0673427	0.28682	-0.354162	-0.209781	0	0	0	0
STM14_2330	SL1344_1850	STM1915	cheZ	Chemotaxis response - phosphatase CheZ	0	0	0.520872	0.303289	0.217583	0.188927	0	0	0	0
STM14_4534	SL1344_3727	STM3762	cigR	Putative inner membrane protein	0	0	1.06794	1.11549	-0.0475547	-0.530448	1	1	0	0
STM14_2713	SL1344_2176	STM2199	cirA	Colicin I receptor	0	0	0.298683	0.75632	-0.457637	0.145266	0	0	0	0
STM14_0804	SL1344_0671	STM0689	citA	TcuC: integral membrane protein used to transport tricarballylate across the cell membrane	0	0	0.963893	-0.361652	1.32555	0.0482581	1	0	0	0
STM14_0719	SL1344_0606	STM0618	citT	Citrate Succinate antiporter (TC 2.A.47.3.2)	0	0	NA	NA	NA	1.43114	NA	NA	NA	1
STM14_1064	SL1344_0884	STM0945	clpA	ATP-dependent Clp protease ATP-binding subunit ClpA	0	0	0.806965	0.666373	0.140592	-0.283791	1	0	0	0
STM14_3261	SL1344_2620	STM2660	clpB	ClpB protein	1	1	-0.691914	-0.762806	0.070892	1.1749	0	0	0	1
STM14_0530	SL1344_0442	STM0448	clpP	ATP-dependent Clp protease proteolytic subunit (EC 3.4.21.92)	0	0	-0.298859	-0.264659	-0.0341995	0.389544	0	0	0	0
STM14_1063	SL1344_0883	STM0944	clpS	ATP-dependent Clp protease adaptor protein ClpS	0	0	-0.196945	-0.00622866	-0.190716	0.256918	0	0	0	0
STM14_0532	SL1344_0443	STM0449	clpX	ATP-dependent Clp protease ATP-binding subunit ClpX	0	0	-0.415858	-0.637852	0.221993	0.731287	0	0	0	0
STM14_2103	SL1344_1670	STM1739	cls	Cardiolipin synthetase (EC 2.7.8.-)	0	0	-0.490407	-0.637979	0.147573	0.191922	0	0	0	0
STM14_1109	SL1344_0917	STM0980	cmk	Cytidylate kinase (EC 2.7.4.25)	0	0	-0.552318	-0.804849	0.252531	0.639919	0	-1	0	0
STM14_4975	SL1344_4083	STM4139	coaA	Pantothenate kinase (EC 2.7.1.33)	0	0	-0.317862	-0.335343	0.0174812	0.06799	0	0	0	0
STM14_4487	SL1344_3691	STM3725	coaD	Phosphopantetheine adenylyltransferase (EC 2.7.7.3)	0	0	0.233878	0.131394	0.102484	0.392955	0	0	0	0
STM14_0168	SL1344_0140	STM0140	coaE	Dephospho-CoA kinase (EC 2.7.1.24)	0	0	0.0459064	-0.372797	0.418704	0.641177	0	0	0	0
STM14_1396	SL1344_1158	STM1221	cobB	NAD-dependent protein deacetylase of SIR2 family	0	0	0.463929	0.343424	0.120504	0.000712557	0	0	0	0
STM14_0751	SL1344_0631	STM0643	cobC	Alpha-ribazole-5'-phosphate phosphatase (EC 3.1.3.73)	0	0	-0.0237332	-0.260656	0.236923	0.554818	0	0	0	0
STM14_0752	SL1344_0632	STM0644	cobD	L-threonine 3-O-phosphate decarboxylase (EC 4.1.1.81)	0	0	0.201496	-0.794693	0.996189	1.19233	0	0	0	0
STM14_2505	SL1344_1993	STM2017	cobS	Cobalamin synthase (EC 2.7.8.26)	0	0	0.0596139	-0.0644537	0.124068	0.244012	0	0	0	0
STM14_2504	SL1344_1992	STM2016	cobT	Nicotinate-nucleotide--dimethylbenzimidazole phosphoribosyltransferase (EC 2.4.2.21)	0	0	0.00961597	0.169862	-0.160246	0.309513	0	0	0	0
STM14_2506	SL1344_1994	STM2018	cobU	Adenosylcobinamide kinase (EC 2.7.1.156) / Adenosylcobinamide-phosphate guanylyltransferase (EC 2.7.7.62)	0	0	0.0485098	-0.0159226	0.0644325	0.384226	0	0	0	0
STM14_4024	SL1344_3305	STM3333	codB	Cytosine permease	0	0	-1.48429	-0.967765	-0.516521	1.09521	-1	-1	0	1
STM14_0541	SL1344_0451	STM0457	cof	HMP-PP hydrolase (pyridoxal phosphatase) Cof, detected in genetic screen for thiamin metabolic genes	0	0	-0.217247	-0.653186	0.435939	1.12616	0	0	0	1
STM14_0586	SL1344_0491	STM0498	copA	Lead, cadmium, zinc and mercury transporting ATPase (EC 3.6.3.3) (EC 3.6.3.5); Copper-translocating P-type ATPase (EC 3.6.3.4)	0	0	-0.329902	-0.158831	-0.17107	0.519603	0	0	0	0
STM14_1242	SL1344_1035	STM1096	copR	Putative two-component system response regulator YedW	0	0	0.0349445	0.223275	-0.188331	0.104138	0	0	0	0
STM14_4754	SL1344_3906	STM3952	corA	Magnesium and cobalt transport protein CorA	0	0	0.193333	0.467518	-0.274185	-0.0219006	0	0	0	0
STM14_3283	SL1344_2651	STM2678	corE	Inner membrane protein YpjD	0	0	0.0345359	-0.0887394	0.123275	0.0441116	0	0	0	0
STM14_5287	SL1344_4336	STM4403	cpdB	2',3'-cyclic-nucleotide 2'-phosphodiesterase (EC 3.1.4.16) / 3'-nucleotidase (EC 3.1.3.6)	0	0	0.293013	-0.10417	0.397183	0.76966	0	0	0	0
STM14_4881	SL1344_4007	STM4058	cpxA	Copper sensory histidine kinase CpxA	0	0	-0.368186	-0.410743	0.0425568	0.735422	0	0	0	0
STM14_4883	SL1344_4009	STM4060	cpxP	Periplasmic protein CpxP	0	0	-0.207027	0.136652	-0.343679	-0.917389	0	0	0	0
STM14_4882	SL1344_4008	STM4059	cpxR	Copper-sensing two-component system response regulator CpxR	0	0	0.00195452	0.0578644	-0.0559098	0.308047	0	0	0	0
STM14_5508	SL1344_4514	STM4587	creA	Conserved uncharacterized protein CreA	0	0	-0.383675	-0.414264	0.0305896	0.700782	0	0	0	0
STM14_5509	SL1344_4515	STM4588	creB	Response regulator CreB of two-component signal transduction system CreBC	0	0	-0.479681	-0.420579	-0.0591028	0.878006	0	0	0	1
STM14_5510	SL1344_4516	STM4589	creC	Sensory histidine kinase CreC of two-component signal transduction system CreBC	0	0	-0.577062	-0.776017	0.198954	0.94123	0	0	0	1
STM14_5511	SL1344_4517	STM4590	creD	Inner membrane protein CreD	0	0	-0.102021	-1.23065	1.12862	0.58956	0	-1	0	0
STM14_0375	SL1344_0315	STM0319	crl	Curlin genes transcriptional activator	0	0	-0.372816	0.0340881	-0.406904	0.153025	0	0	0	0
STM14_4173	SL1344_3433	STM3466	crp	Cyclic AMP receptor protein	1	0	-0.611529	-0.343246	-0.268283	0.219094	0	0	0	0
STM14_2991	SL1344_2396	STM2433	crr	PTS system, glucose-specific IIA component	0	0	-0.378444	-0.510058	0.131614	0.397457	0	0	0	0
STM14_3598	SL1344_2964	STM2984	csdA	Cysteine desulfurase (EC 2.8.1.7) => sulfur transfer pathway protein CsdA	0	1	-0.408759	-0.0603117	-0.348447	0.56233	0	0	0	0
STM14_3131	SL1344_2515	STM2553	csiE	Stationary phase inducible protein CsiE	0	0	-0.0119386	-0.307407	0.295468	-0.630059	0	0	0	0
STM14_4399	SL1344_3615	STM3649	cspA	Cold shock protein of CSP family => CspA (naming convention as in E.coli)	0	0	0.554122	0.976762	-0.42264	-0.401736	0	1	0	0
STM14_2420	SL1344_1924	STM1996	cspB	Cold shock protein of CSP family => CspB/CspG/CspI (naming convention as in E.coli)	0	0	1.46711	1.83091	-0.363804	-0.87042	1	0	0	0
STM14_2220	SL1344_1766	STM1837	cspC	Cold shock protein of CSP family => CspC (naming convention as in E.coli)	0	0	-0.000273373	0.0327423	-0.0330156	-0.0139217	0	0	0	0
STM14_1062	SL1344_0882	STM0943	cspD	Cold shock protein of CSP family => CspD (naming convention as in E.coli)	1	0	0.124081	0.0498946	0.0741863	0.290647	0	0	0	0
STM14_0732	SL1344_0617	STM0629	cspE	Cold shock protein of CSP family => CspE (naming convention as in E.coli)	1	0	-0.733562	-0.910705	0.177143	1.00764	0	-1	0	1
STM14_3412	SL1344_2806	STM2826	csrA	Carbon storage regulator	0	1	-0.310329	0.0180244	-0.328354	0.348993	0	0	0	0
STM14_0699	SL1344_0588	STM0600	cstA	Carbon starvation protein A	0	0	1.67624	1.35882	0.317417	-0.637734	1	1	0	0
STM14_0200	SL1344_0169	STM0168	cueO	Blue copper oxidase CueO precursor	0	0	-0.438999	-0.0893882	-0.349611	0.455792	0	0	0	0
STM14_0587	SL1344_0492	STM0499	cueR	Copper resistance transcriptional regulator CueR (MerR family)	0	0	-0.00177968	0.132076	-0.133855	0.184877	0	0	0	0
STM14_5200	SL1344_4261	STM4324	cutA	Periplasmic divalent cation tolerance protein CutA	0	0	0.16164	1.02063	-0.858995	-1.14328	0	1	0	-1
STM14_2319	SL1344_1842	STM1907	cutC	Cytoplasmic copper homeostasis protein CutC	0	0	0.443314	-0.11329	0.556604	0.619502	0	0	0	0
STM14_0283	SL1344_0242	STM0241	cutF	Copper homeostasis protein CutF precursor / Lipoprotein NlpE involeved in surface adhesion	0	0	NA	NA	NA	0.554617	NA	NA	NA	0
STM14_2910	SL1344_2332	STM2363	cvpA	Colicin V production protein	0	0	0.0313417	-0.805414	0.836756	1.19383	0	-1	0	1
STM14_4739	SL1344_3894	STM3939	cyaA	Adenylate cyclase (EC 4.6.1.1)	0	0	-0.149707	-0.551057	0.40135	0.534947	0	0	0	0
STM14_4744	SL1344_3898	STM3943	cyaY	Frataxin homolog CyaY, facilitates Fe-S cluster assembly, interacts with IscS	0	0	-0.0224739	-0.0908174	0.0683435	0.431765	0	0	0	0
STM14_1983	SL1344_1569	STM1639	cybB	Cytochrome b561	0	0	0.3686	-0.117477	0.486078	-0.16759	0	0	0	0
STM14_5330	SL1344_4369	STM4439	cybC	Soluble cytochrome b562	0	0	-0.671319	-0.365268	-0.306051	0.462211	0	0	0	0
STM14_5282	SL1344_4331	STM4398	cycA	D-serine/D-alanine/glycine transporter	0	0	0.606716	0.146524	0.460192	0.139121	0	0	0	0
STM14_0861	SL1344_0722	STM0740	cydA	Cytochrome d ubiquinol oxidase subunit I (EC 1.10.3.-)	0	0	-2.03085	-2.0187	-0.0121474	2.52507	-1	-1	0	1
STM14_0862	SL1344_0723	STM0741	cydB	Cytochrome d ubiquinol oxidase subunit II (EC 1.10.3.-)	0	0	-1.01634	-0.984884	-0.0314604	1.76121	-1	-1	0	1
STM14_1078	SL1344_0894	STM0956	cydC	Efflux ABC transporter for glutathione/L-cysteine, essential for assembly of bd-type respiratory oxidases => CydC subunit	0	0	-0.0943406	0.19962	-0.29396	0.587594	0	0	0	0
STM14_1079	SL1344_0895	STM0957	cydD	Efflux ABC transporter for glutathione/L-cysteine, essential for assembly of bd-type respiratory oxidases => CydD subunit	0	0	-0.0231531	-0.35136	0.328207	0.370162	0	0	0	0
STM14_0523	SL1344_0437	STM0443	cyoA	Cytochrome O ubiquinol oxidase subunit II (EC 1.10.3.-)	1	0	1.28869	0.840137	0.448549	-0.214355	1	1	0	0
STM14_0522	SL1344_0436	STM0442	cyoB	Cytochrome O ubiquinol oxidase subunit I (EC 1.10.3.-)	0	1	1.43646	1.39717	0.039284	-0.519079	1	1	0	0
STM14_0521	SL1344_0435	STM0441	cyoC	Cytochrome O ubiquinol oxidase subunit III (EC 1.10.3.-)	0	0	1.27611	1.17634	0.0997744	-0.115292	1	1	0	0
STM14_0520	SL1344_0434	STM0440	cyoD	Cytochrome O ubiquinol oxidase subunit IV (EC 1.10.3.-)	1	0	1.16821	1.14892	0.0192934	-0.192845	1	1	0	0
STM14_0519	SL1344_0433	STM0439	cyoE	Heme O synthase, protoheme IX farnesyltransferase (EC 2.5.1.-) COX10-CtaB	1	0	1.64607	0.830414	0.815652	0.0924015	1	1	0	0
STM14_0535	SL1344_0446	STM0452	cypD	Peptidyl-prolyl cis-trans isomerase PpiD (EC 5.2.1.8)	0	0	0.00527939	-0.231936	0.237216	0.614316	0	0	0	0
STM14_2999	SL1344_2404	STM2441	cysA	Sulfate and thiosulfate import ATP-binding protein CysA (EC 3.6.3.25)	0	1	0.171388	-0.297997	0.469384	0.905734	0	0	0	1
STM14_2072	SL1344_1645	STM1713	cysB	Cys regulon transcriptional activator CysB	0	0	0.872039	0.362803	0.509236	-0.254993	1	0	0	0
STM14_3537	SL1344_2912	STM2933	cysC	Adenylylsulfate kinase (EC 2.7.1.25)	0	0	NA	NA	NA	0.988346	NA	NA	NA	0
STM14_4459	SL1344_3665	STM3699	cysE	Serine acetyltransferase (EC 2.3.1.30)	0	0	0.343656	0.167924	0.175732	0.408084	0	0	0	0
STM14_4187	SL1344_3444	STM3477	cysG	Precorrin-2 oxidase (EC 1.3.1.76) @ Sirohydrochlorin ferrochelatase activity of CysG (EC 4.99.1.4) / Uroporphyrinogen-III methyltransferase (EC 2.1.1.107)	0	0	0.0666801	-0.242207	0.308887	0.468227	0	0	0	0
STM14_3552	SL1344_2926	STM2947	cysI	Sulfite reductase [NADPH] hemoprotein beta-component (EC 1.8.1.2)	0	0	0.402861	0.431637	-0.0287753	0.219195	0	0	0	0
STM14_3553	SL1344_2927	STM2948	cysJ	Sulfite reductase [NADPH] flavoprotein alpha-component (EC 1.8.1.2)	0	0	0.369677	-0.0553159	0.424993	0.420967	0	0	0	0
STM14_2985	SL1344_2393	STM2430	cysK	Cysteine synthase (EC 2.5.1.47)	0	0	0.0327624	0.352029	-0.319266	-0.00662717	0	0	0	0
STM14_2998	SL1344_2403	STM2440	cysM	Cysteine synthase B (EC 2.5.1.47)	0	0	0.0425798	0.225298	-0.182718	0.330644	0	0	0	0
STM14_3538	SL1344_2913	STM2934	cysN	Sulfate adenylyltransferase subunit 1 (EC 2.7.7.4)	0	1	-0.0375616	-0.186878	0.149316	0.002547	0	0	0	0
STM14_3002	SL1344_2407	STM2444	cysP	Sulfate and thiosulfate binding protein CysP	0	0	-0.084612	-0.138402	0.0537897	0.238821	0	0	0	0
STM14_5289	SL1344_4337	STM4404	cysQ	3'(2'),5'-bisphosphate nucleotidase (EC 3.1.3.7)	0	0	-0.0405971	-0.220961	0.180364	0.383653	0	0	0	0
STM14_0627	SL1344_0530	STM0537	cysS	Cysteinyl-tRNA synthetase (EC 6.1.1.16)	0	0	-0.312194	-0.0514826	-0.260711	0.625355	0	0	0	0
STM14_3000	SL1344_2405	STM2442	cysW	Sulfate transport system permease protein CysW	0	0	NA	NA	NA	0.718361	NA	NA	NA	0
STM14_2984	SL1344_2392	STM2429	cysZ	Sulfate transporter, CysZ-type	0	0	-0.116697	-0.729294	0.612597	0.685554	0	0	0	0
STM14_4922	SL1344_4043	STM4094	cytR	Transcriptional (co)regulator CytR	0	0	-0.840024	-0.961241	0.121217	0.992641	-1	-1	0	1
STM14_0744	SL1344_0625	STM0637	dacA	D-alanyl-D-alanine carboxypeptidase (EC 3.4.16.4)	0	0	-0.224008	-0.310161	0.0861529	0.553138	0	0	0	0
STM14_3986	SL1344_3272	STM3300	dacB	D-alanyl-D-alanine carboxypeptidase (EC 3.4.16.4)	0	0	0.112878	-0.336954	0.449832	0.535782	0	0	0	0
STM14_1013	SL1344_0839	STM0863	dacC	D-alanyl-D-alanine carboxypeptidase (EC 3.4.16.4)	1	0	0.00445253	-0.117399	0.121852	-0.00891114	0	0	0	0
STM14_2552	SL1344_2038	STM2062	dacD	D-alanyl-D-alanine carboxypeptidase (EC 3.4.16.4)	0	0	-0.194021	-0.646144	0.452124	0.847408	0	0	0	0
STM14_2179	SL1344_1731	STM1803	dadA	D-amino acid dehydrogenase (EC 1.4.99.1)	1	0	3.5954	3.64614	-0.0507379	-2.52254	1	1	0	-1
STM14_2178	SL1344_1730	STM1802	dadX	Alanine racemase (EC 5.1.1.1)	0	0	2.60532	2.60615	-0.000832575	-2.32105	1	1	0	-1
STM14_4196	SL1344_3451	STM3484	dam	Methyl-directed repair DNA adenine methylase (EC 2.1.1.72)	0	0	-0.152138	-0.564763	0.412625	0.338632	0	0	0	0
STM14_4197	SL1344_3452	STM3485	damX	Septum-associated cell division protein DamX	1	0	-0.088927	-0.156805	0.0678782	0.491756	0	0	0	0
STM14_3052	SL1344_2452	STM2489	dapA	4-hydroxy-tetrahydrodipicolinate synthase (EC 4.3.3.7)	0	0	-0.138745	-0.0953682	-0.0433764	0.609771	0	0	0	0
STM14_0075	SL1344_0065	STM0064	dapB	4-hydroxy-tetrahydrodipicolinate reductase (EC 1.17.1.8)	0	0	0.138367	-0.00451141	0.142879	0.180942	0	0	0	0
STM14_0253	SL1344_0214	STM0213	dapD	2,3,4,5-tetrahydropyridine-2,6-dicarboxylate N-succinyltransferase (EC 2.3.1.117)	0	0	0.2048	0.372811	-0.168011	0.2095	0	0	0	0
STM14_3046	SL1344_2446	STM2483	dapE	N-succinyl-L,L-diaminopimelate desuccinylase (EC 3.5.1.18)	0	0	0.147231	-0.298286	0.445516	0.520432	0	0	0	0
STM14_4748	SL1344_3901	STM3947	dapF	Diaminopimelate epimerase (EC 5.1.1.7)	0	0	0.169125	-0.186706	0.355832	0.553964	0	0	0	0
STM14_2001	SL1344_1586	STM1655	dbpA	ATP-dependent 23S rRNA helicase DbpA	0	0	-0.272746	-0.581871	0.309125	0.62919	0	0	0	0
STM14_2617	SL1344_2098	STM2121	dcd	Deoxycytidine triphosphate deaminase (EC 3.5.4.13)	0	0	-0.0126107	0.113709	-0.126319	0.207728	0	0	0	0
STM14_2414	SL1344_1920	STM1992	dcm	DNA-cytosine methyltransferase (EC 2.1.1.37)	0	0	-0.224458	-0.527225	0.302767	0.454607	0	0	0	0
STM14_1826	SL1344_1442	STM1512	dcp	Dipeptidyl carboxypeptidase Dcp (EC 3.4.15.5)	1	0	0.0761318	0.15219	-0.0760579	0.282071	0	0	0	0
STM14_4351	SL1344_3579	STM3614	dctA	Na+/H+-dicarboxylate symporter	0	0	1.92984	0.990475	0.939361	-1.04021	1	0	0	-1
STM14_5201	SL1344_4262	STM4325	dcuA	Anaerobic C4-dicarboxylate transporter DcuA	0	0	-2.39688	-1.7798	-0.617078	1.37355	-1	-1	0	1
STM14_0729	SL1344_0615	STM0627	dcuC	C4-dicarboxylate transporter DcuC (TC 2.A.61.1.1)	0	0	-3.2346	-2.7635	-0.471098	2.79499	-1	-1	0	1
STM14_5176	SL1344_4240	STM4303	dcuR	Fumarate respiration two-component response regulator DcuR	0	0	-0.109977	-0.266604	0.156626	0.421406	0	0	0	0
STM14_5177	SL1344_4241	STM4304	dcuS	Fumarate respiration sensor kinase protein DcuS	0	0	0.126703	-0.226235	0.352938	0.660318	0	0	0	0
STM14_2953	SL1344_2369	STM2401	ddg	Lipid A biosynthesis palmitoleoyltransferase (EC 2.3.1.242)	0	0	0.62755	1.2808	-0.653255	-0.552749	0	1	0	0
STM14_0448	SL1344_0375	STM0380	ddl_1	D-alanine--D-alanine ligase (EC 6.3.2.4)	0	1	0.0629452	0.078545	-0.0155998	0.477728	0	0	0	0
STM14_0156	SL1344_0130	STM0130	ddl_2	D-alanine--D-alanine ligase (EC 6.3.2.4)	0	0	0.497544	0.155729	0.341815	0.405201	0	0	0	0
STM14_3962	SL1344_3253	STM3280	deaD	DEAD-box ATP-dependent RNA helicase CshA (EC 3.6.4.13)	0	0	-0.215129	-0.162122	-0.0530066	0.416451	0	0	0	0
STM14_2915	SL1344_2336	STM2367	dedA	DedA protein	0	0	0.450945	0.0621902	0.388755	0.270845	0	0	0	0
STM14_2912	SL1344_2333	STM2364	dedD	Septum-associated cell division protein DedD	0	0	0.945065	0.473084	0.471981	-0.023241	1	0	0	0
STM14_4109	SL1344_3373	STM3406	def	Peptide deformylase (EC 3.5.1.88)	0	0	-0.426511	-0.706334	0.279823	0.802844	0	0	0	1
STM14_4040	SL1344_3320	STM3348	degQ	Outer membrane stress sensor protease DegQ, serine protease	0	0	0.111133	0.115037	-0.00390377	0.303618	0	0	0	0
STM14_4041	SL1344_3321	STM3349	degS	Outer membrane stress sensor protease DegS	0	0	0.040664	-0.126166	0.16683	0.379274	0	0	0	0
STM14_5488	SL1344_4495	STM4568	deoA	Thymidine phosphorylase (EC 2.4.2.4)	0	0	0.000120611	-0.0884668	0.0885874	0.142462	0	0	0	0
STM14_5489	SL1344_4496	STM4569	deoB	Phosphopentomutase (EC 5.4.2.7)	0	0	-0.657413	-0.462235	-0.195179	0.512791	0	0	0	0
STM14_5487	SL1344_4494	STM4567	deoC	Deoxyribose-phosphate aldolase (EC 4.1.2.4)	0	0	0.0635582	0.101783	-0.0382246	0.144471	0	0	0	0
STM14_5490	SL1344_4497	STM4570	deoD	Purine nucleoside phosphorylase (EC 2.4.2.1)	0	0	-1.21499	-0.856296	-0.358698	0.944617	-1	-1	0	1
STM14_1014	SL1344_0840	STM0864	deoR	Deoxyribose operon repressor, DeoR family	0	0	-0.178644	-0.331589	0.152945	0.456451	0	0	0	0
STM14_4492	SL1344_3696	STM3730	dfp	Phosphopantothenoylcysteine decarboxylase (EC 4.1.1.36) / Phosphopantothenoylcysteine synthetase (EC 6.3.2.5)	0	0	0.235772	0.155978	0.0797938	0.438417	0	0	0	0
STM14_5093	SL1344_4173	STM4236	dgkA	Diacylglycerol kinase (EC 2.7.1.107)	0	0	0.567713	0.488675	0.0790375	-0.0526946	0	0	0	0
STM14_4620	SL1344_3794	STM3828	dgoA	Galactonate dehydratase (EC 4.2.1.6)	0	0	0.188597	0.23567	-0.0470729	-0.73947	0	0	0	0
STM14_4623	SL1344_3797	STM3830	dgoR	D-Galactonate repressor DgoR	0	0	-0.382943	-0.18631	-0.196633	0.094119	0	0	0	0
STM14_0248	SL1344_0209	STM0208	dgt	Deoxyguanosinetriphosphate triphosphohydrolase (EC 3.1.5.1), subgroup 1	0	0	0.475232	-0.239284	0.714516	0.120874	0	0	0	0
STM14_5095	SL1344_4175	STM4238	dinF	DNA-damage-inducible protein F	0	0	0.143838	0.164544	-0.0207059	0.113073	0	0	0	0
STM14_953	SL1344_0797	STM0821	dinG	ATP-dependent helicase DinG/Rad3	0	0	-0.154557	-0.369906	0.215349	0.660337	0	0	0	0
STM14_1331	SL1344_1099	STM1162	dinI	DNA-damage-inducible protein I	0	0	-0.115477	0.611699	-0.727176	-0.104689	0	0	0	0
STM14_0369	SL1344_0309	STM0313	dinP	DNA polymerase IV (EC 2.7.7.7)	0	0	-0.215146	-0.114775	-0.100372	-0.341847	0	0	0	0
STM14_5199	SL1344_4260	STM4323	dipZ	Cytochrome c-type biogenesis protein DsbD, protein-disulfide reductase (EC 1.8.1.8)	0	0	0.0597142	0.0589214	0.000792767	0.424639	0	0	0	0
STM14_0114	SL1344_0095	STM0094	djlA	DnaJ-like protein DjlA	0	0	-0.328148	-0.273347	-0.0548005	0.797702	0	0	0	0
STM14_3832	SL1344_3139	STM3165	dkgA	Methylglyoxal reductase, dihydroxyacetone producing @ 2,5-didehydrogluconate reductase (2-dehydro-D-gluconate-forming) (EC 1.1.1.274)	0	0	-0.531989	-0.494788	-0.037201	0.416674	0	0	0	0
STM14_0300	SL1344_0250	STM0255	dkgB	Methylglyoxal reductase, dihydroxyacetone producing @ 2,5-didehydrogluconate reductase (2-dehydro-L-gulonate-forming) (EC 1.1.1.346)	0	0	0.300711	0.507398	-0.206687	0.211731	0	0	0	0
STM14_0220	SL1344_0187	STM0186	dksA	RNA polymerase-binding transcription factor DksA	0	0	0.137912	0.0518063	0.0861058	0.182181	0	0	0	0
STM14_2672	SL1344_2145	STM2167	dld	D-lactate dehydrogenase (EC 1.1.1.28)	0	0	-0.68681	-0.482035	-0.204776	0.492283	0	0	0	0
STM14_4773	SL1344_3921	STM3967	dlhH	Dienelactone hydrolase family protein	0	0	0.932405	1.06205	-0.129641	-0.808979	1	1	0	-1
STM14_1089	SL1344_0902	STM0964	dmsA	Anaerobic dimethyl sulfoxide reductase chain A (EC 1.8.5.3), molybdopterin-binding domain	0	0	0.078376	-0.628701	0.707077	0.528461	0	0	0	0
STM14_4632	SL1344_3805	STM3838	dnaA	Chromosomal replication initiator protein DnaA	0	0	-0.178507	-0.299487	0.12098	0.411483	0	0	0	0
STM14_5104	SL1344_4182	STM4246	dnaB	Replicative DNA helicase (DnaB) (EC 3.6.4.12)	0	0	0.0811423	-0.442356	0.523498	0.749955	0	0	0	0
STM14_5458	SL1344_4474	STM4543	dnaC	DNA replication protein DnaC	0	0	0.0645037	0.190619	-0.126116	0.15035	0	0	0	0
STM14_0273	SL1344_0232	STM0231	dnaE	DNA polymerase III alpha subunit (EC 2.7.7.7)	0	0	-0.0168683	-0.517975	0.501107	0.695337	0	0	0	0
STM14_3887	SL1344_3184	STM3210	dnaG	DNA primase (EC 2.7.7.-)	0	0	-0.136617	-0.341442	0.204825	0.680156	0	0	0	0
STM14_0014	SL1344_0013	STM0013	dnaJ	Chaperone protein DnaJ	0	0	-0.859627	-0.849884	-0.00974345	1.50837	-1	-1	0	1
STM14_0013	SL1344_0012	STM0012	dnaK	Chaperone protein DnaK	1	0	-0.886279	-0.799941	-0.0863384	1.33729	-1	0	0	1
STM14_4631	SL1344_3804	STM3837	dnaN	DNA polymerase III beta subunit (EC 2.7.7.7)	0	0	-0.402787	-0.412551	0.0097642	0.576783	0	0	0	0
STM14_0309	SL1344_0259	STM0264	dnaQ	DNA polymerase III epsilon subunit (EC 2.7.7.7)	0	0	-0.426	-0.287346	-0.138655	0.409735	0	0	0	0
STM14_5459	SL1344_4475	STM4544	dnaT	Primosomal protein I	0	0	-0.0353244	-0.358158	0.322834	0.712614	0	0	0	0
STM14_0569	SL1344_0477	STM0484	dnaX	DNA polymerase III subunits gamma and tau (EC 2.7.7.7)	0	0	-0.154094	-0.409102	0.255008	0.856509	0	0	0	1
STM14_0305	SL1344_0255	STM0260	dniR	Membrane-bound lytic murein transglycosylase D	0	0	0.29377	-0.215791	0.509561	0.611518	0	0	0	0
STM14_0728	SL1344_0614	STM0626	dpiA	Tricarboxylate transport transcriptional regulator TctD => Citrate response regulator CitB	0	0	-0.643168	-0.209508	-0.43366	0.0623396	0	0	0	0
STM14_0727	SL1344_0613	STM0625	dpiB	Tricarboxylate transport sensor protein TctE => Citrate response regulator CitA	0	0	NA	NA	NA	0.907716	NA	NA	NA	0
STM14_4375	SL1344_3596	STM3630	dppA	Dipeptide-binding ABC transporter, periplasmic substrate-binding component (TC 3.A.1.5.2) @ Dipeptide chemoreceptor	1	0	-0.385272	-0.354817	-0.0304551	0.791687	0	0	0	0
STM14_4373	SL1344_3595	STM3629	dppB	Dipeptide transport system permease protein DppB (TC 3.A.1.5.2)	0	0	-0.767122	-1.32581	0.558691	1.42641	0	-1	0	1
STM14_4372	SL1344_3594	STM3628	dppC	Dipeptide transport system permease protein DppC (TC 3.A.1.5.2)	0	0	-0.700523	-0.848708	0.148185	1.04914	0	-1	0	1
STM14_4371	SL1344_3593	STM3627	dppD	Dipeptide transport ATP-binding protein DppD (TC 3.A.1.5.2)	0	0	-1.16467	-1.53731	0.372632	1.86694	-1	-1	0	1
STM14_4370	SL1344_3592	STM3626	dppF	Dipeptide transport ATP-binding protein DppF (TC 3.A.1.5.2)	1	0	-1.62282	-1.51886	-0.103958	2.05347	-1	-1	0	1
STM14_966	SL1344_0806	STM0831	dps	DNA protection during starvation protein	0	0	-0.965341	-0.611885	-0.353456	0.0486028	-1	0	0	0
STM14_4806	SL1344_3945	STM3997	dsbA	Periplasmic thiol:disulfide interchange protein DsbA	1	0	0.882806	0.803471	0.0793349	-0.54654	1	1	0	0
STM14_2184	SL1344_1735	STM1807	dsbB	Periplasmic thiol:disulfide oxidoreductase DsbB, required for DsbA reoxidation	0	0	0.270569	-0.310605	0.581174	0.47474	0	0	0	0
STM14_3675	SL1344_3019	STM3043	dsbC	Thiol:disulfide interchange protein DsbC	0	1	-0.0128005	-0.0577318	0.0449314	0.42097	0	0	0	0
STM14_0706	SL1344_0595	STM0607	dsbG	Thiol:disulfide interchange protein DsbG precursor	1	0	-0.152192	0.030207	-0.182399	-0.167441	0	0	0	0
STM14_4591	SL1344_3770	STM3802	dsdA	D-serine ammonia-lyase (EC 4.3.1.18)	0	0	-1.83324	-1.69505	-0.138196	2.08139	-1	0	0	1
STM14_4588	SL1344_3768	STM3800	dsdC	D-serine dehydratase transcriptional activator	0	0	-0.391405	-0.151616	-0.239788	0.501536	0	0	0	0
STM14_2404	SL1344_1912	STM1983	dsrB	DsrB protein	0	0	-0.775597	-0.868336	0.0927383	0.268472	0	-1	0	0
STM14_4493	SL1344_3697	STM3731	dut	Deoxyuridine 5'-triphosphate nucleotidohydrolase (EC 3.6.1.23)	0	0	-0.0484476	-0.328659	0.280212	0.460014	0	0	0	0
STM14_0261	SL1344_0221	STM0220	dxr	1-deoxy-D-xylulose 5-phosphate reductoisomerase (EC 1.1.1.267)	1	0	-0.0211693	-0.331543	0.310374	0.660337	0	0	0	0
STM14_0500	SL1344_0416	STM0422	dxs	1-deoxy-D-xylulose 5-phosphate synthase (EC 2.2.1.7)	0	0	-0.216763	-0.426258	0.209494	0.736252	0	0	0	0
STM14_5215	SL1344_4272	STM4335	ecnA	hypothetical protein	0	0	NA	NA	NA	1.02931	NA	NA	NA	0
STM14_5216	SL1344_4273	STM4336	ecnB	Entericidin B	0	0	-1.36059	-1.20124	-0.159344	0.812875	-1	-1	0	0
STM14_5217	SL1344_4274	STM4337	ecnR	Putative luxR family bacterial regulatory protein	0	0	-0.391983	-0.353856	-0.0381261	-0.0804501	0	0	0	0
STM14_2289	SL1344_1818	STM1884	eda	4-hydroxy-2-oxoglutarate aldolase (EC 4.1.3.16) @ 2-dehydro-3-deoxyphosphogluconate aldolase (EC 4.1.2.14)	0	0	0.511483	0.639017	-0.127533	-0.08981	0	0	0	0
STM14_2290	SL1344_1819	STM1885	edd	Phosphogluconate dehydratase (EC 4.2.1.12)	0	0	-0.0886498	0.0422886	-0.130938	0.62591	0	0	0	0
STM14_5214	SL1344_4271	STM4334	efp	Translation elongation factor P	0	0	-0.0354684	-0.180922	0.145454	0.576821	0	0	0	0
STM14_2850	SL1344_2281	STM2312	elaA	N-acetyltransferase ElaA	0	0	0.301552	0.195655	0.105897	0.0485326	0	0	0	0
STM14_2849	SL1344_2280	STM2311	elaB	ElaB protein	1	0	-0.668959	-0.429997	-0.238962	0.0435222	0	0	0	0
STM14_2851	-	-	elaC	Ribonuclease Z (EC 3.1.26.11)	0	0	NA	NA	NA	-0.108446	NA	NA	NA	0
STM14_3399	SL1344_2799	STM2814	emrA	Multidrug efflux system EmrAB-OMF, membrane fusion component EmrA	0	0	-0.628358	-0.899216	0.270858	1.28861	0	-1	0	1
STM14_3400	SL1344_2800	STM2815	emrB	Multidrug efflux system EmrAB-OMF, inner-membrane proton/drug antiporter EmrB (MFS type)	0	0	-0.446494	-0.723966	0.277471	0.74354	0	0	0	0
STM14_4586	SL1344_3766	STM3798	emrD	Multidrug resistance protein EmrD	0	0	-0.431642	-0.0498737	-0.381768	0.379788	0	0	0	0
STM14_3397	SL1344_2798	STM2813	emrR	Multidrug resistance regulator EmrR (MprA)	0	0	-0.446896	-0.105846	-0.34105	0.464416	0	0	0	0
STM14_2175	SL1344_1727	STM1799	emtA	Endo-type membrane-bound lytic murein transglycosylase A (EC 4.2.2.n2)	0	0	-0.100643	0.0632386	-0.163881	0.351045	0	0	0	0
STM14_3737	SL1344_3068	STM3093	endA	Endonuclease I precursor (EC 3.1.21.1)	0	0	-0.309493	-0.336589	0.0270953	0.927629	0	0	0	1
STM14_3089	SL1344_2481	STM2519	engA	GTP-binding protein EngA	0	0	0.138545	0.157962	-0.0194169	0.26585	0	0	0	0
STM14_3557	SL1344_2931	STM2952	eno	Enolase (EC 4.2.1.11)	1	0	0.274343	0.319353	-0.0450091	-0.0904091	0	0	0	0
STM14_0696	SL1344_0586	STM0598	entA	2,3-dihydro-2,3-dihydroxybenzoate dehydrogenase (EC 1.3.1.28) [enterobactin] siderophore @ 2,3-dihydro-2,3-dihydroxybenzoate dehydrogenase (EC 1.3.1.28) of siderophore biosynthesis	0	0	-0.0185792	0.583445	-0.602025	0.92543	0	0	0	0
STM14_0695	SL1344_0585	STM0597	entB	Isochorismatase (EC 3.3.2.1) [enterobactin] siderophore / Apo-aryl carrier domain of EntB @ Isochorismatase (EC 3.3.2.1) of siderophore biosynthesis	0	0	0.3097	0.366254	-0.0565542	1.22503	0	0	0	0
STM14_0693	SL1344_0583	STM0595	entC	Isochorismate synthase (EC 5.4.4.2) [enterobactin] siderophore @ Isochorismate synthase (EC 5.4.4.2) of siderophore biosynthesis	0	1	-0.441075	-0.343665	-0.097409	1.78747	0	0	0	1
STM14_0694	SL1344_0584	STM0596	entE	2,3-dihydroxybenzoate-AMP ligase (EC 2.7.7.58) [enterobactin] siderophore @ 2,3-dihydroxybenzoate-AMP ligase (EC 2.7.7.58) of siderophore biosynthesis	1	0	-0.284295	-0.160434	-0.123861	1.23408	0	0	0	0
STM14_0686	SL1344_0576	STM0588	entF	Enterobactin synthetase component F, serine activating enzyme (EC 2.7.7.-)	0	0	0.753242	0.774149	-0.0209077	0.281293	0	0	0	0
STM14_1493	SL1344_1181	STM1242	envE	putative lipoprotein	0	0	1.7532	1.64172	0.11148	-1.08758	1	1	0	0
STM14_4216	SL1344_3468	STM3501	envZ	Osmolarity sensory histidine kinase EnvZ	0	0	-0.331326	-0.384656	0.0533297	0.632764	0	0	0	0
STM14_3710	SL1344_3046	STM3070	epd	D-erythrose-4-phosphate dehydrogenase (EC 1.2.1.72)	0	0	0.378788	-0.267909	0.646697	0.601957	0	0	0	0
STM14_3160	SL1344_2542	STM2580	era	GTP-binding protein Era	0	0	-0.500522	-0.385606	-0.114916	0.758677	0	0	0	0
STM14_2503	SL1344_1991	STM2015	erfK	L,D-transpeptidase ErfK	0	0	-0.667556	-0.466686	-0.20087	0.367829	0	0	0	0
STM14_3017	SL1344_2422	STM2459	eutA	Ethanolamine utilization protein EutA	0	0	NA	NA	NA	0.252485	NA	NA	NA	0
STM14_3016	SL1344_2421	STM2458	eutB	Ethanolamine ammonia-lyase heavy chain (EC 4.3.1.7)	0	0	-0.865924	-1.08257	0.216643	0.860923	-1	-1	0	0
STM14_3015	SL1344_2420	STM2457	eutC	Ethanolamine ammonia-lyase light chain (EC 4.3.1.7)	0	0	-0.680325	-1.29264	0.612311	0.949575	0	-1	0	0
STM14_3018	SL1344_2423	STM2460	eutH	Ethanolamine permease	0	0	-0.145697	-0.405863	0.260166	0.746405	0	0	0	0
STM14_3014	SL1344_2419	STM2456	eutL	Ethanolamine utilization polyhedral-body-like protein EutL	0	0	-0.825707	-0.593647	-0.23206	1.18379	-1	0	0	0
STM14_3012	SL1344_2417	STM2454	eutR	Ethanolamine operon regulatory protein	0	0	-0.380776	0.31383	-0.694606	-0.490425	0	0	0	0
STM14_3825	SL1344_3133	STM3159	exbB	Biopolymer transport protein ExbB	0	0	-0.112437	-0.294551	0.182114	0.934916	0	0	0	1
STM14_3824	SL1344_3132	STM3158	exbD	Biopolymer transport protein ExbD	0	0	-0.115978	-0.601788	0.48581	1.04852	0	0	0	1
STM14_2283	SL1344_1812	STM1878	exoX	Exodeoxyribonuclease X	0	1	0.292548	0.263972	0.0285757	0.236445	0	0	0	0
STM14_1211	SL1344_1007	STM1067	fabA	3-hydroxyacyl-[acyl-carrier-protein] dehydratase, FabA form (EC 4.2.1.59) @ Trans-2-decenoyl-[acyl-carrier-protein] isomerase (EC 5.3.3.14)	0	0	-0.447841	-0.357668	-0.0901726	0.898906	0	0	0	1
STM14_2927	SL1344_2347	STM2378	fabB	3-oxoacyl-[acyl-carrier-protein] synthase, KASI (EC 2.3.1.41)	0	0	-0.901399	-0.922927	0.0215281	1.2652	-1	-1	0	1
STM14_1367	SL1344_1131	STM1194	fabD	Malonyl CoA-acyl carrier protein transacylase (EC 2.3.1.39)	0	0	-0.273836	-0.0714696	-0.202367	0.690211	0	0	0	0
STM14_1370	SL1344_1134	STM1197	fabF	3-oxoacyl-[acyl-carrier-protein] synthase, KASII (EC 2.3.1.179)	0	0	-0.165313	-0.361921	0.196608	0.689712	0	0	0	0
STM14_1368	SL1344_1132	STM1195	fabG	3-oxoacyl-[acyl-carrier protein] reductase (EC 1.1.1.100)	0	0	0.0473243	-0.200561	0.247885	0.566871	0	0	0	0
STM14_1366	SL1344_1130	STM1193	fabH	3-oxoacyl-[acyl-carrier-protein] synthase, KASIII (EC 2.3.1.180)	0	0	-0.345349	-0.384302	0.038953	0.769181	0	0	0	0
STM14_2053	SL1344_1631	STM1700	fabI	Enoyl-[acyl-carrier-protein] reductase [NADH] (EC 1.3.1.9)	0	0	0.114886	-0.0184891	0.133375	0.27909	0	0	0	0
STM14_0269	SL1344_0228	STM0227	fabZ	3-hydroxyacyl-[acyl-carrier-protein] dehydratase, FabZ form (EC 4.2.1.59)	1	0	0.0482126	-0.0745255	0.122738	0.467002	0	0	0	0
STM14_4788	SL1344_3935	STM3982	fadA	3-ketoacyl-CoA thiolase (EC 2.3.1.16)	0	0	0.154631	0.206666	-0.052035	0.0716652	0	0	0	0
STM14_4789	SL1344_3936	STM3983	fadB	Enoyl-CoA hydratase (EC 4.2.1.17) / Delta(3)-cis-delta(2)-trans-enoyl-CoA isomerase (EC 5.3.3.8) / 3-hydroxyacyl-CoA dehydrogenase (EC 1.1.1.35) / 3-hydroxybutyryl-CoA epimerase (EC 5.1.2.3)	0	0	0.751316	0.747609	0.00370649	-0.265804	0	0	0	0
STM14_2199	SL1344_1747	STM1818	fadD	Long-chain-fatty-acid--CoA ligase (EC 6.2.1.3)	0	0	0.892535	0.464917	0.427618	0.0537118	1	0	0	0
STM14_0365	SL1344_0305	STM0309	fadE	Acyl-CoA dehydrogenase	0	0	1.88214	0.208408	1.67373	-0.540428	1	0	0	0
STM14_3898	SL1344_3192	STM3219	fadH	2,4-dienoyl-CoA reductase [NADPH] (EC 1.3.1.34)	1	0	0.206952	-0.313173	0.520125	-0.243223	0	0	0	0
STM14_2938	SL1344_2358	STM2389	fadI	3-ketoacyl-CoA thiolase (EC 2.3.1.16)	0	0	2.14773	1.13893	1.00881	-0.875709	1	1	0	0
STM14_2937	SL1344_2357	STM2388	fadJ	Enoyl-CoA hydratase (EC 4.2.1.17) / 3-hydroxyacyl-CoA dehydrogenase (EC 1.1.1.35) / 3-hydroxybutyryl-CoA epimerase (EC 5.1.2.3)	1	0	1.35082	0.469906	0.880918	-0.347039	1	0	0	0
STM14_2942	SL1344_2360	STM2391	fadL	Long-chain fatty acid transport protein	1	0	0.712564	0.385132	0.327433	-0.212124	0	0	0	0
STM14_2182	SL1344_1733	STM1805	fadR	Transcriptional regulator for fatty acid degradation FadR, GntR family	0	0	0.0588984	-0.16632	0.225218	0.303702	0	0	0	0
STM14_3708	SL1344_3044	STM3068	fba	Fructose-bisphosphate aldolase class II (EC 4.1.2.13)	1	0	-0.0306482	0.136704	-0.167352	0.0788651	0	0	0	0
STM14_2642	SL1344_2118	STM2141	fbaB	Fructose-bisphosphate aldolase class I (EC 4.1.2.13)	1	0	-0.333072	-0.280389	-0.0526833	0.0133346	0	0	0	0
STM14_5302	SL1344_4348	STM4415	fbp	Fructose-1,6-bisphosphatase, type I (EC 3.1.3.11)	0	0	-0.370745	-0.255054	-0.115691	0.189789	0	0	0	0
STM14_4853	SL1344_3986	STM4038	fdhD	Formate dehydrogenase chain D (EC 1.2.1.2)	0	0	-0.189449	-0.157979	-0.0314698	0.456501	0	0	0	0
STM14_4849	SL1344_3981	STM4034	fdhE	Formate dehydrogenase formation protein FdhE	0	0	0.250436	0.0441653	0.20627	0.416803	0	0	0	0
STM14_5155	-	-	fdhF	Formate dehydrogenase H (EC 1.2.1.2) @ selenocysteine-containing	0	0	-0.510218	-0.939231	0.429012	1.01197	0	-1	0	1
STM14_1894	-	-	fdnG	Formate dehydrogenase N alpha subunit (EC 1.2.1.2) @ selenocysteine-containing	0	1	1.65224	0.649702	1.00253	-0.262309	1	0	0	0
STM14_1893	SL1344_1499	STM1569	fdnH	Formate dehydrogenase N beta subunit (EC 1.2.1.2)	0	1	0.452577	-0.4526	0.905177	1.61344	0	0	0	0
STM14_1892	SL1344_1498	STM1568	fdnI	Formate dehydrogenase N gamma subunit (EC 1.2.1.2)	0	0	0.660593	0.131041	0.529551	-0.00670008	0	0	0	0
STM14_4852	-	-	fdoG	Formate dehydrogenase O alpha subunit (EC 1.2.1.2) @ selenocysteine-containing	0	0	0.558869	0.410903	0.147966	-0.0347499	0	0	0	0
STM14_4851	SL1344_3983	STM4036	fdoH	Formate dehydrogenase O beta subunit (EC 1.2.1.2)	0	0	-0.169038	-0.0369099	-0.132128	0.715182	0	0	0	0
STM14_4850	SL1344_3982	STM4035	fdoI	Formate dehydrogenase O gamma subunit (EC 1.2.1.2)	0	0	0.746861	-0.0820156	0.828877	0.556181	0	0	0	0
STM14_3113	SL1344_2500	STM2538	fdx	Ferredoxin, 2Fe-2S	0	0	-0.647674	-0.595653	-0.0520202	1.02068	0	0	0	1
STM14_4221	SL1344_3472	STM3505	feoA	Ferrous iron transport protein A	0	0	-0.376756	0.128524	-0.50528	0.908701	0	0	0	0
STM14_4222	SL1344_3473	STM3506	feoB	Ferrous iron transport protein B	0	0	0.0169061	0.252276	-0.23537	0.548245	0	0	0	0
STM14_0682	SL1344_0573	STM0585	fepA	TonB-dependent receptor; Outer membrane receptor for ferric enterobactin and colicins B, D	0	0	0.77125	0.866547	-0.0952972	0.0913119	0	0	0	0
STM14_0692	SL1344_0582	STM0594	fepB	Ferric enterobactin-binding periplasmic protein FepB (TC 3.A.1.14.2)	0	0	-0.136498	-0.0397281	-0.0967696	0.776384	0	0	0	0
STM14_0688	SL1344_0578	STM0590	fepC	Ferric enterobactin transport ATP-binding protein FepC (TC 3.A.1.14.2)	0	0	-1.09081	-1.03202	-0.0587916	1.70165	-1	0	0	1
STM14_0690	SL1344_0580	STM0592	fepD	Ferric enterobactin transport system permease protein FepD (TC 3.A.1.14.2)	0	0	-1.12251	-0.35983	-0.762676	1.26815	-1	0	0	1
STM14_0687	SL1344_0577	STM0589	fepE	Ferric enterobactin uptake protein FepE	0	0	-0.691713	-0.265174	-0.426538	0.760774	0	0	0	0
STM14_0689	SL1344_0579	STM0591	fepG	Ferric enterobactin transport system permease protein FepG (TC 3.A.1.14.2)	0	0	-1.86783	-0.890381	-0.977448	1.34721	-1	0	0	1
STM14_0684	SL1344_0574	STM0586	fes	Enterobactin esterase	0	0	NA	NA	NA	0.748083	NA	NA	NA	0
STM14_3281	SL1344_2650	STM2677	ffh	Signal recognition particle protein Ffh	0	0	-0.17419	-0.42799	0.253801	0.651035	0	0	0	0
STM14_2707	SL1344_2171	STM2194	fghA	S-formylglutathione hydrolase (EC 3.1.2.12)	0	0	0.0661462	0.232793	-0.166647	0.13587	0	0	0	0
STM14_3455	SL1344_2839	STM2859	fhlA	Formate hydrogenlyase transcriptional activator	0	0	-0.325603	-0.704648	0.379044	0.785725	0	0	0	0
STM14_0228	SL1344_0192	STM0191	fhuA	Ferric hydroxamate outer membrane receptor FhuA	0	0	-0.964893	-0.755088	-0.209804	1.54625	-1	0	0	1
STM14_0231	SL1344_0195	STM0194	fhuB	Ferric hydroxamate ABC transporter (TC 3.A.1.14.3), permease component FhuB	0	0	-0.426005	-0.512182	0.0861765	1.16609	0	0	0	1
STM14_0229	SL1344_0193	STM0192	fhuC	Ferric hydroxamate ABC transporter (TC 3.A.1.14.3), ATP-binding protein FhuC	0	0	-0.545488	-0.901816	0.356328	1.57019	0	0	0	1
STM14_0230	SL1344_0194	STM0193	fhuD	Ferric hydroxamate ABC transporter (TC 3.A.1.14.3), periplasmic substrate binding protein FhuD	0	0	-0.937406	-0.862688	-0.074718	1.63015	-1	0	0	1
STM14_1378	SL1344_1141	STM1204	fhuE	FhuE receptor precursor	0	0	NA	NA	NA	-0.0289537	NA	NA	NA	0
STM14_5466	SL1344_4481	STM4550	fhuF	Ferric reductase (1.6.99.14)	0	0	-0.237151	0.144265	-0.381416	0.606009	0	0	0	0
STM14_4177	SL1344_3437	STM3470	fic	Cell filamentation protein Fic	0	0	0.00642979	-0.871151	0.877581	0.214948	0	0	0	0
STM14_4884	SL1344_4010	STM4061	fieF	Ferrous-iron efflux pump FieF	0	0	0.0029496	-0.0747968	0.0777464	0.319102	0	0	0	0
STM14_0638	SL1344_0539	STM0546	fimD	Outer membrane usher protein SfmD	0	0	NA	NA	NA	1.23016	NA	NA	NA	0
STM14_5628	SLP1_0001	PSLT111	finO	IncF plasmid conjugative transfer fertility inhibition protein FinO	0	0	0.252783	-0.0711449	0.323928	0.765033	0	0	0	0
STM14_5592	SLP1_0036	PSLT072	finP	putative transglycosylase	0	0	0.26166	1.21992	-0.958257	-0.34703	0	1	0	0
STM14_4083	SL1344_3358	STM3385	fis	DNA-binding protein Fis	0	0	-0.0215174	-0.0430226	0.0215052	0.240233	0	0	0	0
STM14_5281	SL1344_4330	STM4397	fklB	FKBP-type peptidyl-prolyl cis-trans isomerase FklB (EC 5.2.1.8)	0	0	-0.0553255	-0.093306	0.0379805	0.445348	0	0	0	0
STM14_4157	SL1344_3420	STM3453	fkpA	FKBP-type peptidyl-prolyl cis-trans isomerase FkpA precursor (EC 5.2.1.8)	0	0	0.348557	0.546845	-0.198288	-0.112216	0	0	0	0
STM14_0810	SL1344_0676	STM0694	fldA	Flavodoxin 1	0	0	-0.175829	-0.117758	-0.0580716	0.138312	0	0	0	0
STM14_3677	SL1344_3021	STM3045	fldB	Flavodoxin 2	0	0	-0.421908	-0.288366	-0.133542	0.549277	0	0	0	0
STM14_1343	SL1344_1110	STM1173	flgA	Flagellar basal-body P-ring formation protein FlgA	0	0	0.627337	-0.0965669	0.723904	0.760699	0	0	0	0
STM14_1348	SL1344_1114	STM1177	flgE	Flagellar hook protein FlgE	0	0	0.943602	2.51655	-1.57294	-2.45496	1	1	0	-1
STM14_1350	SL1344_1116	STM1179	flgG	Flagellar basal-body rod protein FlgG	0	0	0.566463	1.25711	-0.690646	-0.397491	0	1	0	0
STM14_1352	SL1344_1118	STM1181	flgI	Flagellar P-ring protein FlgI	0	0	-0.14568	-0.331976	0.186295	0.475707	0	0	0	0
STM14_1353	SL1344_1119	STM1182	flgJ	Flagellar protein FlgJ [peptidoglycan hydrolase]	0	0	0.326526	-0.260344	0.58687	0.380286	0	0	0	0
STM14_1354	SL1344_1120	STM1183	flgK	Flagellar hook-associated protein FlgK	0	0	0.372968	0.365047	0.00792092	-0.0667499	0	0	0	0
STM14_1355	SL1344_1121	STM1184	flgL	Flagellar hook-associated protein FlgL	1	0	0.147066	0.32474	-0.177675	-0.266051	0	0	0	0
STM14_1342	SL1344_1109	STM1172	flgM	Negative regulator of flagellin synthesis FlgM (anti-sigma28)	0	0	-0.730607	-0.518628	-0.211979	0.188244	0	0	0	0
STM14_1341	SL1344_1108	STM1171	flgN	Flagellar biosynthesis protein FlgN	0	0	-1.09902	-0.910771	-0.188251	0.581745	-1	0	0	0
STM14_2327	SL1344_1848	STM1913	flhA	Flagellar biosynthesis protein FlhA	0	0	0.58472	-0.743367	1.32809	0.923423	0	0	0	0
STM14_2340	SL1344_1859	STM1924	flhC	Flagellar transcriptional activator FlhC	1	0	0.931872	0.227236	0.704636	0.0532674	1	0	0	0
STM14_2341	SL1344_1860	STM1925	flhD	Flagellar transcriptional activator FlhD	0	0	0.832362	0.480959	0.351403	-0.13007	1	0	0	0
STM14_2378	SL1344_1888	STM1959	fliC	Flagellin (FliC)	0	0	1.66808	0.804281	0.863797	-0.929352	1	0	0	0
STM14_2380	SL1344_1889	STM1960	fliD	Flagellar cap protein FliD	0	0	1.71683	0.943745	0.773082	-1.90256	1	0	0	-1
STM14_2398	SL1344_1906	STM1977	fliN	Flagellar motor switch protein FliN	0	0	0.850474	0.752103	0.0983714	-0.233828	1	0	0	0
STM14_2399	SL1344_1907	STM1978	fliO	Flagellar biosynthesis protein FliO	0	0	1.75577	0.733862	1.0219	-0.128639	1	0	0	0
STM14_2400	-	-	fliP	Flagellar biosynthesis protein FliP	0	0	0.931947	-0.179359	1.11131	0.688359	1	0	0	0
STM14_2372	SL1344_1883	STM1954	fliY	L-cystine ABC transporter (wide substrate range), substrate-binding protein FliY	0	0	-0.0976557	-0.470993	0.373338	0.258993	0	0	0	0
STM14_3338	SL1344_2756	STM2771	fljB	Flagellin (FliC)	0	1	0.500744	-0.312793	0.813537	-0.138688	0	0	0	0
STM14_2919	SL1344_2340	STM2371	flk	Flagellar regulator flk	0	0	-0.353346	-0.639051	0.285706	0.547527	0	0	0	0
STM14_4110	SL1344_3374	STM3407	fmt	Methionyl-tRNA formyltransferase (EC 2.1.2.9)	0	0	-0.72867	-0.696921	-0.0317483	0.730093	0	0	0	0
STM14_2007	SL1344_1591	STM1660	fnr	Fumarate and nitrate reduction regulatory protein	0	0	-0.199724	-0.251922	0.0521981	0.375451	0	0	0	0
STM14_1100	SL1344_0911	STM0974	focA	Formate efflux transporter (TC 2.A.44 family)	0	0	-2.42886	-2.13467	-0.294183	1.53777	-1	-1	0	1
STM14_0106	SL1344_0088	STM0087	folA	Dihydrofolate reductase (EC 1.5.1.3)	0	0	-0.291041	-0.3474	0.056359	0.599958	0	0	0	0
STM14_3882	SL1344_3179	STM3206	folB	Dihydroneopterin aldolase (EC 4.1.2.25)	0	0	0.197293	0.430831	-0.233538	0.279166	0	0	0	0
STM14_2913	SL1344_2334	STM2365	folC	Dihydrofolate synthase (EC 6.3.2.12) @ Folylpolyglutamate synthase (EC 6.3.2.17)	0	0	0.220384	0.256219	-0.0358347	0.018937	0	0	0	0
STM14_0632	SL1344_0535	STM0542	folD	Methenyltetrahydrofolate cyclohydrolase (EC 3.5.4.9) / Methylenetetrahydrofolate dehydrogenase (NADP+) (EC 1.5.1.5)	0	0	-0.226	-0.217001	-0.00899875	0.581299	0	0	0	0
STM14_2703	SL1344_2170	STM2193	folE	GTP cyclohydrolase I (EC 3.5.4.16) type 1	0	0	-0.220756	-0.212617	-0.00813873	0.243179	0	0	0	0
STM14_0217	SL1344_0184	STM0183	folK	2-amino-4-hydroxy-6-hydroxymethyldihydropteridine pyrophosphokinase (EC 2.7.6.3)	0	0	0.174004	-0.37764	0.551644	0.336802	0	0	0	0
STM14_3978	SL1344_3266	STM3295	folP	Dihydropteroate synthase (EC 2.5.1.15)	0	0	-0.575389	-0.560345	-0.0150438	0.987337	0	0	0	1
STM14_0426	SL1344_0359	STM0364	foxA	Ferrichrome-iron receptor	0	0	0.260092	0.0469928	0.213099	0.0136493	0	0	0	0
STM14_4910	SL1344_4033	STM4084	fpr	Ferredoxin--NADP(+) reductase (EC 1.18.1.2)	1	0	0.351156	0.435534	-0.0843779	-0.26958	0	0	0	0
STM14_5223	SL1344_4280	STM4343	frdA	Fumarate reductase flavoprotein subunit (EC 1.3.5.4)	0	0	-1.91315	-1.15514	-0.758006	1.04768	-1	-1	0	1
STM14_5222	SL1344_4279	STM4342	frdB	Fumarate reductase iron-sulfur protein (EC 1.3.5.4)	0	0	-1.60364	-1.43965	-0.163996	1.61972	-1	-1	0	1
STM14_5221	SL1344_4278	STM4341	frdC	Fumarate reductase subunit C	0	0	-1.58751	-1.16979	-0.417725	1.19045	-1	-1	0	0
STM14_5220	SL1344_4277	STM4340	frdD	Fumarate reductase subunit D	0	0	-1.60096	-0.744451	-0.856512	0.844511	-1	0	0	0
STM14_4786	SL1344_3933	STM3979	fre	NAD(P)H-flavin reductase (EC 1.5.1.41) (EC 1.16.1.3)	0	0	0.29777	0.180519	0.117251	0.128072	0	0	0	0
STM14_0260	SL1344_0220	STM0219	frr	Ribosome recycling factor	0	0	-0.0390874	-0.216045	0.176958	0.34132	0	0	0	0
STM14_0374	SL1344_0314	STM0318	frsA	Fermentation/respiration switch protein	1	0	0.0659534	-0.0307396	0.0966929	0.0821496	0	0	0	0
STM14_2721	SL1344_2181	STM2204	fruA	PTS system, inactive IIB catalytic domain / PTS system, fructose-specific IIB component (EC 2.7.1.69) / PTS system, fructose-specific IIC component	0	0	0.393955	-0.124044	0.517999	0.388744	0	0	0	0
STM14_2723	SL1344_2183	STM2206	fruF	PTS system, fructose-specific IIA component / Fructose-specific phosphocarrier protein HPr	0	1	1.11146	-0.187588	1.29905	0.896632	1	0	0	0
STM14_2722	SL1344_2182	STM2205	fruK	1-phosphofructokinase (EC 2.7.1.56)	0	0	0.11649	0.492971	-0.376481	0.463008	0	0	0	0
STM14_0142	SL1344_0118	STM0118	fruR	Fructose repressor FruR, LacI family	1	0	-0.55724	-0.571424	0.0141846	1.13676	0	0	0	1
STM14_4945	SL1344_4062	STM4113	frwB	PTS system, fructose-like IIB component FrwB (EC 2.7.1.69)	0	0	0.443722	0.023389	0.420333	0.623761	0	0	0	0
STM14_4944	SL1344_4061	STM4112	frwC	PTS system, fructose-like IIC component FrwC	0	0	0.463166	-0.302307	0.765474	0.820664	0	0	0	0
STM14_4948	SL1344_4065	STM4116	frwD	PTS system, fructose-like IIB component FrwD (EC 2.7.1.69)	0	0	0.0523683	-0.616336	0.668704	0.748742	0	0	0	0
STM14_0581	SL1344_0486	STM0493	fsr	Fosmidomycin resistance protein	0	0	-0.249671	-0.187513	-0.0621584	0.219956	0	0	0	0
STM14_2353	SL1344_1868	STM1935	ftn	Ferritin-like protein 2	0	0	0.322592	0.656913	-0.334321	-0.390022	0	0	0	0
STM14_2350	SL1344_1865	STM1932	ftnB	Ferritin-like protein 2	0	0	-1.20253	-1.16775	-0.0347859	0.706252	-1	-1	0	0
STM14_0158	SL1344_0132	STM0132	ftsA	Cell division protein FtsA	0	0	0.299107	0.0915739	0.207534	0.457364	0	0	0	0
STM14_3534	SL1344_2910	STM2931	ftsB	Cell division protein DivIC (FtsB), stabilizes FtsL against RasP cleavage	0	0	-0.294304	-0.465783	0.171479	0.8011	0	0	0	1
STM14_4298	SL1344_3535	STM3570	ftsE	Cell division transporter, ATP-binding protein FtsE (TC 3.A.5.1.1)	0	0	0.101316	-0.123811	0.225127	0.481732	0	0	0	0
STM14_0148	SL1344_0122	STM0122	ftsI	Cell division protein FtsI [Peptidoglycan synthetase] (EC 2.4.1.129)	0	0	0.0919633	-0.721456	0.813419	0.670411	0	0	0	0
STM14_1084	SL1344_0898	STM0960	ftsK	DNA translocase FtsK	0	0	-0.0135525	-0.183906	0.170353	0.491396	0	0	0	0
STM14_0147	SL1344_0121	STM0121	ftsL	Cell division protein FtsL	0	0	0.479347	-0.060498	0.539845	0.568506	0	0	0	0
STM14_4921	SL1344_4042	STM4093	ftsN	Cell division protein FtsN	0	0	0.168489	-0.0254675	0.193956	0.0574061	0	0	0	0
STM14_0157	SL1344_0131	STM0131	ftsQ	Cell division protein FtsQ	0	0	0.289141	0.404076	-0.114936	0.12903	0	0	0	0
STM14_0153	SL1344_0127	STM0127	ftsW	Cell division protein FtsW	0	0	0.131742	-0.00665328	0.138395	0.434791	0	0	0	0
STM14_4297	SL1344_3534	STM3569	ftsX	Cell division protein FtsX	0	0	-0.00208116	-0.0975697	0.0954886	0.424832	0	0	0	0
STM14_4299	SL1344_3536	STM3571	ftsY	Signal recognition particle receptor FtsY	0	0	-0.268771	-0.33814	0.069369	0.760465	0	0	0	0
STM14_0159	SL1344_0133	STM0133	ftsZ	Cell division protein FtsZ (EC 3.4.24.-)	0	0	0.274708	0.351219	-0.0765104	0.0474565	0	0	0	0
STM14_3590	SL1344_2956	STM2976	fucI	L-fucose isomerase (EC 5.3.1.25) @ D-Arabinose ketol-isomerase (EC 5.3.1.3)	0	0	-0.232619	-0.138013	-0.0946063	0.619192	0	0	0	0
STM14_3593	SL1344_2959	STM2979	fucR	L-fucose operon activator	0	0	-0.0910345	0.255423	-0.346457	0.906428	0	0	0	0
STM14_1770	SL1344_1398	STM1468	fumA	Fumarate hydratase class I, aerobic (EC 4.2.1.2)	1	0	-0.650749	-0.270503	-0.380247	0.769426	0	0	0	0
STM14_5173	SL1344_4237	STM4300	fumB	Fumarate hydratase class I, anaerobic (EC 4.2.1.2)	1	0	0.393683	0.614512	-0.220829	0.25417	0	0	0	0
STM14_1772	SL1344_1400	STM1469	fumC	Fumarate hydratase class II (EC 4.2.1.2)	0	0	0.365653	0.641458	-0.275805	-0.288813	0	0	0	0
STM14_0808	SL1344_0675	STM0693	fur	Ferric uptake regulation protein FUR	0	0	-0.0478753	-0.646556	0.598681	0.802767	0	0	0	1
STM14_4150	SL1344_3413	STM3446	fusA	Translation elongation factor G	1	0	0.318038	0.173507	0.14453	0.260861	0	0	0	0
STM14_5204	SL1344_4264	STM4327	fxsA	UPF0716 protein FxsA	0	0	-0.327057	0.051253	-0.37831	0.915091	0	0	0	1
STM14_3367	SL1344_2775	STM2791	gabD	Succinate-semialdehyde dehydrogenase [NAD(P)+] (EC 1.2.1.16)	1	0	0.122449	-0.0626792	0.185128	0.493803	0	0	0	0
STM14_3369	SL1344_2777	STM2793	gabP	gamma-aminobutyrate (GABA) permease	1	0	0.574949	-0.262966	0.837915	-0.40878	0	0	0	0
STM14_3368	SL1344_2776	STM2792	gabT	Gamma-aminobutyrate:alpha-ketoglutarate aminotransferase (EC 2.6.1.19)	1	0	-0.723131	-0.821735	0.0986036	0.574587	0	0	0	0
STM14_0901	SL1344_0753	STM0776	galE	UDP-N-acetylglucosamine 4-epimerase (EC 5.1.3.7) / UDP-glucose 4-epimerase (EC 5.1.3.2)	0	0	-0.307432	-0.0747003	-0.232732	0.202327	0	0	0	0
STM14_2592	SL1344_2075	STM2098	galF	UTP--glucose-1-phosphate uridylyltransferase (EC 2.7.7.9)	0	0	-0.851172	-0.795123	-0.056049	0.47411	-1	0	0	0
STM14_0899	SL1344_0751	STM0774	galK	Galactokinase (EC 2.7.1.6)	0	0	-0.515649	-0.65348	0.137831	0.496459	0	0	0	0
STM14_0898	SL1344_0750	STM0773	galM	Aldose 1-epimerase (EC 5.1.3.3)	0	0	-0.717959	-0.652981	-0.0649779	0.817661	0	0	0	1
STM14_3735	SL1344_3066	STM3091	galP	Galactose-proton symport	0	0	-1.4979	-1.5744	0.0765025	1.09906	-1	-1	0	1
STM14_3636	SL1344_2989	STM3011	galR	Galactose operon repressor, GalR-LacI family of transcriptional regulators	0	0	-0.164979	-0.146239	-0.0187403	0.683727	0	0	0	0
STM14_2700	SL1344_2168	STM2191	galS	Mgl repressor and galactose ultrainduction factor GalS, HTH-type transcriptional regulator	0	0	0.89307	0.764992	0.128078	0.136754	1	0	0	0
STM14_0900	SL1344_0752	STM0775	galT	Galactose-1-phosphate uridylyltransferase (EC 2.7.7.10)	0	1	-0.431839	-0.290473	-0.141367	0.308001	0	0	0	0
STM14_2118	SL1344_1683	STM1752	galU	UTP--glucose-1-phosphate uridylyltransferase (EC 2.7.7.9)	0	0	-0.638336	-0.35046	-0.287876	0.25158	0	0	0	0
STM14_1565	SL1344_1225	STM1290	gapA	NAD-dependent glyceraldehyde-3-phosphate dehydrogenase (EC 1.2.1.12)	0	0	-0.455962	-0.225322	-0.23064	0.650145	0	0	0	0
STM14_3929	SL1344_3220	STM3247	garK	Glycerate-2-kinase (EC 2.7.1.165)	0	0	-0.83198	-0.681153	-0.150827	0.797544	-1	0	0	0
STM14_3931	SL1344_3222	STM3249	garL	2-dehydro-3-deoxyglucarate aldolase (EC 4.1.2.20)	0	0	-0.784868	-0.570258	-0.21461	1.199	0	0	0	0
STM14_3930	SL1344_3221	STM3248	garR	2-hydroxy-3-oxopropionate reductase (EC 1.1.1.60)	0	0	-0.248284	-0.0174183	-0.230865	0.605779	0	0	0	0
STM14_0201	SL1344_0170	STM0169	gcd	Glucose dehydrogenase, PQQ-dependent (EC 1.1.5.2)	1	0	-0.358677	-0.742469	0.383792	-0.0541645	0	0	0	0
STM14_0607	SL1344_0510	STM0517	gcl	Glyoxylate carboligase (EC 4.1.1.47)	0	0	-0.529799	-0.958031	0.428231	1.17608	0	-1	0	1
STM14_3885	SL1344_3182	STM3208	gcp	N(6)-L-threonylcarbamoyladenine synthase (EC 2.3.1.234)	0	0	-0.138965	-0.182336	0.0433714	0.440733	0	0	0	0
STM14_3596	SL1344_2962	STM2982	gcvA	Glycine cleavage system transcriptional activator GcvA	0	0	0.0738896	-0.00973297	0.0836226	0.585959	0	0	0	0
STM14_3688	SL1344_3030	STM3054	gcvH	Glycine cleavage system H protein	0	0	-0.196534	-0.0930711	-0.103463	0.330143	0	0	0	0
STM14_3687	SL1344_3029	STM3053	gcvP	Glycine dehydrogenase [decarboxylating] (glycine cleavage system P protein) (EC 1.4.4.2)	1	0	0.34681	0.339922	0.00688796	0.0582834	0	0	0	0
STM14_3053	SL1344_2453	STM2490	gcvR	Glycine cleavage system transcriptional antiactivator GcvR	0	0	-0.344637	-0.350946	0.00630941	0.861253	0	0	0	1
STM14_3689	SL1344_3031	STM3055	gcvT	Aminomethyltransferase (glycine cleavage system T protein) (EC 2.1.2.10)	0	0	0.20612	0.334505	-0.128385	0.13803	0	0	0	0
STM14_1577	SL1344_1234	STM1299	gdhA	NADP-specific glutamate dehydrogenase (EC 1.4.1.4)	0	0	0.0288836	0.153198	-0.124314	0.742227	0	0	0	0
STM14_4276	SL1344_3517	STM3551	ggt	Gamma-glutamyltranspeptidase (EC 2.3.2.2) @ Glutathione hydrolase (EC 3.4.19.13)	0	0	-0.394967	-0.407225	0.012258	0.438439	0	0	0	0
STM14_4671	SL1344_3841	STM3874	gidA	tRNA-5-carboxymethylaminomethyl-2-thiouridine(34) synthesis protein MnmG	0	0	0.0559132	-0.15012	0.206033	0.576449	0	0	0	0
STM14_4670	SL1344_3840	STM3873	gidB	16S rRNA (guanine(527)-N(7))-methyltransferase (EC 2.1.1.170)	0	0	-0.313128	0.149539	-0.462667	0.34842	0	0	0	0
STM14_4249	SL1344_3496	STM3529	gldA_1	Glycerol dehydrogenase (EC 1.1.1.6)	0	0	-0.189538	0.0946211	-0.284159	-0.322398	0	0	0	0
STM14_4939	SL1344_4058	STM4108	gldA_2	Glycerol dehydrogenase (EC 1.1.1.6)	0	0	-0.712282	-0.507954	-0.204328	0.920277	0	0	0	1
STM14_4255	SL1344_3502	STM3535	glgA	Glycogen synthase, ADP-glucose transglucosylase (EC 2.4.1.21)	0	0	-0.515148	-0.600285	0.0851369	0.7821	0	0	0	0
STM14_4258	SL1344_3505	STM3538	glgB	1,4-alpha-glucan (glycogen) branching enzyme, GH-13-type (EC 2.4.1.18)	0	0	-0.775612	-0.464365	-0.311248	0.675375	0	0	0	0
STM14_4256	SL1344_3503	STM3536	glgC	Glucose-1-phosphate adenylyltransferase (EC 2.7.7.27)	0	1	-0.668015	-0.764565	0.0965505	0.874368	0	0	0	0
STM14_4254	SL1344_3501	STM3534	glgP	Glycogen phosphorylase (EC 2.4.1.1)	0	0	-0.467096	-0.682793	0.215698	0.75062	0	0	0	0
STM14_3871	SL1344_3170	STM3197	glgS	Glycogen synthesis protein GlgS	0	0	0.130148	-0.39803	0.528178	0.0181012	0	0	0	0
STM14_4257	SL1344_3504	STM3537	glgX	Limit dextrin alpha-1,6-maltotetraose-hydrolase (EC 3.2.1.196)	1	0	-1.02916	-0.829813	-0.199342	0.967727	-1	-1	0	1
STM14_2956	SL1344_2371	STM2403	glk	Glucokinase (EC 2.7.1.2)	0	0	-0.317676	-0.357352	0.0396762	0.276298	0	0	0	0
STM14_3977	SL1344_3265	STM3294	glmM	Phosphoglucosamine mutase (EC 5.4.2.10)	0	0	-0.502632	-0.426096	-0.0765364	0.852396	0	0	0	1
STM14_4656	SL1344_3828	STM3861	glmS	Glucosamine--fructose-6-phosphate aminotransferase [isomerizing] (EC 2.6.1.16)	0	0	0.0357879	-0.0589255	0.0947134	0.539306	0	0	0	0
STM14_4657	SL1344_3829	STM3862	glmU	N-acetylglucosamine-1-phosphate uridyltransferase (EC 2.7.7.23) / Glucosamine-1-phosphate N-acetyltransferase (EC 2.3.1.157)	0	0	-0.221122	-0.269239	0.0481169	0.762919	0	0	0	0
STM14_4820	SL1344_3954	STM4007	glnA	Glutamine synthetase type I (EC 6.3.1.2)	0	0	-0.191935	-0.306438	0.114503	0.794893	0	0	0	0
STM14_3140	SL1344_2523	STM2561	glnB	Nitrogen regulatory protein P-II	0	0	-0.279411	-0.254464	-0.0249464	0.466643	0	0	0	0
STM14_0254	SL1344_0215	STM0214	glnD	[Protein-PII] uridylyltransferase (EC 2.7.7.59) / [Protein-PII]-UMP uridylyl-removing enzyme	0	0	0.208177	-0.135133	0.343311	0.509104	0	0	0	0
STM14_3877	SL1344_3174	STM3201	glnE	Glutamate-ammonia-ligase adenylyltransferase (EC 2.7.7.42)	1	0	0.0290788	-0.240373	0.269451	0.526634	0	0	0	0
STM14_4817	SL1344_3952	STM4005	glnG	Nitrogen regulation protein NtrC	0	0	0.0439964	0.0769327	-0.0329364	0.131128	0	0	0	0
STM14_964	SL1344_0805	STM0830	glnH	Glutamine ABC transporter, substrate-binding protein GlnH	0	0	0.133772	-0.293884	0.427656	0.462789	0	0	0	0
STM14_4818	SL1344_3953	STM4006	glnL	Nitrogen regulation protein NtrB (EC 2.7.13.3)	0	0	-0.365917	-0.664704	0.298787	1.22696	0	0	0	1
STM14_963	SL1344_0804	STM0829	glnP	Glutamine ABC transporter, permease protein GlnP	0	0	0.597745	-0.0410307	0.638776	0.465874	0	0	0	0
STM14_962	SL1344_0803	STM0828	glnQ	Glutamine ABC transporter, ATP-binding protein GlnQ	0	0	0.986779	0.73023	0.256549	-0.363552	1	0	0	0
STM14_0799	SL1344_0668	STM0686	glnS	Glutaminyl-tRNA synthetase (EC 6.1.1.18)	0	0	-0.265324	2.29e-05	-0.265347	0.400178	0	0	0	0
STM14_1733	SL1344_1367	STM1435	gloA	Lactoylglutathione lyase (EC 4.4.1.5)	0	0	-0.25555	-0.256618	0.00106787	0.275915	0	0	0	0
STM14_0306	SL1344_0256	STM0261	gloB	Hydroxyacylglutathione hydrolase (EC 3.1.2.6)	0	0	-0.0219445	0.789527	-0.811472	-0.3638	0	0	0	0
STM14_2819	SL1344_2253	STM2284	glpA	Anaerobic glycerol-3-phosphate dehydrogenase subunit A (EC 1.1.5.3)	0	0	0.058922	0.234371	-0.175449	0.518334	0	0	0	0
STM14_2820	SL1344_2254	STM2285	glpB	Anaerobic glycerol-3-phosphate dehydrogenase subunit B (EC 1.1.5.3)	1	1	-0.276487	-0.0889932	-0.187493	0.861074	0	0	0	0
STM14_2821	SL1344_2255	STM2286	glpC	Anaerobic glycerol-3-phosphate dehydrogenase subunit C (EC 1.1.5.3)	1	0	-0.384466	-0.564106	0.17964	1.07688	0	0	0	1
STM14_4246	SL1344_3493	STM3526	glpD	Aerobic glycerol-3-phosphate dehydrogenase (EC 1.1.5.3)	0	0	0.282536	0.0786552	0.203881	0.107962	0	0	0	0
STM14_4245	SL1344_3492	STM3525	glpE	Thiosulfate sulfurtransferase GlpE (EC 2.8.1.1)	0	0	0.292311	0.642688	-0.350377	-0.230684	0	0	0	0
STM14_4913	SL1344_4036	STM4087	glpF	Glycerol uptake facilitator protein	1	0	1.70544	1.64206	0.0633768	-0.71332	1	1	0	0
STM14_4244	SL1344_3491	STM3524	glpG	Rhomboid protease GlpG (EC 3.4.21.105)	0	0	0.123261	-0.260044	0.383304	0.24132	0	0	0	0
STM14_4912	SL1344_4035	STM4086	glpK	Glycerol kinase (EC 2.7.1.30)	1	0	0.3657	0.561506	-0.195805	0.167565	0	0	0	0
STM14_2817	SL1344_2251	STM2282	glpQ	Glycerophosphoryl diester phosphodiesterase, periplasmic (EC 3.1.4.46)	0	0	-0.762683	-0.728398	-0.0342847	1.37315	0	0	0	1
STM14_4242	-	-	glpR	Glycerol-3-phosphate regulon repressor GlpR	0	0	0.076685	-0.079257	0.155942	0.22896	0	0	0	0
STM14_2818	SL1344_2252	STM2283	glpT	Glycerol-3-phosphate transporter	1	0	-0.339663	-0.316226	-0.0234367	0.925514	0	0	0	1
STM14_4911	SL1344_4034	STM4085	glpX	Fructose-1,6-bisphosphatase, GlpX type (EC 3.1.3.11)	0	0	0.25664	0.0385566	0.218083	0.537438	0	0	0	0
STM14_0849	SL1344_0712	STM0730	gltA	Citrate synthase (si) (EC 2.3.3.1)	1	0	0.713218	1.10213	-0.388916	-0.630371	0	1	0	0
STM14_4020	SL1344_3302	STM3330	gltB	Glutamate synthase [NADPH] large chain (EC 1.4.1.13)	0	0	0.917465	0.641573	0.275892	0.162136	1	0	0	0
STM14_4021	SL1344_3303	STM3331	gltD	Glutamate synthase [NADPH] small chain (EC 1.4.1.13)	0	0	0.894761	0.54874	0.346021	0.327301	1	0	0	0
STM14_0773	SL1344_0654	STM0665	gltI	Glutamate Aspartate periplasmic binding protein precursor GltI (TC 3.A.1.3.4)	0	0	2.808	1.49422	1.31378	-1.04424	1	1	1	-1
STM14_0772	SL1344_0653	STM0664	gltJ	Glutamate Aspartate transport system permease protein GltJ (TC 3.A.1.3.4)	0	0	3.072	2.27443	0.797568	-1.29268	1	1	0	0
STM14_0771	SL1344_0652	STM0663	gltK	Glutamate Aspartate transport system permease protein GltK (TC 3.A.1.3.4)	0	0	2.77583	0.215998	2.55983	-0.144638	1	0	1	0
STM14_0770	SL1344_0651	STM0662	gltL	Glutamate Aspartate transport ATP-binding protein GltL (TC 3.A.1.3.4)	1	0	1.75022	2.1457	-0.395475	-1.40308	1	1	0	0
STM14_5151	SL1344_4219	STM4283	gltP	Proton/glutamate symporter @ Proton/aspartate symporter	0	0	-0.171566	-1.7747	1.60314	1.44454	0	-1	0	1
STM14_4511	SL1344_3712	STM3746	gltS	Sodium/glutamate symporter	0	0	-0.966152	-0.767303	-0.198849	0.917872	-1	0	0	1
STM14_2969	SL1344_2381	STM2415	gltX	Glutamyl-tRNA synthetase (EC 6.1.1.17)	0	0	-0.0144421	0.104195	-0.118637	0.380099	0	0	0	0
STM14_3133	SL1344_2517	STM2555	glyA	Serine hydroxymethyltransferase (EC 2.1.2.1)	0	0	-0.105864	0.0825632	-0.188427	0.433322	0	0	0	0
STM14_4407	SL1344_3621	STM3656	glyQ	Glycyl-tRNA synthetase alpha chain (EC 6.1.1.14)	1	0	0.30031	0.419883	-0.119573	0.163327	0	0	0	0
STM14_4406	SL1344_3620	STM3655	glyS	Glycyl-tRNA synthetase beta chain (EC 6.1.1.14)	0	0	0.301567	0.237927	0.0636397	0.335473	0	0	0	0
STM14_0366	SL1344_0306	STM0310	gmhA	D-sedoheptulose 7-phosphate isomerase (EC 5.3.1.28)	0	0	-0.169092	-0.112146	-0.0569461	0.299012	0	0	0	0
STM14_4505	SL1344_3706	STM3740	gmk	Guanylate kinase (EC 2.7.4.8)	0	0	-0.815899	-0.489614	-0.326285	0.612425	-1	0	0	0
STM14_2575	SL1344_2058	STM2081	gnd	6-phosphogluconate dehydrogenase, decarboxylating (EC 1.1.1.44)	0	0	0.426535	0.416811	0.00972398	0.0566065	0	0	0	0
STM14_4266	SL1344_3509	STM3543	gntR	Gluconate utilization system Gnt-I transcriptional repressor	0	0	-0.265625	-0.544366	0.278741	0.648714	0	0	0	0
STM14_4230	SL1344_3479	STM3512	gntT	High-affinity gluconate transporter GntT	0	0	-0.000744877	0.39693	-0.397675	0.0150207	0	0	0	0
STM14_4264	SL1344_3507	STM3541	gntU	Low-affinity gluconate/H+ symporter GntU	0	0	-1.04458	-1.04781	0.00322625	0.873821	-1	-1	0	0
STM14_3164	SL1344_2546	STM2584	gogB	leucine-rich repeat protein	0	0	-0.336855	0.258823	-0.595678	-0.162149	0	0	0	0
STM14_4327	SL1344_3562	STM3597	gor	Glutathione reductase (EC 1.8.1.7)	0	0	0.118333	0.147153	-0.0288196	0.169279	0	0	0	0
STM14_4194	SL1344_3449	STM3482	gph	Phosphoglycolate phosphatase (EC 3.1.3.18)	0	0	-0.189052	-0.297947	0.108895	0.578118	0	0	0	0
STM14_0896	SL1344_0749	STM0772	gpmA	Phosphoglycerate mutase (EC 5.4.2.11)	1	0	0.0969331	0.267765	-0.170832	0.145857	0	0	0	0
STM14_5506	SL1344_4512	STM4585	gpmB	Phosphoglycerate mutase (EC 5.4.2.11)	0	0	0.38824	0.276633	0.111607	0.434392	0	0	0	0
STM14_4711	SL1344_3873	STM3913	gppA	Guanosine-5'-triphosphate,3'-diphosphate pyrophosphatase (EC 3.6.1.40) @ Exopolyphosphatase (EC 3.6.1.11)	0	1	-0.277415	-0.542806	0.265391	1.16449	0	0	0	1
STM14_4460	SL1344_3666	STM3700	gpsA	Glycerol-3-phosphate dehydrogenase [NAD(P)+] (EC 1.1.1.94)	0	0	-0.648438	-0.899266	0.250829	1.0311	0	-1	0	1
STM14_0373	SL1344_0313	STM0317	gpt	Xanthine-guanine phosphoribosyltransferase (EC 2.4.2.22)	0	0	-0.239351	-0.162843	-0.0765079	0.466897	0	0	0	0
STM14_3984	SL1344_3271	STM3299	greA	Transcription elongation factor GreA	0	0	0.0353943	0.0278059	0.00758842	0.295558	0	0	0	0
STM14_4218	SL1344_3470	STM3503	greB	Transcription elongation factor GreB	0	0	0.0522398	-0.0487566	0.100996	0.435302	0	0	0	0
STM14_5207	SL1344_4267	STM4330	groEL	Heat shock protein 60 family chaperone GroEL	0	0	-1.57711	-1.37161	-0.205504	1.91612	-1	-1	0	1
STM14_5206	-	-	groES	Heat shock protein 60 family co-chaperone GroES	0	0	-1.47499	-1.41318	-0.061812	1.8577	-1	-1	0	1
STM14_3286	SL1344_2654	STM2681	grpE	Heat shock protein GrpE	1	0	-0.706168	-0.84575	0.139581	1.32626	0	-1	0	1
STM14_1023	SL1344_0848	STM0872	grxA	Glutaredoxin 1	0	0	-0.421734	-0.423039	0.00130512	0.599175	0	0	0	0
STM14_1334	SL1344_1102	STM1165	grxB	Glutaredoxin 2	0	0	-0.298178	-0.220809	-0.0773682	0.0916901	0	0	0	0
STM14_4462	SL1344_3668	STM3702	grxC	Glutaredoxin 3 (Grx3)	0	0	-0.820311	-0.746257	-0.0740544	0.554838	-1	0	0	0
STM14_3403	SL1344_2803	STM2818	gshA	Glutamate--cysteine ligase (EC 6.3.2.2)	0	0	-0.173486	-0.107281	-0.0662049	0.335572	0	0	0	0
STM14_3739	SL1344_3070	STM3095	gshB	Glutathione synthetase (EC 6.3.2.3)	0	1	-0.160693	0.0204264	-0.18112	0.355098	0	0	0	0
STM14_0578	SL1344_0484	STM0491	gsk	Inosine-guanosine kinase (EC 2.7.1.73)	0	0	-0.308397	-0.391108	0.0827114	0.712316	0	0	0	0
STM14_3802	SL1344_3113	STM3139	gsp	Glutathionylspermidine synthase (EC 6.3.1.8) / Glutathionylspermidine amidohydrolase (EC 3.5.1.78)	0	0	-0.197673	-0.358603	0.16093	0.240599	0	0	0	0
STM14_1749	SL1344_1383	STM1451	gst	Glutathione S-transferase (EC 2.5.1.18)	0	0	-0.265472	0.00648881	-0.271961	0.0417754	0	0	0	0
STM14_3075	SL1344_2471	STM2510	guaA	GMP synthase [glutamine-hydrolyzing], amidotransferase subunit (EC 6.3.5.2) / GMP synthase [glutamine-hydrolyzing], ATP pyrophosphatase subunit (EC 6.3.5.2)	0	0	0.139787	0.162385	-0.0225988	0.296539	0	0	0	0
STM14_3076	SL1344_2472	STM2511	guaB	Inosine-5'-monophosphate dehydrogenase (EC 1.1.1.205) / CBS domain	0	0	-0.657753	-0.202165	-0.455588	0.547093	0	0	0	0
STM14_0169	SL1344_0141	STM0141	guaC	GMP reductase (EC 1.7.1.7)	0	0	1.19232	1.15172	0.040601	-0.432738	1	1	0	0
STM14_3568	SL1344_2941	STM2960	gudD	Glucarate dehydratase (EC 4.2.1.40)	0	0	-0.745424	-0.922333	0.17691	0.781006	0	-1	0	0
STM14_3570	SL1344_2943	STM2962	gudT	D-glucarate transporter	0	0	-0.997249	-1.77116	0.773911	1.75612	0	-1	0	1
STM14_3426	SL1344_2816	STM2836	gutM	Glucitol operon activator protein	0	0	0.344143	0.28993	0.0542135	-0.494348	0	0	0	0
STM14_3429	SL1344_2818	STM2838	gutQ	D-arabinose 5-phosphate isomerase (EC 5.3.1.13)	0	0	-0.316217	-0.399142	0.0829244	0.805763	0	0	0	1
STM14_2804	SL1344_2241	STM2272	gyrA	DNA gyrase subunit A (EC 5.99.1.3)	0	0	-0.0315167	-0.130932	0.0994157	0.57029	0	0	0	0
STM14_4628	SL1344_3802	STM3835	gyrB	DNA gyrase subunit B (EC 5.99.1.3)	0	0	-0.19491	-0.191248	-0.00366174	0.507406	0	0	0	0
STM14_3132	SL1344_2516	STM2554	hcaT	Probable 3-phenylpropionic acid transporter	0	0	-0.106953	-0.26948	0.162528	0.613555	0	0	0	0
STM14_1052	SL1344_0876	STM0937	hcp	Hydroxylamine reductase (EC 1.7.99.1)	0	0	NA	NA	NA	0.653611	NA	NA	NA	0
STM14_1051	SL1344_0875	STM0936	hcr	NADH oxidoreductase for hydroxylamine reductase	0	0	0.15846	-0.572956	0.731415	0.222609	0	0	0	0
STM14_1885	SL1344_1492	STM1562	hdeB	putative secreted protein	0	0	1.52683	1.6297	-0.102876	-1.30545	1	1	0	-1
STM14_1220	SL1344_1015	STM1075	helD	DNA helicase IV (EC 3.6.4.12)	0	0	-0.493303	-0.49898	0.00567633	0.738605	0	0	0	0
STM14_2147	SL1344_1705	STM1777	hemA	Glutamyl-tRNA reductase (EC 1.2.1.70)	1	0	0.264892	-0.174808	0.4397	0.230336	0	0	0	0
STM14_0435	SL1344_0367	STM0372	hemB	Porphobilinogen synthase (EC 4.2.1.24)	0	0	0.377049	0.592409	-0.21536	-0.0019884	0	0	0	0
STM14_4737	SL1344_3893	STM3938	hemC	Porphobilinogen deaminase (EC 2.5.1.61)	0	0	0.0850773	-0.0955776	0.180655	0.338837	0	0	0	0
STM14_4736	SL1344_3892	STM3937	hemD	Uroporphyrinogen-III synthase (EC 4.2.1.75)	0	0	-0.173175	-0.659661	0.486486	0.564767	0	0	0	0
STM14_5008	SL1344_4106	STM4167	hemE	Uroporphyrinogen III decarboxylase (EC 4.1.1.37)	0	0	-0.481016	-0.54168	0.0606638	0.62167	0	0	0	0
STM14_3009	SL1344_2414	STM2451	hemF	Coproporphyrinogen III oxidase, aerobic (EC 1.3.3.3)	0	0	-1.03142	-1.05041	0.0189881	0.720609	-1	-1	0	0
STM14_4793	SL1344_3940	STM3987	hemG	Protoporphyrinogen IX oxidase, oxygen-independent, HemG (EC 1.3.-.-)	0	0	-0.670608	-0.664669	-0.00593907	0.566085	0	0	0	0
STM14_0576	SL1344_0482	STM0489	hemH	Ferrochelatase, protoheme ferro-lyase (EC 4.99.1.1)	0	0	-0.435664	-0.590221	0.154557	0.716494	0	0	0	0
STM14_2145	SL1344_1703	STM1775	hemK	Peptide chain release factor N(5)-glutamine methyltransferase (EC 2.1.1.297)	0	1	-0.430407	-0.189264	-0.241143	0.569768	0	0	0	0
STM14_0241	SL1344_0203	STM0202	hemL	Glutamate-1-semialdehyde 2,1-aminomutase (EC 5.4.3.8)	0	0	0.347548	-0.0205442	0.368092	0.387127	0	0	0	0
STM14_4815	SL1344_3951	STM4004	hemN	Coproporphyrinogen III oxidase, oxygen-independent (EC 1.3.99.22)	0	0	-0.278233	-0.0881332	-0.1901	0.216849	0	0	0	0
STM14_4735	SL1344_3891	STM3936	hemX	Uncharacterized protein EC-HemX	1	0	-0.370372	-0.384502	0.0141293	0.314826	0	0	0	0
STM14_4734	SL1344_3890	STM3935	hemY	Uncharacterized protein EC-HemY in Proteobacteria (unrelated to HemY-type PPO in GramPositives)	0	0	-0.440867	-0.479943	0.0390758	0.581136	0	0	0	0
STM14_0116	SL1344_0097	STM0096	hepA	RNA polymerase associated protein RapA (EC 3.6.1.-)	0	0	0.0275777	-0.102104	0.129682	0.232068	0	0	0	0
STM14_3981	SL1344_3268	STM3296	hflB	Cell division protein FtsH (EC 3.4.24.-)	1	0	-0.399357	-0.487586	0.0882291	0.785344	0	0	0	0
STM14_5245	SL1344_4298	STM4364	hflC	HflC protein	0	0	-0.551075	-0.555913	0.00483853	0.788865	0	0	0	0
STM14_5244	SL1344_4297	STM4363	hflK	HflK protein	1	0	-0.264628	-0.157251	-0.107377	0.526098	0	0	0	0
STM14_5243	SL1344_4296	STM4362	hflX	Ribosome LSU-associated GTP-binding protein HflX	0	0	-0.4505	-0.874257	0.423757	0.966935	0	-1	0	1
STM14_5242	SL1344_4295	STM4361	hfq	RNA-binding protein Hfq	0	0	-0.244965	-0.313141	0.0681765	0.451507	0	0	0	0
STM14_0557	SL1344_0466	STM0473	hha	Haemolysin expression modulating protein	0	0	-0.63113	-0.456459	-0.17467	0.372177	0	0	0	0
STM14_3465	SL1344_2847	STM2867	hilC	Type III secretion transcriptional regulator HilC (= SirC)	0	0	1.4027	1.4372	-0.034497	-1.37648	1	1	0	0
STM14_3474	SL1344_2855	STM2875	hilD	Type III secretion transcriptional regulator HilD	1	1	1.65734	2.16644	-0.509105	-1.78202	1	1	0	-1
STM14_3339	SL1344_2757	STM2772	hin	DNA-invertase	0	0	-0.162357	-0.141985	-0.0203717	-0.371086	0	0	0	0
STM14_2570	SL1344_2053	STM2076	hisA	Phosphoribosylformimino-5-aminoimidazole carboxamide ribotide isomerase (EC 5.3.1.16)	0	0	0.701639	0.755717	-0.0540778	-0.0474705	0	0	0	0
STM14_2568	SL1344_2051	STM2074	hisB	Histidinol-phosphatase (EC 3.1.3.15) / Imidazoleglycerol-phosphate dehydratase (EC 4.2.1.19)	0	0	0.607203	0.58074	0.0264625	-0.00944867	0	0	0	0
STM14_2567	SL1344_2050	STM2073	hisC	Histidinol-phosphate aminotransferase (EC 2.6.1.9)	0	0	0.860042	0.981987	-0.121945	-0.26792	1	1	0	0
STM14_2566	SL1344_2049	STM2072	hisD	Histidinol dehydrogenase (EC 1.1.1.23)	0	0	1.09777	0.88873	0.209043	-0.060616	1	1	0	0
STM14_2571	SL1344_2054	STM2077	hisF	Imidazole glycerol phosphate synthase cyclase subunit (EC 4.1.3.-)	0	0	0.352855	0.641251	-0.288396	-0.162546	0	0	0	0
STM14_2565	SL1344_2048	STM2071	hisG	ATP phosphoribosyltransferase (EC 2.4.2.17) => HisGl	0	0	0.945575	1.19926	-0.253681	-0.174724	1	1	0	0
STM14_2569	SL1344_2052	STM2075	hisH	Imidazole glycerol phosphate synthase amidotransferase subunit (EC 2.4.2.-)	0	0	0.799407	0.654205	0.145202	-0.00985538	0	0	0	0
STM14_2572	SL1344_2055	STM2078	hisI	Phosphoribosyl-AMP cyclohydrolase (EC 3.5.4.19) / Phosphoribosyl-ATP pyrophosphatase (EC 3.6.1.31)	0	0	0.47377	0.627604	-0.153834	0.0950726	0	0	0	0
STM14_2900	SL1344_2323	STM2354	hisJ	Histidine ABC transporter, histidine-binding periplasmic protein precursor HisJ (TC 3.A.1.3.1)	0	0	0.434282	0.356216	0.0780664	0.111737	0	0	0	0
STM14_2898	SL1344_2321	STM2352	hisM	Histidine ABC transporter, permease protein HisM (TC 3.A.1.3.1)	0	0	1.07018	0.307919	0.762264	-0.713514	1	0	0	0
STM14_2897	SL1344_2320	STM2351	hisP	Histidine ABC transporter, ATP-binding protein HisP (TC 3.A.1.3.1)	0	0	0.664282	0.175164	0.489118	0.124518	0	0	0	0
STM14_2899	SL1344_2322	STM2353	hisQ	Histidine ABC transporter, permease protein HisQ (TC 3.A.1.3.1)	0	0	1.11084	0.769764	0.341071	-0.131869	1	0	0	0
STM14_3093	SL1344_2484	STM2522	hisS	Histidyl-tRNA synthetase (EC 6.1.1.21)	0	0	0.06634	-0.174078	0.240418	0.482031	0	0	0	0
STM14_0267	SL1344_0226	STM0225	hlpA	Outer membrane chaperone Skp (OmpH) precursor @ Outer membrane protein H precursor	0	1	-0.0556303	-0.153651	0.0980211	0.327017	0	0	0	0
STM14_3135	SL1344_2518	STM2556	hmpA	Flavohemoglobin / Nitric oxide dioxygenase (EC 1.14.12.17)	0	0	-0.537555	-0.214664	-0.322891	0.533439	0	0	0	0
STM14_2119	SL1344_1684	STM1753	hnr	Regulator of RpoS	0	0	-0.174111	-0.457669	0.283559	0.209227	0	0	0	0
STM14_2116	SL1344_1682	STM1751	hns	DNA-binding protein H-NS	0	0	-0.13046	0.0531663	-0.183626	0.214104	0	0	0	0
STM14_4200	SL1344_3455	STM3488	hofQ	Type IV pilus biogenesis protein PilQ	0	0	NA	NA	NA	1.8261	NA	NA	NA	1
STM14_0754	SL1344_0634	STM0646	holA	DNA polymerase III delta subunit (EC 2.7.7.7)	0	0	-0.358384	-0.235816	-0.122567	0.364674	0	0	0	0
STM14_1374	SL1344_1138	STM1201	holB	DNA polymerase III delta prime subunit (EC 2.7.7.7)	0	0	-0.487269	-0.172169	-0.315101	0.615617	0	0	0	0
STM14_5372	SL1344_4406	STM4476	holC	DNA polymerase III chi subunit (EC 2.7.7.7)	0	0	-0.269398	-0.499561	0.230163	0.588672	0	0	0	0
STM14_5475	SL1344_4485	STM4557	holD	DNA polymerase III psi subunit (EC 2.7.7.7)	0	0	-0.205383	-0.741281	0.535898	1.04559	0	0	0	1
STM14_2281	SL1344_1810	STM1876	holE	DNA polymerase III theta subunit (EC 2.7.7.7)	0	0	-0.461663	-0.438267	-0.0233961	0.350144	0	0	0	0
STM14_1252	SL1344_1042	STM1103	hpaD	3,4-dihydroxyphenylacetate 2,3-dioxygenase (EC 1.13.11.15)	0	0	0.151261	0.0720402	0.0792211	0.372724	0	0	0	0
STM14_1251	SL1344_1041	STM1102	hpaE	5-carboxymethyl-2-hydroxymuconate semialdehyde dehydrogenase (EC 1.2.1.60)	0	0	0.209752	0.75268	-0.542928	0.466151	0	0	0	0
STM14_1250	SL1344_1040	STM1101	hpaG	5-carboxymethyl-2-oxo-hex-3- ene-1,7-dioate decarboxylase (EC 4.1.1.68) / 2-hydroxyhepta-2,4-diene-1,7-dioate isomerase (EC 5.3.3.-)	0	0	0.723233	0.501633	0.221599	0.0551603	0	0	0	0
STM14_1248	SL1344_1039	STM1100	hpaR	Homoprotocatechuate degradative operon repressor	0	0	-0.559174	-0.572694	0.0135202	0.494711	0	0	0	0
STM14_0202	SL1344_0171	STM0170	hpt	Hypoxanthine-guanine phosphoribosyltransferase (EC 2.4.2.8)	0	0	-0.00518126	-0.194413	0.189232	0.334005	0	0	0	0
STM14_1985	SL1344_1571	STM1641	hrpA	ATP-dependent helicase HrpA	0	0	-0.875392	-0.81389	-0.0615025	0.677229	-1	-1	0	0
STM14_0223	SL1344_0190	STM0189	hrpB	ATP-dependent helicase HrpB	0	0	-0.120574	-0.362155	0.241581	0.59956	0	0	0	0
STM14_3114	SL1344_2501	STM2539	hscA	Chaperone protein HscA	0	0	-0.629329	-0.800438	0.171109	0.91706	0	-1	0	1
STM14_3115	SL1344_2502	STM2540	hscB	Chaperone protein HscB	0	0	-0.725183	-0.828803	0.103621	1.20457	0	-1	0	1
STM14_0767	SL1344_0648	STM0659	hscC	Chaperone protein HscC	0	0	NA	NA	NA	0.0975814	NA	NA	NA	0
STM14_5437	SL1344_4456	STM4525	hsdM	Type I restriction enzyme EcoKI methylase protein (EC 2.1.1.72)	0	0	0.0719023	-0.0381646	0.110067	0.408445	0	0	0	0
STM14_5438	SL1344_4457	STM4526	hsdR	Type I restriction enzyme EcoKI restriction protein (EC 3.1.21.3)	0	0	0.237085	0.1333	0.103785	0.011379	0	0	0	0
STM14_5436	SL1344_4455	STM4524	hsdS	Type-1 restriction enzyme EcoKI specificity protein	0	0	-0.257009	0.0686886	-0.325697	0.188404	0	0	0	0
STM14_1992	SL1344_1578	STM1648	hslJ	Heat shock protein hslJ	0	0	0.0237698	-0.252581	0.276351	0.462661	0	0	0	0
STM14_4211	SL1344_3465	STM3498	hslO	33 kDa chaperonin (Heat shock protein 33) (HSP33)	0	0	-0.0251974	-0.331615	0.306418	0.659396	0	0	0	0
STM14_4919	SL1344_4040	STM4091	hslU	ATP-dependent hsl protease ATP-binding subunit HslU	0	0	-0.923207	-0.610543	-0.312664	0.942499	-1	0	0	1
STM14_4920	SL1344_4041	STM4092	hslV	ATP-dependent protease subunit HslV (EC 3.4.25.2)	0	0	-0.388847	-0.6252	0.236353	0.943744	0	0	0	1
STM14_0572	SL1344_0480	STM0487	htpG	Chaperone protein HtpG	0	0	-1.76791	-1.62426	-0.143642	2.09874	-1	-1	0	1
STM14_2231	SL1344_1773	STM1844	htpX	Protease HtpX	0	0	0.07712	0.0441928	0.0329272	0.424582	0	0	0	0
STM14_0249	SL1344_0210	STM0209	htrA	HtrA protease/chaperone protein	0	0	-0.172863	-0.0531449	-0.119718	0.391079	0	0	0	0
STM14_1323	SL1344_1092	STM1155	htrB	Lipid A biosynthesis lauroyl acyltransferase (EC 2.3.1.241)	0	0	-0.168357	-0.167264	-0.00109304	0.458601	0	0	0	0
STM14_5011	SL1344_4109	STM4170	hupA	DNA-binding protein HU-alpha	0	0	0.0447794	0.338763	-0.293983	0.0210924	0	0	0	0
STM14_0534	SL1344_0445	STM0451	hupB	DNA-binding protein HU-beta	1	0	-0.0232171	0.00142358	-0.0246407	0.462483	0	0	0	0
STM14_0915	SL1344_0766	STM0789	hutC	Histidine utilization repressor	0	0	0.53309	0.0842024	0.448888	0.586409	0	0	0	0
STM14_0914	SL1344_0765	STM0788	hutG	Formiminoglutamase (EC 3.5.3.8)	0	0	1.44727	0.60456	0.842708	0.0159482	1	0	0	0
STM14_0917	SL1344_0768	STM0791	hutH	Histidine ammonia-lyase (EC 4.3.1.3)	0	0	2.10894	1.24078	0.868158	-0.713318	1	1	0	0
STM14_0913	SL1344_0764	STM0787	hutI	Imidazolonepropionase (EC 3.5.2.7)	1	0	1.36605	0.699686	0.666359	-0.216331	1	0	0	0
STM14_0916	SL1344_0767	STM0790	hutU	Urocanate hydratase (EC 4.2.1.49)	0	0	NA	NA	NA	-1.06759	NA	NA	NA	-1
STM14_3813	SL1344_3123	STM3149	hybA	Hydrogenase-2 operon protein hybA precursor	0	0	-0.797458	-1.45942	0.661963	1.40003	0	-1	0	1
STM14_3812	SL1344_3122	STM3148	hybB	Ni/Fe-hydrogenase 2 B-type cytochrome subunit	0	0	-0.840002	-0.558315	-0.281687	0.895669	-1	0	0	0
STM14_3811	SL1344_3121	STM3147	hybC	Uptake hydrogenase large subunit (EC 1.12.99.6)	0	0	0.00557077	0.0390161	-0.0334453	-0.138544	0	0	0	0
STM14_3810	SL1344_3120	STM3146	hybD	Hydrogenase maturation protease HybD	0	0	-0.157029	-0.691066	0.534037	0.459478	0	0	0	0
STM14_3809	SL1344_3119	STM3145	hybE	Hydrogenase maturation factor HoxT/HybE	0	0	-0.557733	-0.209953	-0.34778	0.579462	0	0	0	0
STM14_3807	SL1344_3117	STM3143	hybG	[NiFe] hydrogenase metallocenter assembly protein HybG	0	0	0.145259	-0.734627	0.879887	1.1618	0	0	0	0
STM14_3443	SL1344_2829	STM2849	hycE	Formate hydrogenlyase subunit 5	0	0	0.152521	-0.127292	0.279814	0.528325	0	0	0	0
STM14_3442	SL1344_2828	STM2848	hycF	Formate hydrogenlyase complex 3 iron-sulfur protein; Formate hydrogenlyase subunit 6; Ni,Fe-hydrogenase III medium subunit	0	0	0.617903	1.46497	-0.847066	-0.57514	0	1	0	0
STM14_3441	SL1344_2827	STM2847	hycG	Formate hydrogenlyase subunit 7	0	0	1.31065	1.06597	0.244682	0.126693	1	1	0	0
STM14_5015	SL1344_4113	STM4174	hydG	Response regulator of zinc sigma-54-dependent two-component system	0	0	-0.681897	-0.572681	-0.109216	0.686801	0	0	0	0
STM14_5014	SL1344_4112	STM4173	hydH	Sensor protein of zinc sigma-54-dependent two-component system	0	0	-1.1694	-1.16435	-0.00505033	0.812794	-1	-1	0	0
STM14_3450	SL1344_2834	STM2854	hypA_1	[NiFe] hydrogenase nickel incorporation protein HypA	0	0	NA	NA	NA	-0.502266	NA	NA	NA	0
STM14_3451	SL1344_2835	STM2855	hypB	[NiFe] hydrogenase nickel incorporation-associated protein HypB	0	0	0.359065	0.596936	-0.237872	-0.271498	0	0	0	0
STM14_3452	SL1344_2836	STM2856	hypC	[NiFe] hydrogenase metallocenter assembly protein HypC	0	0	NA	NA	NA	-0.122332	NA	NA	NA	0
STM14_3453	SL1344_2837	STM2857	hypD	[NiFe] hydrogenase metallocenter assembly protein HypD	0	0	0.193192	0.184897	0.00829569	0.468695	0	0	0	0
STM14_3454	SL1344_2838	STM2858	hypE	[NiFe] hydrogenase metallocenter assembly protein HypE	0	0	0.277448	0.357169	-0.0797207	0.0142697	0	0	0	0
STM14_3434	SL1344_2822	STM2842	hypF	[NiFe] hydrogenase metallocenter assembly protein HypF	0	0	0.239747	-0.274224	0.513971	0.659489	0	0	0	0
STM14_3814	SL1344_3124	STM3150	hypO	Uptake hydrogenase small subunit precursor (EC 1.12.99.6)	0	0	-0.679236	-0.304671	-0.374565	-0.102916	0	0	0	0
STM14_5419	SL1344_4443	STM4512	iadA	Isoaspartyl aminopeptidase (EC 3.4.19.5) @ Asp-X dipeptidase	0	0	0.470103	0.543343	-0.0732397	0.0978444	0	0	0	0
STM14_3540	SL1344_2915	STM2936	iap	Alkaline phosphatase isozyme conversion protein	0	0	0.50688	0.0559969	0.450883	-0.316234	0	0	0	0
STM14_4600	SL1344_3776	STM3809	ibpA	16 kDa heat shock protein A	0	0	-0.823541	-0.0558437	-0.767697	0.908771	-1	0	0	0
STM14_4599	SL1344_3775	STM3808	ibpB	16 kDa heat shock protein B	0	0	-1.16115	-0.842475	-0.318672	1.59963	-1	0	0	1
STM14_3856	SL1344_3157	STM3183	icc	3',5'-cyclic-nucleotide phosphodiesterase (EC 3.1.4.17)	0	0	-0.245987	-0.282996	0.0370091	0.463762	0	0	0	0
STM14_1416	SL1344_1176	STM1238	icdA	Isocitrate dehydrogenase [NADP] (EC 1.1.1.42)	1	0	0.366022	0.669579	-0.303556	-0.0247386	0	0	0	0
STM14_3703	SL1344_3040	STM3064	iciA	Transcriptional regulator ArgP, LysR family	0	0	0.135598	0.441498	-0.3059	0.0953592	0	0	0	0
STM14_5034	SL1344_4122	STM4187	iclR	Acetate operon repressor IclR	0	0	-0.209654	-0.207609	-0.00204529	0.697423	0	0	0	0
STM14_3671	SL1344_3015	STM3039	idi	Isopentenyl-diphosphate Delta-isomerase (EC 5.3.3.2)	0	0	-1.18771	-1.11619	-0.0715233	0.920767	-1	-1	0	1
STM14_1626	SL1344_1273	STM1339	ihfA	Integration host factor alpha subunit	0	0	0.049334	0.0856703	-0.0363362	-0.00439364	0	0	0	0
STM14_1111	SL1344_0919	STM0982	ihfB	Integration host factor beta subunit	0	0	0.495567	0.354549	0.141018	-0.345584	0	0	0	0
STM14_0055	SL1344_0047	STM0046	ileS	Isoleucyl-tRNA synthetase (EC 6.1.1.5)	0	0	0.0833048	0.000205816	0.0830989	0.476716	0	0	0	0
STM14_4702	SL1344_3865	STM3905	ilvA	Threonine dehydratase biosynthetic (EC 4.3.1.19)	0	0	0.226892	0.146026	0.0808657	0.659317	0	0	0	0
STM14_4577	SL1344_3762	STM3796	ilvB	Acetolactate synthase large subunit (EC 2.2.1.6)	0	0	0.241076	0.0647445	0.176332	0.314359	0	0	0	0
STM14_4706	SL1344_3869	STM3909	ilvC	Ketol-acid reductoisomerase (EC 1.1.1.86)	0	0	0.911738	1.04037	-0.12863	-0.214461	1	1	0	0
STM14_4701	SL1344_3864	STM3904	ilvD	Dihydroxy-acid dehydratase (EC 4.2.1.9)	0	0	0.252243	0.315332	-0.0630886	0.394224	0	0	0	0
STM14_4700	SL1344_3863	STM3903	ilvE	Branched-chain amino acid aminotransferase (EC 2.6.1.42)	0	0	-0.15492	0.325263	-0.480184	0.525718	0	0	0	0
STM14_4698	SL1344_3861	STM3901	ilvG	Acetolactate synthase large subunit (EC 2.2.1.6)	0	0	1.40192	0.927572	0.474346	-0.395566	1	1	0	0
STM14_0140	SL1344_0117	STM0117	ilvH	Acetolactate synthase small subunit (EC 2.2.1.6)	0	1	0.643615	-0.020777	0.664392	0.506304	0	0	0	0
STM14_0139	SL1344_0116	STM0116	ilvI	Acetolactate synthase large subunit (EC 2.2.1.6)	0	0	0.641858	0.601748	0.0401099	0.387054	0	0	0	0
STM14_4697	-	-	ilvL	hypothetical protein	0	0	0.487882	-0.26199	0.749872	0.043414	0	0	0	0
STM14_4699	SL1344_3862	STM3902	ilvM	Acetolactate synthase small subunit (EC 2.2.1.6)	0	0	1.29837	0.641673	0.656702	0.201977	1	0	0	0
STM14_4576	SL1344_3761	STM3795	ilvN	Acetolactate synthase small subunit (EC 2.2.1.6)	0	0	0.535127	0.323405	0.211722	-0.46145	0	0	0	0
STM14_4705	SL1344_3868	STM3908	ilvY	Transcriptional regulator IlvY, LysR family	0	0	0.386732	0.521275	-0.134543	-0.387782	0	0	0	0
STM14_0112	SL1344_0094	STM0093	imp	Outer membrane protein Imp, required for envelope biogenesis / Organic solvent tolerance protein precursor	0	0	-0.406195	-0.395878	-0.0103173	0.598865	0	0	0	0
STM14_1075	SL1344_0891	STM0953	infA	Translation initiation factor 1	0	0	-0.436614	-0.416471	-0.0201437	0.419043	0	0	0	0
STM14_3969	SL1344_3259	STM3286	infB	Translation initiation factor 2	0	0	0.291443	0.100803	0.19064	0.33875	0	0	0	0
STM14_1620	SL1344_1268	STM1334	infC	Translation initiation factor 3	1	0	-0.508837	-0.748973	0.240137	0.962895	0	0	0	0
STM14_3495	SL1344_2875	STM2896	invA	Type III secretion inner membrane channel protein (LcrD,HrcV,EscV,SsaV); Invasion protein InvA	0	0	2.08553	2.50776	-0.422225	-2.4448	1	1	0	0
STM14_3494	SL1344_2874	STM2895	invB	Type III secretion system protein BsaR; Surface presentation of antigens protein SpaK (Invasion protein InvB)	1	0	3.9112	3.86179	0.0494066	-3.78253	1	1	0	-1
STM14_3493	SL1344_2873	STM2894	invC	Type III secretion cytoplasmic ATP synthase (EC 3.6.3.14, YscN,SpaL,MxiB,HrcN,EscN); Probable ATP synthase SpaL (EC 3.6.3.14) (Invasion protein InvC)	0	0	3.63464	4.14894	-0.514297	-3.74266	1	1	0	-1
STM14_2150	SL1344_1707	STM1779	ipk	4-diphosphocytidyl-2-C-methyl-D-erythritol kinase (EC 2.7.1.148)	0	0	-0.0584536	-0.358453	0.299999	0.751255	0	0	0	0
STM14_3344	SL1344_2758	STM2773	iroB	Glycosyltransferase IroB	0	0	0.513902	0.312973	0.200929	0.462576	0	0	0	0
STM14_3345	SL1344_2759	STM2774	iroC	ABC transporter protein IroC	0	0	0.872253	0.600618	0.271635	0.233597	1	0	0	0
STM14_3346	SL1344_2760	STM2775	iroD	Trilactone hydrolase IroD	0	0	0.629683	2.28818	-1.65849	-0.729348	0	1	0	0
STM14_3348	SL1344_2762	STM2777	iroN	Outer Membrane Siderophore Receptor IroN	0	0	0.392315	-0.120291	0.512607	0.677182	0	0	0	0
STM14_3116	SL1344_2503	STM2541	iscA	Iron-sulfur cluster assembly iron binding protein IscA	0	0	-0.553136	-0.731329	0.178193	1.07799	0	0	0	1
STM14_0501	SL1344_0417	STM0423	ispA	(2E,6E)-farnesyl diphosphate synthase (EC 2.5.1.10) @ Dimethylallyltransferase (EC 2.5.1.1)	0	0	-0.363534	-0.404274	0.0407396	0.571996	0	0	0	0
STM14_3992	SL1344_3277	STM3305	ispB	Octaprenyl diphosphate synthase (EC 2.5.1.90)	1	0	-0.507709	-0.75851	0.250801	1.00383	0	0	0	1
STM14_3533	SL1344_2909	STM2930	ispD	2-C-methyl-D-erythritol 4-phosphate cytidylyltransferase (EC 2.7.7.60)	0	0	-0.0601908	-0.120162	0.0599709	0.70574	0	0	0	0
STM14_3532	SL1344_2908	STM2929	ispF	2-C-methyl-D-erythritol 2,4-cyclodiphosphate synthase (EC 4.6.1.12)	0	0	0.06742	-0.0424231	0.109843	0.83046	0	0	0	1
STM14_3094	SL1344_2485	STM2523	ispG	1-hydroxy-2-methyl-2-(E)-butenyl 4-diphosphate synthase (EC 1.17.7.1)	0	0	0.0831796	0.0316449	0.0515347	0.353252	0	0	0	0
STM14_0059	SL1344_0050	STM0049	ispH	4-hydroxy-3-methylbut-2-enyl diphosphate reductase (EC 1.17.1.2)	0	0	0.131778	-0.0204334	0.152211	0.329335	0	0	0	0
STM14_4579	SL1344_3763	STM3797	ivbL	hypothetical protein	0	0	0.525811	0.407352	0.118459	-0.420245	0	0	0	0
STM14_1600	SL1344_1253	STM1318	katE	Catalase KatE (EC 1.11.1.6) / Glutamine amidotransferase-like domain	0	0	-1.69053	-1.64482	-0.0457109	0.974325	-1	-1	0	0
STM14_4936	SL1344_4056	STM4106	katG	Catalase-peroxidase KatG (EC 1.11.1.21)	0	0	-0.522325	-0.48536	-0.0369647	0.667696	0	0	0	0
STM14_4470	SL1344_3675	STM3709	kbl	2-amino-3-ketobutyrate coenzyme A ligase (EC 2.3.1.29)	1	0	-0.433999	-0.335226	-0.0987729	0.776929	0	0	0	0
STM14_4348	SL1344_3577	STM3612	kdgK	2-dehydro-3-deoxygluconokinase (EC 2.7.1.45)	0	0	-0.0330438	0.00727182	-0.0403156	0.372687	0	0	0	0
STM14_2228	SL1344_1771	STM1842	kdgR	Transcriptional regulator KdgR, KDG operon repressor	0	0	0.135565	-0.0140147	0.14958	0.423118	0	0	0	0
STM14_0193	SL1344_0162	STM0161	kdgT	2-keto-3-deoxygluconate permease (KDG permease)	0	0	-0.264119	-0.399744	0.135625	0.236882	0	0	0	0
STM14_0823	SL1344_0686	STM0704	kdpC	Potassium-transporting ATPase C chain (EC 3.6.3.12) (TC 3.A.3.7.1)	0	0	0.258547	-0.225535	0.484082	-0.00291852	0	0	0	0
STM14_0822	SL1344_0685	STM0703	kdpD	Osmosensitive K+ channel histidine kinase KdpD	0	0	-0.26508	-0.492087	0.227008	0.967997	0	0	0	1
STM14_0821	SL1344_0684	STM0702	kdpE	DNA-binding response regulator KdpE	0	0	0.219404	-0.261272	0.480677	0.0988589	0	0	0	0
STM14_2142	SL1344_1700	STM1772	kdsA	2-Keto-3-deoxy-D-manno-octulosonate-8-phosphate synthase (EC 2.5.1.55)	0	0	-0.0788084	0.0139767	-0.0927851	0.350468	0	0	0	0
STM14_1117	SL1344_0925	STM0988	kdsB	3-deoxy-manno-octulosonate cytidylyltransferase (EC 2.7.7.38)	0	0	-0.415198	-0.621422	0.206224	0.89501	0	0	0	1
STM14_4486	SL1344_3690	STM3724	kdtA	3-deoxy-D-manno-octulosonic acid transferase (EC 2.4.99.12)(EC 2.4.99.13)	0	0	-0.0973099	-0.0753833	-0.0219266	0.255248	0	0	0	0
STM14_3643	SL1344_2995	STM3017	kduD	2-dehydro-3-deoxy-D-gluconate 5-dehydrogenase (EC 1.1.1.127) @ 2-deoxy-D-gluconate 3-dehydrogenase (EC 1.1.1.125)	0	0	-0.210747	-0.310959	0.100212	0.277663	0	0	0	0
STM14_3644	SL1344_2996	STM3018	kduI	4-deoxy-L-threo-5-hexosulose-uronate ketol-isomerase (EC 5.3.1.17)	0	0	0.853887	0.294477	0.559409	-0.418202	1	0	0	0
STM14_4161	SL1344_3424	STM3457	kefB	Glutathione-regulated potassium-efflux system protein KefB	1	0	2.0336	1.20418	0.829421	-0.765017	1	1	0	0
STM14_0104	SL1344_0087	STM0086	kefC	Glutathione-regulated potassium-efflux system protein KefC	0	0	-0.390999	-0.392635	0.00163645	0.366857	0	0	0	0
STM14_0855	SL1344_0718	STM0736	kgd	2-oxoglutarate dehydrogenase E1 component (EC 1.2.4.2)	1	0	-0.147605	-0.15607	0.00846566	0.489119	0	0	0	0
STM14_3252	SL1344_2618	STM2654	kgtP	Alpha-ketoglutarate permease	0	0	1.8169	-0.61255	2.42945	0.493184	1	0	1	0
STM14_0109	SL1344_0091	STM0090	ksgA	SSU rRNA (adenine(1518)-N(6)/adenine(1519)-N(6))-dimethyltransferase (EC 2.1.1.182)	0	0	-0.827935	-1.12778	0.299841	0.855809	-1	-1	0	1
STM14_5087	SL1344_4168	STM4231	lamB	Maltoporin (maltose/maltodextrin high-affinity receptor, phage lambda receptor protein)	0	0	-3.27853	-4.20048	0.921955	3.69802	-1	-1	0	1
STM14_5521	SL1344_4527	STM4600	lasT	Uncharacterized tRNA/rRNA methyltransferase LasT	0	0	0.332588	0.261275	0.0713132	-0.626485	0	0	0	0
STM14_2176	SL1344_1728	STM1800	ldcA	Muramoyltetrapeptide carboxypeptidase (EC 3.4.17.13)	0	0	-0.318291	-0.356034	0.0377425	-0.0221221	0	0	0	0
STM14_0276	SL1344_0235	STM0234	ldcC	Lysine decarboxylase 2, constitutive (EC 4.1.1.18)	0	1	-0.506776	-0.8453	0.338524	1.01971	0	-1	0	1
STM14_1991	SL1344_1577	STM1647	ldhA	D-lactate dehydrogenase (EC 1.1.1.28)	0	0	-0.191575	-0.314654	0.123079	0.515292	0	0	0	0
STM14_3163	SL1344_2545	STM2583	lepA	Translation elongation factor LepA	0	0	-0.181811	-0.15106	-0.0307515	0.571802	0	0	0	0
STM14_3162	SL1344_2544	STM2582	lepB	Signal peptidase I (EC 3.4.21.89)	0	0	0.156103	-0.19049	0.346594	0.527299	0	0	0	0
STM14_0134	SL1344_0113	STM0113	leuA	2-isopropylmalate synthase (EC 2.3.3.13)	0	0	0.985662	1.07738	-0.0917147	-0.428852	1	1	0	0
STM14_0133	SL1344_0112	STM0112	leuB	3-isopropylmalate dehydrogenase (EC 1.1.1.85)	0	0	0.189184	0.464065	-0.274881	0.266672	0	0	0	0
STM14_0132	SL1344_0111	STM0111	leuC	3-isopropylmalate dehydratase large subunit (EC 4.2.1.33)	0	0	0.43194	0.617201	-0.18526	0.143325	0	0	0	0
STM14_0131	SL1344_0110	STM0110	leuD	3-isopropylmalate dehydratase small subunit (EC 4.2.1.33)	0	0	0.288802	0.123676	0.165126	0.581256	0	0	0	0
STM14_5094	SL1344_4174	STM4237	lexA	SOS-response repressor and protease LexA (EC 3.4.21.88)	0	0	0.0942678	0.0893647	0.00490307	0.411063	0	0	0	0
STM14_3618	SL1344_2980	STM3002	lgt	Prolipoprotein diacylglyceryl transferase (EC 2.4.99.-)	0	0	0.0470878	-0.176097	0.223185	0.31024	0	0	0	0
STM14_2982	SL1344_2390	STM2427	ligA	DNA ligase (NAD(+)) (EC 6.5.1.2)	0	0	-0.218001	-0.091577	-0.126424	0.407208	0	0	0	0
STM14_4503	SL1344_3705	STM3739	ligB	DNA ligase (NAD(+)) (EC 6.5.1.2)	0	0	-0.100926	-0.417522	0.316597	0.542454	0	0	0	0
STM14_0222	SL1344_0189	STM0188	ligT	2'-5' RNA ligase	0	0	-0.644608	0.0916668	-0.736275	0.464998	0	0	0	0
STM14_0737	SL1344_0621	STM0633	lipA	Lipoyl synthase (EC 2.8.1.8)	1	0	0.472378	0.201402	0.270976	0.130084	0	0	0	0
STM14_0741	SL1344_0623	STM0635	lipB	Octanoate-[acyl-carrier-protein]-protein-N-octanoyltransferase (EC 2.3.1.181)	0	0	-0.372483	-0.337779	-0.0347036	0.644251	0	0	0	0
STM14_4289	SL1344_3529	STM3563	livH	High-affinity branched-chain amino acid transport system permease protein LivH (TC 3.A.1.4.1)	0	0	-0.104418	-0.557802	0.453384	0.516015	0	0	0	0
STM14_4294	SL1344_3532	STM3567	livJ	Branched-chain amino acid ABC transporter, amino acid-binding protein (TC 3.A.1.4.1)	0	0	-0.22658	-0.401609	0.175029	0.737306	0	0	0	0
STM14_4290	SL1344_3530	STM3564	livK	High-affinity leucine-specific transport system, periplasmic binding protein LivK (TC 3.A.1.4.1)	0	0	-0.706572	-0.425112	-0.28146	1.04416	0	0	0	1
STM14_4288	SL1344_3528	STM3562	livM	Branched-chain amino acid transport system permease protein LivM (TC 3.A.1.4.1)	0	0	0.02704	-0.338831	0.365871	0.976512	0	0	0	1
STM14_4453	SL1344_3659	STM3694	lldD	L-lactate dehydrogenase	0	0	-2.58756	-2.17216	-0.415401	2.32663	-1	-1	0	1
STM14_4451	SL1344_3657	STM3692	lldP	L-lactate permease	0	0	1.45241	0.285796	1.16662	-0.152768	1	0	0	0
STM14_4452	SL1344_3658	STM3693	lldR	Lactate-responsive regulator LldR in Enterobacteria, GntR family	0	0	0.207357	0.689068	-0.481711	0.0829393	0	0	0	0
STM14_0775	SL1344_0655	STM0666	lnt	Apolipoprotein N-acyltransferase (EC 2.3.1.-) / Copper homeostasis protein CutE	0	0	-0.64076	-0.779699	0.138939	1.09281	0	0	0	1
STM14_1085	SL1344_0899	STM0961	lolA	Outer membrane lipoprotein carrier protein LolA	0	0	-0.0516491	0.116416	-0.168065	0.0702808	0	0	0	0
STM14_2149	SL1344_1706	STM1778	lolB	Outer membrane lipoprotein LolB	0	0	0.208068	0.167119	0.0409496	0.231504	0	0	0	0
STM14_1393	SL1344_1155	STM1218	lolD	Lipoprotein-releasing system ATP-binding protein LolD	0	0	0.0577015	-0.156536	0.214238	0.17851	0	0	0	0
STM14_0533	SL1344_0444	STM0450	lon	ATP-dependent protease La (EC 3.4.21.53) Type I	1	0	-0.282835	-0.381437	0.0986021	0.759553	0	0	0	0
STM14_1212	SL1344_1008	STM1068	lonH	Lon protease homolog YcbZ	0	0	-0.653892	-0.620539	-0.0333531	0.613158	0	0	0	0
STM14_0185	SL1344_0154	STM0154	lpdA	Dihydrolipoamide dehydrogenase of pyruvate dehydrogenase complex (EC 1.8.1.4) @ Dihydrolipoamide dehydrogenase (EC 1.8.1.4)	0	0	0.997778	1.01292	-0.0151405	-0.503049	1	1	0	0
STM14_4385	SL1344_3604	STM3638	lpfC	Outer membrane usher protein LpfC	0	0	NA	NA	NA	2.1654	NA	NA	NA	1
STM14_5497	SL1344_4503	STM4576	lplA	Lipoate-protein ligase A	0	1	-0.408381	-0.364631	-0.04375	0.766958	0	0	0	0
STM14_1671	SL1344_1311	STM1377	lpp	Major outer membrane lipoprotein Lpp	1	0	-0.378639	-0.207473	-0.171166	0.231981	0	0	0	0
STM14_1670	SL1344_1310	STM1376	lppB	Major outer membrane lipoprotein Lpp	0	0	-0.326851	-0.108251	-0.2186	0.122438	0	0	0	0
STM14_0270	SL1344_0229	STM0228	lpxA	Acyl-[acyl-carrier-protein]--UDP-N-acetylglucosamine O-acyltransferase (EC 2.3.1.129)	0	0	0.118439	-0.264796	0.383235	0.530643	0	0	0	0
STM14_0271	SL1344_0230	STM0229	lpxB	Lipid-A-disaccharide synthase (EC 2.4.1.182)	0	0	-0.222993	-0.358237	0.135244	0.637889	0	0	0	0
STM14_0160	SL1344_0134	STM0134	lpxC	UDP-3-O-[3-hydroxymyristoyl] N-acetylglucosamine deacetylase (EC 3.5.1.108)	0	0	0.191042	-0.172343	0.363385	0.498723	0	0	0	0
STM14_0268	SL1344_0227	STM0226	lpxD	UDP-3-O-[3-hydroxymyristoyl] glucosamine N-acyltransferase (EC 2.3.1.191)	0	0	-0.457691	-0.738607	0.280916	0.915709	0	0	0	1
STM14_0625	SL1344_0528	STM0535	lpxH	UDP-2,3-diacylglucosamine diphosphatase (EC 3.6.1.54)	0	0	-0.801662	-0.549303	-0.252359	0.271723	-1	0	0	0
STM14_1114	SL1344_0922	STM0985	lpxK	Tetraacyldisaccharide 4'-kinase (EC 2.7.1.130)	0	0	0.000585753	-0.381063	0.381648	0.624625	0	0	0	0
STM14_5156	SL1344_4223	STM4286	lpxO	Fe(2+)/alpha-ketoglutarate-dependent dioxygenase LpxO	0	0	1.22696	1.16391	0.0630463	-0.734602	1	1	0	0
STM14_2873	SL1344_2299	STM2330	lrhA	LysR family transcriptional regulator LrhA	1	0	1.87538	1.5283	0.347078	-1.03409	1	1	0	-1
STM14_1083	SL1344_0897	STM0959	lrp	Leucine-responsive regulatory protein, regulator for leucine (or lrp) regulon and high-affinity branched-chain amino acid transport system	1	0	0.330621	0.254058	0.0765634	0.148504	0	0	0	0
STM14_0056	SL1344_0048	STM0047	lspA	Lipoprotein signal peptidase (EC 3.4.23.36)	0	0	-0.0380544	-0.354977	0.316923	1.06927	0	0	0	1
STM14_1049	SL1344_0873	STM0934	ltaA	Low-specificity L-threonine aldolase (EC 4.1.2.48)	0	0	-0.10701	-0.113891	0.0068806	0.169987	0	0	0	0
STM14_3402	SL1344_2802	STM2817	luxS	S-ribosylhomocysteine lyase (EC 4.4.1.21) @ Autoinducer-2 production protein LuxS	0	0	-0.104875	-0.11035	0.00547506	0.043462	0	0	0	0
STM14_3638	SL1344_2991	STM3013	lysA	Diaminopimelate decarboxylase (EC 4.1.1.20)	0	0	-0.5224	-0.456158	-0.0662426	1.27664	0	0	0	1
STM14_5074	SL1344_4156	STM4220	lysC	Aspartokinase (EC 2.7.2.4)	0	0	0.84583	0.782046	0.0637842	-0.0407289	1	0	0	0
STM14_2715	SL1344_2177	STM2200	lysP	Lysine-specific permease	0	0	0.0992814	0.0961936	0.00308771	0.244622	0	0	0	0
STM14_3639	SL1344_2992	STM3014	lysR	Transcriptional activator protein LysR	0	0	-0.968463	-0.241129	-0.727334	0.18896	-1	0	0	0
STM14_3672	SL1344_3016	STM3040	lysS	Lysyl-tRNA synthetase (class II) (EC 6.1.1.6)	0	0	0.0021875	0.0817333	-0.0795458	0.421326	0	0	0	0
STM14_0556	SL1344_0465	STM0472	maa	Maltose O-acetyltransferase (EC 2.3.1.79)	0	0	-0.289199	-0.123159	-0.166041	0.27344	0	0	0	0
STM14_3031	SL1344_2435	STM2472	maeB	NADP-dependent malic enzyme (EC 1.1.1.40)	0	0	-0.452257	-0.189351	-0.262907	0.766339	0	0	0	0
STM14_1362	SL1344_1126	STM1189	maf_1	Maf-like protein YceF	0	0	0.342057	0.861599	-0.519542	-0.0710699	0	1	0	0
STM14_4065	SL1344_3343	STM3371	maf_2	Septum formation protein Maf	0	0	0.0950653	-0.548115	0.64318	0.449456	0	0	0	0
STM14_5085	SL1344_4166	STM4229	malE	Maltodextrin ABC transporter, substrate-binding protein MdxE	0	0	-2.75296	-3.42182	0.668866	2.57237	-1	-1	0	1
STM14_5089	SL1344_4169	STM4232	malM	Maltose operon periplasmic protein MalM	0	0	-2.78849	-2.43704	-0.351451	2.40729	-1	-1	0	1
STM14_4232	SL1344_3481	STM3514	malP	Maltodextrin phosphorylase (EC 2.4.1.1)	0	1	-1.47033	-1.64214	0.171811	1.48878	-1	-1	0	1
STM14_4231	SL1344_3480	STM3513	malQ	4-alpha-glucanotransferase (amylomaltase) (EC 2.4.1.25)	0	0	-1.66397	-1.53141	-0.132564	1.36102	-1	-1	0	1
STM14_4234	SL1344_3482	STM3515	malT	Transcriptional activator of maltose regulon, MalT	1	0	0.216434	0.0387535	0.177681	0.150905	0	0	0	0
STM14_0475	SL1344_0396	STM0401	malZ	Maltodextrin glucosidase (EC 3.2.1.20)	0	0	-0.575332	-0.432512	-0.14282	-0.0995593	0	0	0	0
STM14_1769	SL1344_1397	STM1467	manA	Mannose-6-phosphate isomerase (EC 5.3.1.8)	0	0	0.0497044	0.00546041	0.044244	0.504568	0	0	0	0
STM14_2212	SL1344_1759	STM1830	manX	PTS system, mannose-specific IIA component / PTS system, mannose-specific IIB component (EC 2.7.1.69)	0	0	0.839641	0.580992	0.258649	0.104155	1	0	0	0
STM14_2213	SL1344_1760	STM1831	manY	PTS system, mannose-specific IIC component	0	0	0.513112	0.209413	0.3037	0.571104	0	0	0	0
STM14_2214	SL1344_1761	STM1832	manZ	PTS system, mannose-specific IID component	0	0	0.436135	0.305727	0.130409	0.331247	0	0	0	0
STM14_0255	SL1344_0216	STM0215	map	Methionine aminopeptidase (EC 3.4.11.18)	0	0	-0.363556	-0.206934	-0.156622	0.431626	0	0	0	0
STM14_1837	SL1344_1449	STM1519	marA	Multiple antibiotic resistance protein MarA	0	0	-0.954711	-0.648903	-0.305808	0.528293	-1	0	0	0
STM14_1839	SL1344_1451	STM1521	marC	UPF0056 inner membrane protein MarC	0	0	-0.149852	0.124142	-0.273993	0.461206	0	0	0	0
STM14_4529	SL1344_3725	STM3759	marT	Putative transcriptional regulator MarT	0	0	-0.620708	-0.703597	0.0828896	0.190719	0	0	0	0
STM14_3559	SL1344_2933	STM2954	mazG	Nucleoside triphosphate pyrophosphohydrolase MazG (EC 3.6.1.8)	0	0	-0.219847	-0.217586	-0.00226081	0.546228	0	0	0	0
STM14_1025	-	-	mdaA	Oxygen-insensitive NADPH nitroreductase (EC 1.-.-.-)	0	0	-0.0391171	0.240503	-0.27962	-0.553835	0	0	0	0
STM14_3852	SL1344_3153	STM3179	mdaB	Modulator of drug activity B	0	0	0.0501903	0.150843	-0.100653	0.128794	0	0	0	0
STM14_1016	SL1344_0842	STM0866	mdfA	Multidrug translocase MdfA	0	0	-0.137242	-0.0440224	-0.0932193	0.741596	0	0	0	0
STM14_4052	SL1344_3331	STM3359	mdh	Malate dehydrogenase (EC 1.1.1.37)	1	0	0.223387	0.358065	-0.134678	0.166541	0	0	0	0
STM14_0544	SL1344_0454	STM0460	mdlA	Efflux ABC transporter, permease/ATP-binding protein MdlA	0	0	-0.150448	-0.63503	0.484582	0.864073	0	0	0	0
STM14_0545	SL1344_0455	STM0461	mdlB	Efflux ABC transporter, permease/ATP-binding protein MdlB	0	0	0.045169	-0.453248	0.498417	0.652012	0	0	0	0
STM14_5456	SL1344_4472	STM4541	mdoB	Phosphatidylglycerol--membrane-oligosaccharide glycerophosphotransferase (EC 2.7.8.20)	0	0	0.379711	0.180311	0.1994	0.0316878	0	0	0	0
STM14_1315	SL1344_1086	STM1149	mdoC	Glucans biosynthesis protein C (EC 2.1.-.-)	0	0	-1.33671	-0.587664	-0.749043	0.626444	-1	0	0	0
STM14_1962	SL1344_1552	STM1622	mdoD	Glucans biosynthesis protein D precursor	0	0	-0.494045	-0.695891	0.201846	0.926388	0	0	0	1
STM14_1317	SL1344_1087	STM1150	mdoG	Glucans biosynthesis protein G precursor	0	0	-0.371541	-0.295493	-0.0760471	0.525074	0	0	0	0
STM14_1318	SL1344_1088	STM1151	mdoH	Glucans biosynthesis glucosyltransferase H (EC 2.4.1.-)	0	0	-0.343259	-0.232212	-0.111047	0.540663	0	0	0	0
STM14_5170	SL1344_4234	STM4297	melR	Melibiose operon regulatory protein MelR, AraC family	0	0	-0.297695	0.0836367	-0.381332	0.100065	0	0	0	0
STM14_4918	SL1344_4039	STM4090	menA	1,4-dihydroxy-2-naphthoate polyprenyltransferase (EC 2.5.1.74)	0	0	0.239171	0.311288	-0.0721169	0.126019	0	0	0	0
STM14_2845	SL1344_2276	STM2307	menB	Naphthoate synthase (EC 4.1.3.36)	0	0	-0.117694	-0.0432277	-0.0744665	0.220469	0	0	0	0
STM14_2844	SL1344_2275	STM2306	menC	O-succinylbenzoate synthase (EC 4.2.1.113)	0	1	-0.217865	-0.206632	-0.0112329	0.84995	0	0	0	1
STM14_2847	SL1344_2278	STM2309	menD	2-succinyl-5-enolpyruvyl-6-hydroxy-3-cyclohexene-1-carboxylic-acid synthase (EC 2.2.1.9)	0	0	-0.147544	-0.403798	0.256253	0.18697	0	0	0	0
STM14_2843	SL1344_2274	STM2305	menE	O-succinylbenzoic acid--CoA ligase (EC 6.2.1.26)	0	0	-0.450413	-0.349229	-0.101184	0.385217	0	0	0	0
STM14_2848	SL1344_2279	STM2310	menF	Isochorismate synthase (EC 5.4.4.2) @ Menaquinone-specific isochorismate synthase (EC 5.4.4.2)	0	0	-0.09916	-0.62978	0.53062	0.525925	0	0	0	0
STM14_4917	SL1344_4038	STM4089	menG	Ribonuclease E inhibitor RraA	0	0	0.0661341	-0.174585	0.240719	0.353748	0	0	0	0
STM14_2932	SL1344_2352	STM2383	mepA	Penicillin-insensitive murein endopeptidase	0	0	-0.12297	-0.542029	0.419059	0.647046	0	0	0	0
STM14_5028	SL1344_4117	STM4182	metA	Homoserine O-succinyltransferase (EC 2.3.1.46)	0	0	0.51963	0.121063	0.398567	0.303778	0	0	0	0
STM14_4928	SL1344_4049	STM4100	metB	Cystathionine gamma-synthase (EC 2.5.1.48)	0	0	0.420592	0.0271005	0.393491	0.358147	0	0	0	0
STM14_3827	SL1344_3135	STM3161	metC	Cystathionine beta-lyase (EC 4.4.1.8)	0	0	-0.10607	-0.0645783	-0.041492	0.334344	0	0	0	0
STM14_4769	SL1344_3919	STM3965	metE	5-methyltetrahydropteroyltriglutamate--homocysteine methyltransferase (EC 2.1.1.14)	0	0	0.841664	0.723801	0.117864	-0.100954	1	0	0	0
STM14_4935	SL1344_4055	STM4105	metF	5,10-methylenetetrahydrofolate reductase (EC 1.5.1.20)	0	0	0.276747	0.250424	0.0263224	-0.0293683	0	0	0	0
STM14_2658	SL1344_2132	STM2155	metG	Methionyl-tRNA synthetase (EC 6.1.1.10)	0	0	-0.0658761	-0.0197859	-0.0460902	0.250039	0	0	0	0
STM14_5035	SL1344_4123	STM4188	metH	5-methyltetrahydrofolate--homocysteine methyltransferase (EC 2.1.1.13)	0	0	0.547663	0.358018	0.189645	0.270897	0	0	0	0
STM14_4927	SL1344_4048	STM4099	metJ	Methionine repressor MetJ	0	0	-0.883122	-0.474179	-0.408943	0.532717	-1	0	0	0
STM14_3733	SL1344_3065	STM3090	metK	S-adenosylmethionine synthetase (EC 2.5.1.6)	0	0	0.318485	0.170258	0.148227	0.148622	0	0	0	0
STM14_4929	SL1344_4050	STM4101	metL	Aspartokinase (EC 2.7.2.4) / Homoserine dehydrogenase (EC 1.1.1.3)	0	0	0.0417934	-0.0804532	0.122247	0.438697	0	0	0	0
STM14_0289	SL1344_0248	STM0247	metN	Methionine ABC transporter ATP-binding protein	0	0	-0.0931776	0.161509	-0.254686	0.516423	0	0	0	0
STM14_0287	SL1344_0246	STM0245	metQ	Methionine ABC transporter substrate-binding protein	0	0	0.369828	0.522545	-0.152717	-0.0808727	0	0	0	0
STM14_4767	SL1344_3918	STM3964	metR	Transcriptional activator MetR	0	0	0.726387	0.256782	0.469606	0.348919	0	0	0	0
STM14_1391	SL1344_1153	STM1216	mfd	Transcription-repair coupling factor	0	0	-0.480152	-0.571078	0.0909267	0.716081	0	0	0	0
STM14_2696	SL1344_2166	STM2189	mglA	Galactose/methyl galactoside ABC transport system, ATP-binding protein MglA (EC 3.6.3.17)	0	0	1.22913	1.31236	-0.0832255	0.00738881	1	0	0	0
STM14_2698	SL1344_2167	STM2190	mglB	Galactose/methyl galactoside ABC transport system, D-galactose-binding periplasmic protein MglB (TC 3.A.1.2.3)	0	0	0.73507	0.60505	0.130021	-0.261882	0	0	0	0
STM14_2695	SL1344_2165	STM2188	mglC	Galactose/methyl galactoside ABC transport system, permease protein MglC (TC 3.A.1.2.3)	0	0	1.26918	0.826783	0.442398	-0.541473	1	0	0	0
STM14_1221	SL1344_1016	STM1076	mgsA	Methylglyoxal synthase (EC 4.2.3.3)	0	0	-0.309241	-0.212616	-0.096625	0.5887	0	0	0	0
STM14_5349	SL1344_4387	STM4456	mgtA	Mg(2+) transport ATPase, P-type (EC 3.6.3.2)	1	0	0.675483	0.650288	0.0251958	-0.0300195	0	0	0	0
STM14_4536	SL1344_3728	STM3763	mgtB	Mg(2+) transport ATPase, P-type (EC 3.6.3.2)	0	0	1.57457	1.30041	0.274162	-0.587273	1	1	0	0
STM14_4538	SL1344_3729	STM3764	mgtC	Mg(2+)-transport-ATPase-associated protein MgtC	0	0	1.20286	0.896713	0.306146	-0.201025	1	1	0	0
STM14_5241	SL1344_4294	STM4360	miaA	tRNA dimethylallyltransferase (EC 2.5.1.75)	1	0	-0.586844	-1.14035	0.553509	1.21994	0	-1	0	0
STM14_0781	SL1344_0659	STM0670	miaB	tRNA-i(6)A37 methylthiotransferase (EC 2.8.4.3)	0	0	0.309259	0.168222	0.141036	0.190429	0	0	0	0
STM14_5366	SL1344_4401	STM4471	miaE	tRNA-(ms[2]io[6]A)-hydroxylase	0	0	-0.862035	-0.89057	0.0285346	1.51346	-1	-1	0	1
STM14_3354	SL1344_2765	STM2782	mig-14	Transcriptional regulator	0	0	1.07605	1.22825	-0.152205	-1.02798	1	1	0	-1
STM14_2193	SL1344_1742	STM1814	minC	Septum site-determining protein MinC	0	0	0.388261	0.164574	0.223687	0.320787	0	0	0	0
STM14_2194	SL1344_1743	STM1815	minD	Septum site-determining protein MinD	1	0	0.211634	0.22442	-0.0127862	0.184262	0	0	0	0
STM14_2195	SL1344_1744	STM1816	minE	Cell division topological specificity factor MinE	0	0	0.204888	0.100204	0.104684	0.302983	0	0	0	0
STM14_4672	SL1344_3842	STM3875	mioC	Flavoprotein MioC	0	0	-0.2443	-0.205173	-0.0391274	0.531424	0	0	0	0
STM14_1560	SL1344_1221	STM1286	mipA	MltA-interacting protein MipA	0	0	0.970702	1.19102	-0.220314	-0.709664	1	1	0	0
STM14_4527	SL1344_3723	STM3757	misL	autotransporter	0	0	-0.806443	-1.05431	0.247866	0.329454	-1	-1	0	0
STM14_1799	SL1344_1418	STM1488	mlc	Mlc, transcriptional repressor of MalT (the transcriptional activator of maltose regulon) and manXYZ operon	0	0	-0.0966463	0.140198	-0.236844	0.695927	0	0	0	0
STM14_1745	SL1344_1379	STM1447	mliC	Inhibitor of vertebrate c-type lysozyme, outer membrane => MliC	0	0	0.109061	0.158361	-0.0493	0.1225	0	0	0	0
STM14_3603	SL1344_2968	STM2988	mltA	Membrane-bound lytic murein transglycosylase A	0	0	-0.12078	-0.298146	0.177366	0.466664	0	0	0	0
STM14_3420	SL1344_2811	STM2831	mltB	Membrane-bound lytic murein transglycosylase B	0	0	-0.297301	-0.623503	0.326203	0.5973	0	0	0	0
STM14_3758	SL1344_3087	STM3112	mltC	Membrane-bound lytic murein transglycosylase C (EC 3.2.1.n1)	0	0	0.187338	0.0133379	0.174	0.0775793	0	0	0	0
STM14_2928	SL1344_2348	STM2379	mnmC	tRNA (5-methylaminomethyl-2-thiouridylate)-methyltransferase (EC 2.1.1.61) / FAD-dependent cmnm(5)s(2)U34 oxidoreductase	0	0	-0.212824	-0.208535	-0.00428966	0.616534	0	0	0	0
STM14_2962	SL1344_2376	STM2408	mntH	Manganese transport protein MntH	0	0	0.728328	0.67189	0.0564382	-0.281108	0	0	0	0
STM14_930	SL1344_0778	STM0802	moaA	Cyclic pyranopterin phosphate synthase (MoaA) (EC 4.1.99.18)	0	0	-0.331717	-0.53492	0.203203	0.737006	0	0	0	0
STM14_931	SL1344_0779	STM0803	moaB	Molybdenum cofactor biosynthesis protein MoaB	0	0	0.336301	0.261257	0.0750439	-0.222585	0	0	0	0
STM14_932	SL1344_0780	STM0804	moaC	Cyclic pyranopterin monophosphate synthase accessory protein	0	0	-0.0850471	-0.0414906	-0.0435565	0.336398	0	0	0	0
STM14_933	SL1344_0781	STM0805	moaD	Molybdopterin synthase sulfur carrier subunit	0	0	0.164206	0.191056	-0.0268498	-0.990824	0	0	0	0
STM14_934	SL1344_0782	STM0806	moaE	Molybdopterin synthase catalytic subunit MoaE (EC 2.8.1.12)	0	0	-0.336346	-0.613533	0.277188	0.519579	0	0	0	0
STM14_4803	SL1344_3942	STM3994	mobA	Molybdenum cofactor guanylyltransferase (EC 2.7.7.77)	0	0	0.0915565	-0.398108	0.489665	0.824719	0	0	0	1
STM14_4802	SL1344_3941	STM3993	mobB	Molybdopterin-guanine dinucleotide biosynthesis protein MobB	0	0	-0.00961306	0.0689274	-0.0785404	0.514185	0	0	0	0
STM14_0417	SL1344_0352	STM0357	mod	Type III restriction-modification system StyLTI enzyme mod (EC 2.1.1.72); Type III restriction-modification system methylation subunit (EC 2.1.1.72)	0	0	-0.0454297	-0.103168	0.0577386	0.485887	0	0	0	0
STM14_0907	SL1344_0758	STM0781	modA	Molybdenum ABC transporter, substrate-binding protein ModA	0	0	0.43337	0.253966	0.179404	0.267893	0	0	0	0
STM14_0908	SL1344_0759	STM0782	modB	Molybdenum ABC transporter permease protein ModB	0	0	0.305436	-0.0469481	0.352384	0.807064	0	0	0	0
STM14_0909	SL1344_0760	STM0783	modC	Molybdenum ABC transporter ATP-binding protein ModC	0	0	0.835903	-0.366305	1.20221	0.847013	1	0	0	1
STM14_0905	SL1344_0756	STM0779	modE	DNA-binding domain of ModE / Molybdate-binding domain of ModE	0	0	0.224378	0.343713	-0.119335	0.0942711	0	0	0	0
STM14_0904	SL1344_0755	STM0778	modF	Putative molybdenum transport ATP-binding protein modF	0	0	0.559708	0.286838	0.27287	0.185226	0	0	0	0
STM14_988	SL1344_0822	STM0846	moeA	Molybdopterin molybdenumtransferase (EC 2.10.1.1)	0	0	-0.0544145	0.33692	-0.391335	0.21619	0	0	0	0
STM14_987	SL1344_0821	STM0845	moeB	Molybdopterin-synthase adenylyltransferase (EC 2.7.7.80)	0	0	-0.106333	0.32895	-0.435283	0.712917	0	0	0	0
STM14_0008	SL1344_0008	STM0008	mogA	Molybdopterin adenylyltransferase (EC 2.7.7.75)	0	0	-0.353824	-0.242907	-0.110917	0.542027	0	0	0	0
STM14_2338	SL1344_1858	STM1923	motA	Flagellar motor rotation protein MotA	1	0	0.679694	1.26395	-0.584254	-1.29629	0	0	0	0
STM14_5304	SL1344_4349	STM4416	mpl	UDP-N-acetylmuramate:L-alanyl-gamma-D-glutamyl-meso-diaminopimelate ligase (EC 6.3.2.-)	0	0	0.24525	0.047708	0.197542	0.362769	0	0	0	0
STM14_2027	SL1344_1609	STM1679	mppA	Periplasmic Murein Peptide-Binding Protein MppA	1	0	0.0501147	-0.0937536	0.143868	0.141266	0	0	0	0
STM14_0146	SL1344_0120	STM0120	mraW	16S rRNA (cytosine(1402)-N(4))-methyltransferase EC 2.1.1.199)	0	1	0.314852	0.0397095	0.275143	0.318594	0	0	0	0
STM14_0151	SL1344_0125	STM0125	mraY	Phospho-N-acetylmuramoyl-pentapeptide-transferase (EC 2.7.8.13)	0	1	-0.0445329	0.0636257	-0.108159	0.455835	0	0	0	0
STM14_4205	SL1344_3460	STM3493	mrcA	Multimodular transpeptidase-transglycosylase (EC 2.4.1.129) (EC 3.4.-.-)	0	0	0.0993007	-0.160056	0.259357	0.46286	0	0	0	0
STM14_0226	SL1344_0191	STM0190	mrcB	Multimodular transpeptidase-transglycosylase (EC 2.4.1.129) (EC 3.4.-.-)	0	0	-0.247917	-0.417045	0.169128	0.499429	0	0	0	0
STM14_0748	SL1344_0628	STM0640	mrdA	Penicillin-binding protein 2 (PBP-2)	0	0	-0.0762181	-0.401226	0.325008	0.873383	0	0	0	1
STM14_0747	SL1344_0627	STM0639	mrdB	Rod shape-determining protein RodA	0	0	-0.107918	-0.339287	0.231369	0.296976	0	0	0	0
STM14_4068	SL1344_3346	STM3374	mreB	Rod shape-determining protein MreB	0	0	0.185588	0.181602	0.0039861	0.239299	0	0	0	0
STM14_4067	SL1344_3345	STM3373	mreC	Rod shape-determining protein MreC	0	0	0.0063643	-0.228606	0.23497	0.514659	0	0	0	0
STM14_4066	SL1344_3344	STM3372	mreD	Rod shape-determining protein MreD	0	0	0.04318	-0.86036	0.90354	0.641501	0	-1	0	0
STM14_2657	SL1344_2131	STM2154	mrp	[4Fe-4S] cluster assembly scaffold protein Mrp (=ApbC)	0	0	-0.244564	-0.14478	-0.0997844	0.424179	0	0	0	0
STM14_5439	SL1344_4458	STM4527	mrr	Mrr restriction system protein	0	0	-0.310076	-0.453178	0.143103	0.719169	0	0	0	0
STM14_1113	SL1344_0921	STM0984	msbA	Lipid A export permease/ATP-binding protein MsbA	0	0	-0.0949306	-0.264147	0.169216	0.541555	0	0	0	0
STM14_2297	SL1344_1823	STM1889	msbB	Lipid A biosynthesis myristoyltransferase (EC 2.3.1.243)	0	0	-0.423414	-0.643271	0.219857	0.67271	0	0	0	0
STM14_4113	SL1344_3377	STM3410	mscL	Large-conductance mechanosensitive channel	0	0	-1.08717	-1.26817	0.181003	0.963145	-1	-1	0	0
STM14_1492	SL1344_1180	STM1241	msgA	hypothetical protein	0	0	-0.404461	-0.36242	-0.0420411	0.270159	0	0	0	0
STM14_5294	SL1344_4341	STM4408	msrA	Peptide methionine sulfoxide reductase MsrA (EC 1.8.4.11)	0	0	0.932122	1.20783	-0.275713	-1.03332	1	1	0	-1
STM14_1320	SL1344_1090	STM1153	msyB	Acidic protein msyB	0	0	0.0671097	0.216813	-0.149703	-0.377748	0	0	0	0
STM14_4014	SL1344_3298	STM3326	mtgA	Monofunctional biosynthetic peptidoglycan transglycosylase	0	0	-0.458537	-0.156691	-0.301846	0.530172	0	0	0	0
STM14_4443	SL1344_3650	STM3685	mtlA	PTS system, mannitol-specific IIC component / PTS system, mannitol-specific IIB component (EC 2.7.1.69) / PTS system, mannitol-specific IIA component	0	0	0.498026	0.424388	0.0736378	0.00187564	0	0	0	0
STM14_4444	SL1344_3651	STM3686	mtlD	Mannitol-1-phosphate 5-dehydrogenase (EC 1.1.1.17)	0	0	-0.00513262	0.0426759	-0.0478085	0.310245	0	0	0	0
STM14_4445	SL1344_3652	STM3687	mtlR	Mannitol operon repressor	0	0	0.206138	-0.412722	0.618861	0.202803	0	0	0	0
STM14_3961	SL1344_3252	STM3279	mtr	Tryptophan-specific transport protein	0	0	-0.085265	-0.264816	0.179551	-0.058673	0	0	0	0
STM14_3889	SL1344_3186	STM3212	mug	G/U mismatch-specific uracil DNA glycosylase (EC 3.2.2.28)	0	0	-1.2131	-0.719668	-0.493434	0.657668	-1	0	0	0
STM14_1124	SL1344_0931	STM0994	mukB	Chromosome partition protein MukB	0	0	0.494552	0.352357	0.142195	0.121958	0	0	0	0
STM14_1123	SL1344_0930	STM0993	mukE	Chromosome partition protein MukE	0	0	0.825395	0.353743	0.471652	-0.0855898	1	0	0	0
STM14_1122	SL1344_0929	STM0992	mukF	Chromosome partition protein MukF	0	0	0.0865022	-0.0160775	0.10258	0.542671	0	0	0	0
STM14_3994	SL1344_3279	STM3307	murA	UDP-N-acetylglucosamine 1-carboxyvinyltransferase (EC 2.5.1.7)	0	0	0.0890992	0.0398582	0.049241	0.437244	0	0	0	0
STM14_4973	SL1344_4081	STM4137	murB	UDP-N-acetylenolpyruvoylglucosamine reductase (EC 1.3.1.98)	0	0	-0.0805879	0.0519443	-0.132532	0.482103	0	0	0	0
STM14_0155	SL1344_0129	STM0129	murC	UDP-N-acetylmuramate--alanine ligase (EC 6.3.2.8)	0	0	0.0449358	0.0758967	-0.0309609	0.341419	0	0	0	0
STM14_0152	SL1344_0126	STM0126	murD	UDP-N-acetylmuramoylalanine--D-glutamate ligase (EC 6.3.2.9)	0	0	0.228348	0.133595	0.0947527	0.405001	0	0	0	0
STM14_0149	SL1344_0123	STM0123	murE	UDP-N-acetylmuramoylalanyl-D-glutamate--2,6-diaminopimelate ligase (EC 6.3.2.13)	0	0	0.117772	-0.0285266	0.146298	0.413143	0	0	0	0
STM14_0150	SL1344_0124	STM0124	murF	UDP-N-acetylmuramoyl-tripeptide--D-alanyl-D-alanine ligase (EC 6.3.2.10)	0	0	0.118806	-0.218266	0.337072	0.62502	0	0	0	0
STM14_0154	SL1344_0128	STM0128	murG	UDP-N-acetylglucosamine--N-acetylmuramyl-(pentapeptide) pyrophosphoryl-undecaprenol N-acetylglucosamine transferase (EC 2.4.1.227)	1	0	0.0927305	-0.323688	0.416419	0.736934	0	0	0	0
STM14_4966	SL1344_4080	STM4131	murI	Glutamate racemase (EC 5.1.1.3)	0	0	-0.265846	-0.583039	0.317193	0.839301	0	0	0	0
STM14_3151	SL1344_2533	STM2571	murQ	N-acetylmuramic acid 6-phosphate etherase (EC 4.2.1.126)	0	0	0.277806	0.704903	-0.427097	-0.312811	0	0	0	0
STM14_3627	SL1344_2983	STM3005	mutH	DNA mismatch repair endonuclease MutH	0	0	0.0235343	0.0274719	-0.00393757	1.01092	0	0	0	1
STM14_5240	SL1344_4293	STM4359	mutL	DNA mismatch repair protein MutL	0	0	-0.160752	-0.531071	0.37032	0.786132	0	0	0	0
STM14_4488	SL1344_3692	STM3726	mutM	Formamidopyrimidine-DNA glycosylase (EC 3.2.2.23)	0	0	-0.342996	-0.430979	0.0879832	1.11996	0	0	0	1
STM14_3511	SL1344_2888	STM2909	mutS	DNA mismatch repair protein MutS	0	0	-0.102764	-0.147641	0.0448765	0.668623	0	0	0	0
STM14_0163	SL1344_0137	STM0137	mutT	Mutator MutT protein (7,8-dihydro-8-oxoguanine-triphosphatase) (EC 3.6.1.-)	0	0	-0.456835	-0.396524	-0.0603109	0.0810678	0	0	0	0
STM14_3755	SL1344_3085	STM3110	mutY	A/G-specific adenine glycosylase (EC 3.2.2.-)	0	0	-0.190943	-0.162515	-0.0284272	0.336216	0	0	0	0
STM14_1338	SL1344_1106	STM1169	mviM	Virulence factor MviM	0	0	-0.405201	-0.308794	-0.0964076	0.616914	0	0	0	0
STM14_1340	SL1344_1107	STM1170	mviN	Proposed peptidoglycan lipid II flippase MurJ	1	0	-0.51552	-0.364021	-0.151499	1.09836	0	0	0	1
STM14_0057	-	-	STM14_0057	-	0	0	NA	NA	NA	0.54973	NA	NA	NA	0
STM14_0079	-	-	STM14_0079	-	0	0	NA	NA	NA	0.5241	NA	NA	NA	0
STM14_0144	-	-	STM14_0144	-	0	0	NA	NA	NA	1.3915	NA	NA	NA	1
STM14_0215	-	-	STM14_0215	-	0	0	NA	NA	NA	1.01362	NA	NA	NA	0
STM14_0224	-	-	STM14_0224	-	0	0	NA	NA	NA	0.491934	NA	NA	NA	0
STM14_0256	-	-	STM14_0256	-	0	0	-2.5538	-0.562741	-1.99106	1.08312	-1	0	0	0
STM14_0262	-	-	STM14_0262	-	0	0	NA	NA	NA	0.722142	NA	NA	NA	0
STM14_0293	-	-	STM14_0293	-	0	0	NA	NA	NA	-0.148205	NA	NA	NA	0
STM14_0294	-	-	STM14_0294	-	0	0	NA	NA	NA	-0.0151065	NA	NA	NA	0
STM14_0295	-	-	STM14_0295	-	0	0	NA	NA	NA	-0.088823	NA	NA	NA	0
STM14_0296	-	-	STM14_0296	-	0	0	-0.966208	-0.635387	-0.330821	0.581508	-1	0	0	0
STM14_0297	-	-	STM14_0297	-	0	0	NA	NA	NA	0.0113994	NA	NA	NA	0
STM14_0298	-	-	STM14_0298	-	0	0	NA	NA	NA	0.229804	NA	NA	NA	0
STM14_0299	-	-	STM14_0299	-	0	0	NA	NA	NA	-0.165237	NA	NA	NA	0
STM14_0311	-	-	STM14_0311	-	0	0	NA	NA	NA	-0.165458	NA	NA	NA	0
STM14_0380	-	-	STM14_0380	-	0	0	NA	NA	NA	0.298504	NA	NA	NA	0
STM14_0442	-	-	STM14_0442	-	0	0	NA	NA	NA	-0.0430282	NA	NA	NA	0
STM14_0451	-	-	STM14_0451	-	0	0	0.159573	0.140471	0.0191023	0.449344	0	0	0	0
STM14_0479	-	-	STM14_0479	-	0	0	NA	NA	NA	0.606135	NA	NA	NA	0
STM14_0487	-	-	STM14_0487	-	0	0	NA	NA	NA	1.90015	NA	NA	NA	1
STM14_0488	-	-	STM14_0488	-	0	0	NA	NA	NA	0.956404	NA	NA	NA	0
STM14_0526	-	-	STM14_0526	-	0	0	NA	NA	NA	1.44671	NA	NA	NA	1
STM14_0531	-	-	STM14_0531	-	0	0	NA	NA	NA	0.817823	NA	NA	NA	0
STM14_0551	-	-	STM14_0551	-	0	0	NA	NA	NA	0.0593329	NA	NA	NA	0
STM14_0646	-	-	STM14_0646	-	0	0	NA	NA	NA	-0.271737	NA	NA	NA	0
STM14_06470	-	-	STM14_06470	-	0	0	0.399598	0.648996	-0.249398	-0.344943	0	0	0	0
STM14_0653	-	-	STM14_0653	-	0	0	NA	NA	NA	-0.735321	NA	NA	NA	0
STM14_06610	-	-	STM14_06610	-	0	0	NA	NA	NA	-0.133848	NA	NA	NA	0
STM14_0677	-	-	STM14_0677	-	0	0	NA	NA	NA	1.1821	NA	NA	NA	1
STM14_0698	-	-	STM14_0698	-	0	0	NA	NA	NA	-1.31656	NA	NA	NA	0
STM14_0735	-	-	STM14_0735	-	0	0	NA	NA	NA	0.447171	NA	NA	NA	0
STM14_0738	-	-	STM14_0738	-	0	0	NA	NA	NA	1.09124	NA	NA	NA	0
STM14_0784	-	-	STM14_0784	-	0	0	NA	NA	NA	-0.449212	NA	NA	NA	0
STM14_0785	-	-	STM14_0785	-	0	0	NA	NA	NA	-0.454789	NA	NA	NA	0
STM14_0786	-	-	STM14_0786	-	0	0	NA	NA	NA	0.0486617	NA	NA	NA	0
STM14_0787	-	-	STM14_0787	-	0	0	NA	NA	NA	-0.191651	NA	NA	NA	0
STM14_0788	-	-	STM14_0788	-	0	0	NA	NA	NA	-0.257898	NA	NA	NA	0
STM14_0789	-	-	STM14_0789	-	0	0	NA	NA	NA	0.143287	NA	NA	NA	0
STM14_0790	-	-	STM14_0790	-	0	0	NA	NA	NA	0.109167	NA	NA	NA	0
STM14_0864	-	-	STM14_0864	-	0	0	-1.71536	-1.46936	-0.245995	1.90592	-1	-1	0	1
STM14_0874	-	-	STM14_0874	-	0	0	NA	NA	NA	0.783391	NA	NA	NA	0
STM14_0875	-	-	STM14_0875	-	0	0	NA	NA	NA	0.477371	NA	NA	NA	0
STM14_0876	-	-	STM14_0876	-	0	0	NA	NA	NA	0.468159	NA	NA	NA	0
STM14_0877	-	-	STM14_0877	-	0	0	NA	NA	NA	0.626548	NA	NA	NA	0
STM14_0878	-	-	STM14_0878	-	0	0	NA	NA	NA	0.488337	NA	NA	NA	0
STM14_0897	-	-	STM14_0897	-	0	0	NA	NA	NA	0.530736	NA	NA	NA	0
STM14_0925	-	-	STM14_0925	-	0	0	NA	NA	NA	0.914458	NA	NA	NA	0
STM14_1060	-	-	STM14_1060	-	0	0	0.281364	-0.410955	0.692318	0.486683	0	0	0	0
STM14_1071	-	-	STM14_1071	-	0	0	NA	NA	NA	0.988601	NA	NA	NA	0
STM14_1087	-	-	STM14_1087	-	0	0	NA	NA	NA	0.400149	NA	NA	NA	0
STM14_1097	SL1344_0908	STM0971	STM14_1097	-	0	0	NA	NA	NA	0.750712	NA	NA	NA	0
STM14_1163	SL1344_0962	STM1023	STM14_1163	-	0	0	0.166853	-0.163793	0.330645	0.519133	0	0	0	0
STM14_1196	SL1344_0994	STM1054	STM14_1196	-	0	0	-1.74939	1.21431	-2.9637	-0.543515	-1	0	0	0
STM14_1231	-	-	STM14_1231	-	0	0	NA	NA	NA	0.72237	NA	NA	NA	0
STM14_1245	-	-	STM14_1245	-	0	0	NA	NA	NA	0.493475	NA	NA	NA	0
STM14_1278	-	-	STM14_1278	-	0	0	1.34166	1.45329	-0.111629	-0.446858	1	1	0	0
STM14_1283	-	-	STM14_1283	-	0	0	2.83927	2.5396	0.299668	-2.64786	1	1	0	-1
STM14_1284	-	-	STM14_1284	-	0	0	NA	NA	NA	-1.74733	NA	NA	NA	-1
STM14_1297	-	-	STM14_1297	-	0	0	NA	NA	NA	0.994696	NA	NA	NA	0
STM14_1399	-	-	STM14_1399	-	0	0	NA	NA	NA	1.20178	NA	NA	NA	1
STM14_1438	SL1344_2585	-	STM14_1438	-	0	0	-0.104919	0.20103	-0.305949	0.34627	0	0	0	0
STM14_1448	-	-	STM14_1448	-	0	0	-0.550992	0.222277	-0.77327	-0.353637	0	0	0	0
STM14_1449	-	-	STM14_1449	-	0	0	-0.688602	0.214894	-0.903496	0.283358	0	0	0	0
STM14_1480	-	-	STM14_1480	-	0	0	1.23611	1.49697	-0.260854	-1.28797	1	1	0	0
STM14_1494	-	-	STM14_1494	-	0	0	NA	NA	NA	-0.173787	NA	NA	NA	0
STM14_1503	-	-	STM14_1503	-	0	0	NA	NA	NA	-1.50319	NA	NA	NA	0
STM14_1504	-	-	STM14_1504	-	0	0	NA	NA	NA	-1.1709	NA	NA	NA	-1
STM14_1522	-	-	STM14_1522	-	0	0	NA	NA	NA	0.406634	NA	NA	NA	0
STM14_1540	-	-	STM14_1540	-	0	0	0.501255	0.369401	0.131854	0.06674	0	0	0	0
STM14_1541	-	-	STM14_1541	-	0	0	-0.260553	-0.114095	-0.146458	0.308815	0	0	0	0
STM14_1554	-	-	STM14_1554	-	0	0	1.73987	2.16464	-0.424764	-2.25934	1	1	0	-1
STM14_1564	-	-	STM14_1564	-	0	0	NA	NA	NA	1.61812	NA	NA	NA	1
STM14_1593	-	-	STM14_1593	-	0	0	NA	NA	NA	-0.626293	NA	NA	NA	0
STM14_1618	-	-	STM14_1618	-	0	0	NA	NA	NA	0.997245	NA	NA	NA	0
STM14_1656	-	-	STM14_1656	-	0	0	NA	NA	NA	0.96865	NA	NA	NA	0
STM14_1692	-	-	STM14_1692	-	0	0	NA	NA	NA	0.517523	NA	NA	NA	0
STM14_1720	-	-	STM14_1720	-	0	0	NA	NA	NA	-1.08313	NA	NA	NA	-1
STM14_1721	-	-	STM14_1721	-	0	0	NA	NA	NA	-1.31959	NA	NA	NA	-1
STM14_1728	-	-	STM14_1728	-	0	0	0.30256	0.677957	-0.375397	-0.214624	0	0	0	0
STM14_1761	-	-	STM14_1761	-	0	0	-0.210049	-0.618851	0.408802	0.728215	0	0	0	0
STM14_1816	-	-	STM14_1816	-	0	0	NA	NA	NA	0.354219	NA	NA	NA	0
STM14_1833	-	-	STM14_1833	-	0	0	NA	NA	NA	-0.396004	NA	NA	NA	0
STM14_1870	SL1344_1479	STM1550	STM14_1870	-	0	0	-0.0645683	-0.0826716	0.0181034	1.33412	0	0	0	1
STM14_1911	-	-	STM14_1911	-	0	0	NA	NA	NA	-0.461854	NA	NA	NA	0
STM14_1919	-	-	STM14_1919	-	0	0	NA	NA	NA	1.04125	NA	NA	NA	0
STM14_1932	-	-	STM14_1932	-	0	0	0.103919	-0.56287	0.666789	0.11029	0	0	0	0
STM14_1933	-	-	STM14_1933	-	0	0	NA	NA	NA	0.869531	NA	NA	NA	0
STM14_2019	-	-	STM14_2019	-	0	0	0.388453	0.597179	-0.208725	-0.45112	0	0	0	0
STM14_2076	-	-	STM14_2076	-	0	0	NA	NA	NA	0.327491	NA	NA	NA	0
STM14_2104	-	-	STM14_2104	-	0	0	0.338078	0.234522	0.103556	-0.257331	0	0	0	0
STM14_2124	-	-	STM14_2124	-	0	0	NA	NA	NA	-0.301792	NA	NA	NA	0
STM14_2125	-	-	STM14_2125	-	0	0	NA	NA	NA	1.061	NA	NA	NA	0
STM14_2126	-	-	STM14_2126	-	0	0	NA	NA	NA	-0.322244	NA	NA	NA	0
STM14_2224	-	-	STM14_2224	-	0	0	NA	NA	NA	0.451444	NA	NA	NA	0
STM14_2229	-	-	STM14_2229	-	0	0	NA	NA	NA	0.317512	NA	NA	NA	0
STM14_2270	-	-	STM14_2270	-	0	0	0.799066	0.827865	-0.0287994	0.198839	0	0	0	0
STM14_2277	-	-	STM14_2277	-	0	0	NA	NA	NA	0.798362	NA	NA	NA	0
STM14_2360	-	-	STM14_2360	-	0	0	NA	NA	NA	0.115152	NA	NA	NA	0
STM14_2361	-	-	STM14_2361	-	0	0	NA	NA	NA	-0.330813	NA	NA	NA	0
STM14_2362	-	-	STM14_2362	-	0	0	NA	NA	NA	0.674597	NA	NA	NA	0
STM14_2406	-	-	STM14_2406	-	0	0	NA	NA	NA	0.314439	NA	NA	NA	0
STM14_2419	-	-	STM14_2419	-	0	0	NA	NA	NA	-2.04882	NA	NA	NA	0
STM14_2425	-	-	STM14_2425	-	0	0	NA	NA	NA	0.477211	NA	NA	NA	0
STM14_2426	-	-	STM14_2426	-	0	0	NA	NA	NA	0.840237	NA	NA	NA	0
STM14_2455	SL1344_1953	-	STM14_2455	-	0	0	-0.569012	-0.369339	-0.199673	0.086483	0	0	0	0
STM14_2486	-	-	STM14_2486	-	0	0	NA	NA	NA	-0.616152	NA	NA	NA	0
STM14_2488	-	-	STM14_2488	-	0	0	NA	NA	NA	-0.605152	NA	NA	NA	0
STM14_2499	-	-	STM14_2499	-	0	0	NA	NA	NA	-0.568002	NA	NA	NA	0
STM14_2502	-	-	STM14_2502	-	0	0	NA	NA	NA	-0.607929	NA	NA	NA	0
STM14_2549	-	-	STM14_2549	-	0	0	0.102083	-0.205579	0.307662	0.771618	0	0	0	0
STM14_2562	-	-	STM14_2562	-	0	0	0.402467	-0.486638	0.889105	0.456549	0	0	0	0
STM14_2699	-	-	STM14_2699	-	0	0	NA	NA	NA	0.903648	NA	NA	NA	0
STM14_2706	-	-	STM14_2706	-	0	0	-0.975756	-0.126367	-0.849389	-0.189309	-1	0	0	0
STM14_2716	-	-	STM14_2716	-	0	0	NA	NA	NA	-0.874084	NA	NA	NA	0
STM14_2755	-	-	STM14_2755	-	0	0	NA	NA	NA	-0.360758	NA	NA	NA	0
STM14_2871	-	-	STM14_2871	-	0	0	NA	NA	NA	1.36317	NA	NA	NA	0
STM14_2880	-	-	STM14_2880	-	0	0	NA	NA	NA	0.770914	NA	NA	NA	0
STM14_2881	-	-	STM14_2881	-	0	0	NA	NA	NA	1.37004	NA	NA	NA	1
STM14_2911	-	-	STM14_2911	-	0	0	NA	NA	NA	0.665507	NA	NA	NA	0
STM14_2945	-	-	STM14_2945	-	0	0	NA	NA	NA	0.0109734	NA	NA	NA	0
STM14_2965	-	-	STM14_2965	-	0	0	NA	NA	NA	0.38054	NA	NA	NA	0
STM14_2966	-	-	STM14_2966	-	0	0	NA	NA	NA	0.38712	NA	NA	NA	0
STM14_2970	-	-	STM14_2970	-	0	0	NA	NA	NA	0.583071	NA	NA	NA	0
STM14_2971	-	-	STM14_2971	-	0	0	NA	NA	NA	0.639677	NA	NA	NA	0
STM14_2972	-	-	STM14_2972	-	0	0	NA	NA	NA	0.520735	NA	NA	NA	0
STM14_2973	-	-	STM14_2973	-	0	0	NA	NA	NA	0.510142	NA	NA	NA	0
STM14_2986	-	-	STM14_2986	-	0	0	NA	NA	NA	0.297282	NA	NA	NA	0
STM14_2988	-	-	STM14_2988	-	0	0	0.264155	-0.670764	0.93492	0.930943	0	0	0	0
STM14_3040	-	-	STM14_3040	-	0	0	NA	NA	NA	0.125532	NA	NA	NA	0
STM14_3109	-	-	STM14_3109	-	0	0	NA	NA	NA	1.44276	NA	NA	NA	1
STM14_3122	-	-	STM14_3122	-	0	0	NA	NA	NA	0.254331	NA	NA	NA	0
STM14_3166	SL1344_2547	STM2585	STM14_3166	-	1	0	-0.641927	-0.0373622	-0.604565	-0.589501	0	0	0	0
STM14_3167	SL1344_2549	STM2585A	STM14_3167	-	0	0	1.09932	1.36149	-0.262174	-1.57781	1	1	0	-1
STM14_3200	-	-	STM14_3200	-	0	0	NA	NA	NA	0.548758	NA	NA	NA	0
STM14_3211	-	-	STM14_3211	-	0	0	-0.397516	0.123299	-0.520815	0.246932	0	0	0	0
STM14_3217	-	-	STM14_3217	-	0	0	-0.42354	-0.909894	0.486354	0.269085	0	-1	0	0
STM14_3220	-	-	STM14_3220	-	0	0	-1.505	-1.35476	-0.150245	1.62801	-1	-1	0	1
STM14_3235	-	-	STM14_3235	-	0	0	-0.75564	-0.876446	0.120806	1.18668	0	-1	0	1
STM14_3236	-	-	STM14_3236	-	0	0	NA	NA	NA	-1.04778	NA	NA	NA	0
STM14_3249	-	-	STM14_3249	-	0	0	-0.869751	-0.972135	0.102384	0.389125	-1	0	0	0
STM14_3254	-	-	STM14_3254	-	0	0	NA	NA	NA	0.032752	NA	NA	NA	0
STM14_3256	-	-	STM14_3256	-	0	0	NA	NA	NA	0.00867186	NA	NA	NA	0
STM14_3257	-	-	STM14_3257	-	0	0	NA	NA	NA	-0.283783	NA	NA	NA	0
STM14_3258	-	-	STM14_3258	-	0	0	NA	NA	NA	-0.151708	NA	NA	NA	0
STM14_3267	-	-	STM14_3267	-	0	0	0.342488	0.809731	-0.467243	-0.382161	0	1	0	0
STM14_3287	-	-	STM14_3287	-	0	0	NA	NA	NA	0.761849	NA	NA	NA	0
STM14_3291	-	-	STM14_3291	-	0	0	NA	NA	NA	1.78784	NA	NA	NA	1
STM14_3313	SL1344_2732	STM2748	STM14_3313	-	0	0	-0.0356727	-0.166431	0.130758	0.466221	0	0	0	0
STM14_3333	SL1344_2751	STM2766	STM14_3333	-	0	0	-1.04829	-1.04335	-0.00493486	0.698809	-1	-1	0	0
STM14_3353	-	-	STM14_3353	-	0	0	0.332372	0.596688	-0.264316	-0.19516	0	0	0	0
STM14_3406	-	-	STM14_3406	-	0	0	NA	NA	NA	-0.512997	NA	NA	NA	0
STM14_3407	-	-	STM14_3407	-	0	0	NA	NA	NA	-0.504452	NA	NA	NA	0
STM14_3408	-	-	STM14_3408	-	0	0	NA	NA	NA	-0.378332	NA	NA	NA	0
STM14_3409	-	-	STM14_3409	-	0	0	NA	NA	NA	-0.358563	NA	NA	NA	0
STM14_3410	-	-	STM14_3410	-	0	0	NA	NA	NA	0.531131	NA	NA	NA	0
STM14_3415	-	-	STM14_3415	-	0	0	NA	NA	NA	1.42319	NA	NA	NA	1
STM14_3435	-	-	STM14_3435	-	0	0	NA	NA	NA	1.69372	NA	NA	NA	1
STM14_3500	SL1344_2880	STM2901	STM14_3500	-	1	0	-0.315383	0.226866	-0.542249	-0.224248	0	0	0	0
STM14_3535	-	-	STM14_3535	-	0	0	NA	NA	NA	1.88097	NA	NA	NA	1
STM14_3575	-	-	STM14_3575	-	0	0	NA	NA	NA	-0.976959	NA	NA	NA	0
STM14_3604	-	-	STM14_3604	-	0	0	NA	NA	NA	0.307384	NA	NA	NA	0
STM14_3605	-	-	STM14_3605	-	0	0	NA	NA	NA	0.304438	NA	NA	NA	0
STM14_3619	-	-	STM14_3619	-	0	0	NA	NA	NA	1.84195	NA	NA	NA	1
STM14_3631	-	-	STM14_3631	-	0	0	NA	NA	NA	0.395895	NA	NA	NA	0
STM14_3668	-	-	STM14_3668	-	0	0	NA	NA	NA	0.499198	NA	NA	NA	0
STM14_3762	-	-	STM14_3762	-	0	0	0.7773	0.656768	0.120531	-0.542369	0	0	0	0
STM14_3765	-	-	STM14_3765	-	0	0	NA	NA	NA	-1.49526	NA	NA	NA	-1
STM14_3819	-	-	STM14_3819	-	0	0	NA	NA	NA	0.461636	NA	NA	NA	0
STM14_3860	-	-	STM14_3860	-	0	0	NA	NA	NA	0.347194	NA	NA	NA	0
STM14_3875	-	-	STM14_3875	-	0	0	NA	NA	NA	0.720414	NA	NA	NA	0
STM14_3884	-	-	STM14_3884	-	0	0	NA	NA	NA	0.323749	NA	NA	NA	0
STM14_3890	-	-	STM14_3890	-	0	0	NA	NA	NA	-0.396077	NA	NA	NA	0
STM14_3965	-	-	STM14_3965	-	0	0	NA	NA	NA	1.22379	NA	NA	NA	1
STM14_3972	-	-	STM14_3972	-	0	0	NA	NA	NA	0.284005	NA	NA	NA	0
STM14_3975	-	-	STM14_3975	-	0	0	NA	NA	NA	0.823246	NA	NA	NA	0
STM14_3996	-	-	STM14_3996	-	0	0	NA	NA	NA	0.692321	NA	NA	NA	0
STM14_4075	-	-	STM14_4075	-	0	0	NA	NA	NA	0.977392	NA	NA	NA	0
STM14_4096	-	-	STM14_4096	-	0	0	NA	NA	NA	0.34791	NA	NA	NA	0
STM14_4097	-	-	STM14_4097	-	0	0	NA	NA	NA	0.741114	NA	NA	NA	0
STM14_4098	-	-	STM14_4098	-	0	0	NA	NA	NA	0.221598	NA	NA	NA	0
STM14_4099	-	-	STM14_4099	-	0	0	NA	NA	NA	-0.0287044	NA	NA	NA	0
STM14_4100	-	-	STM14_4100	-	0	0	NA	NA	NA	-0.140342	NA	NA	NA	0
STM14_4114	SL1344_3378	STM3411	STM14_4114	-	0	0	-0.130584	-0.0431832	-0.0874007	0.381418	0	0	0	0
STM14_4148	-	-	STM14_4148	-	0	0	NA	NA	NA	0.00530208	NA	NA	NA	0
STM14_4165	-	-	STM14_4165	-	0	0	NA	NA	NA	0.941439	NA	NA	NA	0
STM14_4172	-	-	STM14_4172	-	0	0	NA	NA	NA	1.73884	NA	NA	NA	1
STM14_4192	-	-	STM14_4192	-	0	0	NA	NA	NA	0.446832	NA	NA	NA	0
STM14_4214	-	-	STM14_4214	-	0	0	1.80715	0.689859	1.11729	-0.680459	1	0	0	0
STM14_4220	-	-	STM14_4220	-	0	0	NA	NA	NA	0.610727	NA	NA	NA	0
STM14_4259	-	-	STM14_4259	-	0	0	-0.052895	-0.561869	0.508974	1.10553	0	0	0	1
STM14_4365	-	-	STM14_4365	-	0	0	NA	NA	NA	1.26979	NA	NA	NA	0
STM14_4381	-	-	STM14_4381	-	0	0	NA	NA	NA	0.590429	NA	NA	NA	0
STM14_4468	-	-	STM14_4468	-	0	0	NA	NA	NA	3.35575	NA	NA	NA	1
STM14_4517	-	-	STM14_4517	-	0	0	NA	NA	NA	0.0722746	NA	NA	NA	0
STM14_4530	-	-	STM14_4530	-	0	0	NA	NA	NA	0.706824	NA	NA	NA	0
STM14_4581	-	-	STM14_4581	-	0	0	NA	NA	NA	-0.152609	NA	NA	NA	0
STM14_4583	-	-	STM14_4583	-	0	0	NA	NA	NA	0.805442	NA	NA	NA	0
STM14_4601	-	-	STM14_4601	-	0	0	NA	NA	NA	0.875947	NA	NA	NA	0
STM14_4633	-	-	STM14_4633	-	0	0	NA	NA	NA	1.35877	NA	NA	NA	0
STM14_4686	-	-	STM14_4686	-	0	0	NA	NA	NA	-0.157996	NA	NA	NA	0
STM14_4687	-	-	STM14_4687	-	0	0	NA	NA	NA	-0.152469	NA	NA	NA	0
STM14_4688	-	-	STM14_4688	-	0	0	NA	NA	NA	0.0236693	NA	NA	NA	0
STM14_4689	-	-	STM14_4689	-	0	0	NA	NA	NA	1.06319	NA	NA	NA	0
STM14_4690	-	-	STM14_4690	-	0	0	NA	NA	NA	0.0278157	NA	NA	NA	0
STM14_4691	-	-	STM14_4691	-	0	0	NA	NA	NA	-0.176136	NA	NA	NA	0
STM14_4692	-	-	STM14_4692	-	0	0	NA	NA	NA	-0.875356	NA	NA	NA	0
STM14_4714	-	-	STM14_4714	-	0	0	NA	NA	NA	-0.0196799	NA	NA	NA	0
STM14_4729	-	-	STM14_4729	-	0	0	NA	NA	NA	-0.255119	NA	NA	NA	0
STM14_4730	-	-	STM14_4730	-	0	0	NA	NA	NA	0.583103	NA	NA	NA	0
STM14_4731	-	-	STM14_4731	-	0	0	NA	NA	NA	0.74484	NA	NA	NA	0
STM14_4732	-	-	STM14_4732	-	0	0	NA	NA	NA	0.922291	NA	NA	NA	0
STM14_4733	-	-	STM14_4733	-	0	0	NA	NA	NA	1.32711	NA	NA	NA	0
STM14_4794	-	-	STM14_4794	-	0	0	NA	NA	NA	-0.188257	NA	NA	NA	0
STM14_4795	-	-	STM14_4795	-	0	0	NA	NA	NA	0.0381711	NA	NA	NA	0
STM14_4796	-	-	STM14_4796	-	0	0	NA	NA	NA	-0.0639544	NA	NA	NA	0
STM14_4797	-	-	STM14_4797	-	0	0	-0.979463	-0.568198	-0.411265	0.477942	-1	0	0	0
STM14_4798	-	-	STM14_4798	-	0	0	NA	NA	NA	-0.00957844	NA	NA	NA	0
STM14_4799	-	-	STM14_4799	-	0	0	NA	NA	NA	0.234585	NA	NA	NA	0
STM14_4801	-	-	STM14_4801	-	0	0	NA	NA	NA	-0.332397	NA	NA	NA	0
STM14_4810	-	-	STM14_4810	-	0	0	NA	NA	NA	0.854215	NA	NA	NA	0
STM14_4811	-	-	STM14_4811	-	0	0	NA	NA	NA	0.642377	NA	NA	NA	0
STM14_4816	-	-	STM14_4816	-	0	0	0.748421	-0.0782557	0.826677	0.416423	0	0	0	0
STM14_4819	-	-	STM14_4819	-	0	0	NA	NA	NA	0.958358	NA	NA	NA	0
STM14_4821	-	-	STM14_4821	-	0	0	NA	NA	NA	1.22347	NA	NA	NA	1
STM14_4914	-	-	STM14_4914	-	0	0	0.226621	-0.0210626	0.247684	0.474762	0	0	0	0
STM14_4967	-	-	STM14_4967	-	0	0	NA	NA	NA	-0.0912017	NA	NA	NA	0
STM14_4968	-	-	STM14_4968	-	0	0	NA	NA	NA	0.0299419	NA	NA	NA	0
STM14_4969	-	-	STM14_4969	-	0	0	NA	NA	NA	-0.0779506	NA	NA	NA	0
STM14_4970	-	-	STM14_4970	-	0	0	-0.973761	-0.521205	-0.452556	0.393914	-1	0	0	0
STM14_4971	-	-	STM14_4971	-	0	0	NA	NA	NA	0.0737259	NA	NA	NA	0
STM14_4972	-	-	STM14_4972	-	0	0	NA	NA	NA	0.19831	NA	NA	NA	0
STM14_4978	-	-	STM14_4978	-	0	0	NA	NA	NA	0.400962	NA	NA	NA	0
STM14_4979	-	-	STM14_4979	-	0	0	NA	NA	NA	-0.113566	NA	NA	NA	0
STM14_4980	-	-	STM14_4980	-	0	0	NA	NA	NA	-0.366277	NA	NA	NA	0
STM14_4981	-	-	STM14_4981	-	0	0	NA	NA	NA	-0.0509781	NA	NA	NA	0
STM14_4983	-	-	STM14_4983	-	0	0	NA	NA	NA	1.1388	NA	NA	NA	0
STM14_5020	-	-	STM14_5020	-	0	0	NA	NA	NA	1.76613	NA	NA	NA	0
STM14_5021	-	-	STM14_5021	-	0	0	NA	NA	NA	-0.146746	NA	NA	NA	0
STM14_5022	-	-	STM14_5022	-	0	0	NA	NA	NA	-0.0848198	NA	NA	NA	0
STM14_5023	-	-	STM14_5023	-	0	0	NA	NA	NA	0.0220439	NA	NA	NA	0
STM14_5024	-	-	STM14_5024	-	0	0	NA	NA	NA	0.0612831	NA	NA	NA	0
STM14_5162	-	-	STM14_5162	-	0	0	1.11196	1.0371	0.0748624	-0.625927	1	1	0	0
STM14_5189	-	-	STM14_5189	-	0	0	0.457566	1.88165	-1.42409	-2.00356	0	0	0	0
STM14_5197	-	-	STM14_5197	-	0	0	NA	NA	NA	-1.56253	NA	NA	NA	-1
STM14_5233	-	-	STM14_5233	-	0	0	NA	NA	NA	0.635117	NA	NA	NA	0
STM14_5234	-	-	STM14_5234	-	0	0	NA	NA	NA	0.620898	NA	NA	NA	0
STM14_5235	-	-	STM14_5235	-	0	0	NA	NA	NA	0.620787	NA	NA	NA	0
STM14_5374	SL1344_4408	STM4478	STM14_5374	-	0	0	NA	NA	NA	0.782964	NA	NA	NA	0
STM14_5384	-	-	STM14_5384	-	0	0	NA	NA	NA	-0.306926	NA	NA	NA	0
STM14_5399	-	-	STM14_5399	-	0	0	NA	NA	NA	0.999267	NA	NA	NA	0
STM14_5402	-	-	STM14_5402	-	0	0	-0.312731	-0.00972474	-0.303006	0.479289	0	0	0	0
STM14_5470	-	-	STM14_5470	-	0	0	NA	NA	NA	0.748398	NA	NA	NA	0
STM14_5471	-	-	STM14_5471	-	0	0	NA	NA	NA	0.00141813	NA	NA	NA	0
STM14_5472	-	-	STM14_5472	-	0	0	NA	NA	NA	0.76894	NA	NA	NA	0
STM14_5479	-	-	STM14_5479	-	0	0	NA	NA	NA	0.588135	NA	NA	NA	0
STM14_5495	SL1344_4502	STM4575	STM14_5495	-	0	0	0.521618	-0.179531	0.701149	-1.30576	0	0	0	0
STM14_5594	-	-	STM14_5594	-	0	0	NA	NA	NA	-0.25471	NA	NA	NA	0
STM14_965	-	-	STM14_965	-	0	0	NA	NA	NA	-0.622012	NA	NA	NA	0
STM14_0135	SL1344_0114	STM0114	leuL	-	0	0	0.369707	0.532411	-0.162704	-0.295669	0	0	0	0
STM14_2265	SL1344_1799	STM1867	pagK	-	0	0	1.07331	1.34683	-0.27352	-1.29609	1	1	0	-1
STM14_2262	SL1344_1797	STM1866	pagM	-	0	0	NA	NA	NA	-0.854858	NA	NA	NA	0
STM14_5529	SLP1_0101	PSLT004	repA3	-	0	0	NA	NA	NA	0.401326	NA	NA	NA	0
STM14_4122	SL1344_3386	STM3419	rpmJb	-	0	0	0.166624	0.397863	-0.231239	-0.0693597	0	0	0	0
STM14_1970	SL1344_1559	STM1629	steB	-	0	0	3.12546	2.31968	0.805773	-2.3011	1	1	0	-1
STM14_5530	SLP1_0100	PSLT005	tap	-	0	0	NA	NA	NA	0.666916	NA	NA	NA	0
STM14_0001	SL1344_0001	STM0001	thrL	-	0	0	0.25607	-0.152784	0.408854	0.174166	0	0	0	0
STM14_2052	SL1344_1630	STM1699	ycjE	-	0	0	NA	NA	NA	0.0294376	NA	NA	NA	0
STM14_3732	SL1344_3064	STM3089	yqgD	-	0	0	NA	NA	NA	-0.0874669	NA	NA	NA	0
STM14_0880	SL1344_0733	STM0756	nadA	Quinolinate synthetase (EC 2.5.1.72)	0	0	0.0171822	-0.26144	0.278622	0.846262	0	0	0	1
STM14_3237	SL1344_2605	STM2641	nadB	L-aspartate oxidase (EC 1.4.3.16)	0	0	0.463026	0.0952563	0.36777	0.360865	0	0	0	0
STM14_0174	SL1344_0145	STM0145	nadC	Quinolinate phosphoribosyltransferase [decarboxylating] (EC 2.4.2.19)	0	0	0.230655	0.159282	0.0713736	0.319145	0	0	0	0
STM14_0753	SL1344_0633	STM0645	nadD	Nicotinate-nucleotide adenylyltransferase (EC 2.7.7.18)	0	0	-0.369589	-0.749628	0.380039	0.319497	0	0	0	0
STM14_1590	SL1344_1245	STM1310	nadE	NAD synthetase (EC 6.3.1.5)	0	0	-0.498292	-0.247026	-0.251265	0.621294	0	0	0	0
STM14_5501	SL1344_4507	STM4580	nadR	NadR transcriptional regulator / Nicotinamide-nucleotide adenylyltransferase, NadR family (EC 2.7.7.1) / Ribosylnicotinamide kinase (EC 2.7.1.22)	0	0	-0.232452	-0.137384	-0.0950682	0.397798	0	0	0	0
STM14_0795	SL1344_0665	STM0683	nagA	N-acetylglucosamine-6-phosphate deacetylase (EC 3.5.1.25)	1	0	-0.348382	-0.288914	-0.0594684	0.607759	0	0	0	0
STM14_0796	-	-	nagB	Glucosamine-6-phosphate deaminase (EC 3.5.99.6)	0	0	-0.58714	-0.528581	-0.0585588	0.60934	0	0	0	0
STM14_0794	SL1344_0664	STM0682	nagC	N-acetylglucosamine-6P-responsive transcriptional repressor NagC, ROK family	0	0	-0.263879	-0.287923	0.0240437	0.666778	0	0	0	0
STM14_0793	SL1344_0663	STM0681	nagD	Phosphatase NagD predicted to act in N-acetylglucosamine utilization subsystem	0	0	-0.292991	-0.488144	0.195153	0.510042	0	0	0	0
STM14_0798	SL1344_0667	STM0685	nagE	PTS system, N-acetylglucosamine-specific IIC component / PTS system, N-acetylglucosamine-specific IIB component (EC 2.7.1.69) / PTS system, N-acetylglucosamine-specific IIA component	0	0	-0.0853179	-0.0555547	-0.0297632	0.426034	0	0	0	0
STM14_1383	SL1344_1146	STM1209	nagZ	beta-N-acetylglucosaminidase (EC 3.2.1.52)	1	1	-0.485579	-0.51929	0.0337102	0.54749	0	0	0	0
STM14_4030	SL1344_3311	STM3339	nanA	N-acetylneuraminate lyase (EC 4.1.3.3)	0	0	-0.421037	-0.303449	-0.117588	1.68155	0	0	0	0
STM14_4028	SL1344_3309	STM3337	nanE	N-acetylmannosamine-6-phosphate 2-epimerase (EC 5.1.3.9)	0	0	-1.37363	-0.962741	-0.410891	1.61593	-1	0	0	1
STM14_4027	SL1344_3308	STM3336	nanK	N-acetylmannosamine kinase (EC 2.7.1.60)	0	0	-1.43807	-1.53232	0.0942421	1.37674	-1	-1	0	1
STM14_4029	SL1344_3310	STM3338	nanT	Sialic acid transporter (permease) NanT	0	0	0.438923	-0.773459	1.21238	1.44102	0	0	0	1
STM14_2788	SL1344_2229	STM2259	napA	Periplasmic nitrate reductase precursor (EC 1.7.99.4)	0	0	-0.81098	-0.986977	0.175996	0.887543	-1	-1	0	0
STM14_2785	SL1344_2226	STM2256	napB	Nitrate reductase cytochrome c550-type subunit	0	1	0.600278	1.08419	-0.483914	-0.698042	0	1	0	0
STM14_2784	SL1344_2225	STM2255	napC	Cytochrome c-type protein NapC	0	0	-0.249084	0.0208946	-0.269979	-0.199333	0	0	0	0
STM14_2786	SL1344_2227	STM2257	napH	Polyferredoxin NapH (periplasmic nitrate reductase)	0	0	0.697864	0.0148436	0.683021	0.109031	0	0	0	0
STM14_2132	SL1344_1692	STM1764	narG	Respiratory nitrate reductase alpha chain (EC 1.7.99.4)	0	0	NA	NA	NA	-0.0254854	NA	NA	NA	0
STM14_2134	SL1344_1693	STM1765	narK	Nitrate/nitrite transporter NarK	0	0	NA	NA	NA	-1.30754	NA	NA	NA	-1
STM14_2137	SL1344_1695	STM1767	narL	Nitrate/nitrite response regulator protein NarL	0	0	0.120532	0.0656744	0.0548579	-0.0594066	0	0	0	0
STM14_2775	SL1344_2222	STM2246	narP	Nitrate/nitrite response regulator protein NarP	1	0	-0.347051	-0.261106	-0.0859448	0.0889381	0	0	0	0
STM14_1903	SL1344_1507	STM1576	narU	Nitrate/nitrite transporter NarK	0	0	1.21213	-1.42162	2.63375	0.771242	0	0	0	0
STM14_1908	SL1344_1511	STM1580	narV	Respiratory nitrate reductase gamma chain (EC 1.7.99.4)	0	0	-0.46734	-0.740855	0.273515	0.429344	0	0	0	0
STM14_2136	SL1344_1694	STM1766	narX	Nitrate/nitrite sensor protein NarX	0	0	0.207465	-0.0962652	0.30373	0.32692	0	0	0	0
STM14_1906	SL1344_1509	STM1578	narY	Respiratory nitrate reductase beta chain (EC 1.7.99.4)	0	1	-0.925057	-0.986045	0.0609877	1.03115	-1	0	0	0
STM14_1905	SL1344_1508	STM1577	narZ	Respiratory nitrate reductase alpha chain (EC 1.7.99.4)	0	1	-0.604995	-0.921258	0.316263	-0.00470263	0	0	0	0
STM14_1385	SL1344_1148	STM1211	ndh	NADH dehydrogenase (EC 1.6.99.3)	0	0	-1.09985	-1.57161	0.471763	1.53504	-1	-1	0	1
STM14_3098	SL1344_2488	STM2526	ndk	Nucleoside diphosphate kinase (EC 2.7.4.6)	0	0	1.66509	1.66672	-0.00163527	-1.09184	1	1	0	-1
STM14_0847	SL1344_0710	STM0728	nei	Endonuclease VIII	0	0	-0.448146	-0.244156	-0.20399	-0.453746	0	0	0	0
STM14_1734	SL1344_1368	STM1436	nemA	N-ethylmaleimide reductase (EC 1.-.-.-)	0	0	0.0987394	0.405004	-0.306264	-0.050865	0	0	0	0
STM14_4555	-	-	nepI	Purine ribonucleoside efflux pump NepI	0	0	-0.462083	-0.404033	-0.0580503	0.646533	0	0	0	0
STM14_5009	SL1344_4107	STM4168	nfi	Endonuclease V (EC 3.1.21.7)	0	0	-0.374841	-0.796114	0.421274	0.570458	0	0	0	0
STM14_0674	SL1344_0566	STM0578	nfnB	Oxygen-insensitive NAD(P)H nitroreductase (EC 1.-.-.-) / Dihydropteridine reductase (EC 1.5.1.34)	0	0	-0.460999	-0.283973	-0.177025	0.911402	0	0	0	1
STM14_2720	SL1344_2180	STM2203	nfo	Endonuclease IV (EC 3.1.21.2)	0	0	0.400021	0.303065	0.0969561	-0.0832328	0	0	0	0
STM14_0048	SL1344_0040	STM0039	nhaA	Na+/H+ antiporter NhaA type	0	0	1.13255	0.88482	0.24773	-0.874454	1	1	0	-1
STM14_2183	SL1344_1734	STM1806	nhaB	Na+/H+ antiporter NhaB	0	0	-0.363569	-0.149526	-0.214043	0.483276	0	0	0	0
STM14_0049	SL1344_0041	STM0040	nhaR	Transcriptional activator NhaR	0	0	-0.734338	-0.117951	-0.616387	0.263994	0	0	0	0
STM14_1910	SL1344_1513	STM1582	nhoA	N-hydroxyarylamine O-acetyltransferase (EC 2.3.1.118)	0	0	1.19819	0.603143	0.595051	-0.121749	1	0	0	0
STM14_1995	SL1344_1581	STM1651	nifJ	Pyruvate-flavodoxin oxidoreductase (EC 1.2.7.-)	0	0	-0.554233	-0.428509	-0.125724	0.307556	0	0	0	0
STM14_3118	SL1344_2505	STM2543	nifS	Cysteine desulfurase (EC 2.8.1.7) => IscS	1	0	-1.11698	-0.817157	-0.299828	1.18549	-1	-1	0	1
STM14_3117	SL1344_2504	STM2542	nifU	Iron-sulfur cluster assembly scaffold protein IscU	0	0	-1.26968	-0.85817	-0.41151	1.14637	-1	-1	0	1
STM14_4312	SL1344_3549	STM3584	nikR	Nickel responsive regulator NikR	0	0	0.016149	-0.351927	0.368076	0.283933	0	0	0	0
STM14_4183	SL1344_3441	STM3474	nirB	Nitrite reductase [NAD(P)H] large subunit (EC 1.7.1.4)	0	0	1.16588	-0.184315	1.3502	0.0160543	1	0	0	0
STM14_3358	SL1344_2767	STM2783	nixA	HoxN/HupN/NixA family nickel/cobalt transporter	0	0	-0.021223	-0.516255	0.495032	0.341379	0	0	0	0
STM14_3051	SL1344_2451	STM2488	nlpB	Outer membrane beta-barrel assembly protein BamC; Lipoprotein-34 precursor	0	0	-0.116676	-0.237927	0.121251	0.758618	0	0	0	0
STM14_1630	SL1344_1277	STM1343	nlpC	Probable endopeptidase NlpC	0	0	0.243817	0.232357	0.01146	-0.00841399	0	0	0	0
STM14_3527	SL1344_2904	STM2925	nlpD	Murein hydrolase activator NlpD	0	0	-0.420262	0.452672	-0.872934	-0.109753	0	0	0	0
STM14_3963	SL1344_3254	STM3281	nlpI	Lipoprotein NlpI	0	0	-0.0709881	-0.940972	0.869984	0.685736	0	-1	0	0
STM14_1898	SL1344_1503	STM1572	nmpC	Outer membrane porin OmpD	0	0	0.28484	0.435827	-0.150988	0.924447	0	0	0	0
STM14_2812	SL1344_2246	STM2277	nrdA	Ribonucleotide reductase of class Ia (aerobic), alpha subunit (EC 1.17.4.1)	1	0	0.0440922	-0.0265661	0.0706582	0.00531824	0	0	0	0
STM14_2813	SL1344_2247	STM2278	nrdB	Ribonucleotide reductase of class Ia (aerobic), beta subunit (EC 1.17.4.1)	0	0	0.0940637	0.212396	-0.118332	0.0954198	0	0	0	0
STM14_5343	SL1344_4382	STM4452	nrdD	Ribonucleotide reductase of class III (anaerobic), large subunit (EC 1.17.4.2)	0	0	0.358485	0.278566	0.0799188	0.19568	0	0	0	0
STM14_3389	SL1344_2792	STM2807	nrdE	Ribonucleotide reductase of class Ib (aerobic), alpha subunit (EC 1.17.4.1)	0	0	-0.0284649	0.289165	-0.31763	1.0841	0	0	0	0
STM14_3390	SL1344_2793	STM2808	nrdF	Ribonucleotide reductase of class Ib (aerobic), beta subunit (EC 1.17.4.1)	0	0	0.186754	0.614699	-0.427945	0.377723	0	0	0	0
STM14_3387	SL1344_2790	STM2805	nrdH	Glutaredoxin-like protein NrdH, required for reduction of Ribonucleotide reductase class Ib	0	0	0.0321898	0.0948651	-0.0626753	1.15557	0	0	0	0
STM14_3388	SL1344_2791	STM2806	nrdI	Ribonucleotide reduction protein NrdI	0	0	0.0676437	0.0396038	0.0280398	1.58151	0	0	0	0
STM14_5147	SL1344_4217	STM4281	nrfE	Cytochrome c-type heme lyase subunit nrfE, nitrite reductase complex assembly	0	0	NA	NA	NA	0.941146	NA	NA	NA	0
STM14_1752	SL1344_1385	STM1453	nth	Endonuclease III (EC 4.2.99.18)	0	0	0.283443	0.446923	-0.163479	0.141486	0	0	0	0
STM14_2311	SL1344_1835	STM1900	ntpA	Dihydroneopterin triphosphate pyrophosphohydrolase type 2	0	0	0.21478	0.0275228	0.187257	0.480016	0	0	0	0
STM14_5007	SL1344_4105	STM4166	nudC	NADH pyrophosphatase (EC 3.6.1.22)	0	0	-0.241662	-0.337186	0.0955234	0.394076	0	0	0	0
STM14_4206	SL1344_3461	STM3494	nudE	ADP compounds hydrolase NudE (EC 3.6.1.-)	0	0	1.02586	0.389991	0.635869	-0.252685	1	0	0	0
STM14_3858	SL1344_3159	STM3185	nudF	ADP-ribose pyrophosphatase (EC 3.6.1.13)	0	0	-0.174367	-0.310444	0.136077	0.292311	0	0	0	0
STM14_2869	SL1344_2297	STM2328	nuoA	NADH ubiquinone oxidoreductase chain A (EC 1.6.5.3)	0	0	0.16528	0.712657	-0.547377	-0.237139	0	0	0	0
STM14_2868	SL1344_2296	STM2327	nuoB	NADH-ubiquinone oxidoreductase chain B (EC 1.6.5.3)	0	0	0.567796	0.383911	0.183885	0.202342	0	0	0	0
STM14_2867	SL1344_2295	STM2326	nuoC	NADH-ubiquinone oxidoreductase chain C (EC 1.6.5.3) / NADH-ubiquinone oxidoreductase chain D (EC 1.6.5.3)	0	0	0.374351	0.158298	0.216053	0.352346	0	0	0	0
STM14_2866	SL1344_2294	STM2325	nuoE	NADH-ubiquinone oxidoreductase chain E (EC 1.6.5.3)	0	0	0.514827	0.338875	0.175952	0.237372	0	0	0	0
STM14_2865	SL1344_2293	STM2324	nuoF	NADH-ubiquinone oxidoreductase chain F (EC 1.6.5.3)	0	0	0.440165	0.607443	-0.167278	0.139109	0	0	0	0
STM14_2864	SL1344_2292	STM2323	nuoG	NADH-ubiquinone oxidoreductase chain G (EC 1.6.5.3)	0	0	0.30814	0.331902	-0.0237621	0.333727	0	0	0	0
STM14_2863	SL1344_2291	STM2322	nuoH	NADH-ubiquinone oxidoreductase chain H (EC 1.6.5.3)	0	0	0.261476	0.271558	-0.0100821	0.360685	0	0	0	0
STM14_2862	SL1344_2290	STM2321	nuoI	NADH-ubiquinone oxidoreductase chain I (EC 1.6.5.3)	0	0	0.272992	0.123237	0.149754	0.233418	0	0	0	0
STM14_2861	SL1344_2289	STM2320	nuoJ	NADH-ubiquinone oxidoreductase chain J (EC 1.6.5.3)	0	0	0.279045	0.140276	0.138769	0.293945	0	0	0	0
STM14_2860	SL1344_2288	STM2319	nuoK	NADH-ubiquinone oxidoreductase chain K (EC 1.6.5.3)	0	1	0.389849	-0.00945243	0.399302	0.378973	0	0	0	0
STM14_2859	SL1344_2287	STM2318	nuoL	NADH-ubiquinone oxidoreductase chain L (EC 1.6.5.3)	0	0	0.0059378	0.0439362	-0.0379984	0.44412	0	0	0	0
STM14_2858	SL1344_2286	STM2317	nuoM	NADH-ubiquinone oxidoreductase chain M (EC 1.6.5.3)	0	1	0.000971491	-0.151097	0.152068	0.39579	0	0	0	0
STM14_2857	SL1344_2285	STM2316	nuoN	NADH-ubiquinone oxidoreductase chain N (EC 1.6.5.3)	0	0	0.0452318	0.15601	-0.110779	0.454591	0	0	0	0
STM14_2963	SL1344_2377	STM2409	nupC	Na+ dependent nucleoside transporter NupC	0	0	-0.60762	-0.4868	-0.120821	0.433876	0	0	0	0
STM14_3760	-	-	nupG	Nucleoside permease NupG	0	0	NA	NA	NA	0.147049	NA	NA	NA	0
STM14_3970	SL1344_3260	STM3287	nusA	Transcription termination protein NusA	0	0	0.285601	-0.0414383	0.327039	0.488391	0	0	0	0
STM14_0495	SL1344_0412	STM0418	nusB	Transcription termination protein NusB	0	0	-0.0986221	-0.164556	0.0659339	0.816649	0	0	0	1
STM14_4985	SL1344_4087	STM4148	nusG	Transcription antitermination protein NusG	0	0	0.456052	-0.17866	0.634712	0.419441	0	0	0	0
STM14_2758	SL1344_2208	STM2232	oafA	O-antigen acetylase	0	0	-0.110779	-0.149049	0.0382698	0.228504	0	0	0	0
STM14_3896	SL1344_3191	STM3218	oat	Putrescine aminotransferase (EC 2.6.1.82)	0	0	-0.324613	-0.309072	-0.0155412	-0.0972656	0	0	0	0
STM14_3988	SL1344_3273	STM3301	obgE	GTP-binding protein Obg	0	0	-0.370433	-0.31702	-0.053413	0.673275	0	0	0	0
STM14_2006	SL1344_1590	STM1659	ogt	Methylated-DNA--protein-cysteine methyltransferase (EC 2.1.1.63)	0	0	-0.162398	-0.376898	0.2145	0.364521	0	0	0	0
STM14_1214	SL1344_1010	STM1070	ompA	Outer membrane protein A precursor	1	0	-0.0954115	-0.0526967	-0.0427148	0.0622895	0	0	0	0
STM14_2797	SL1344_2237	STM2267	ompC	Outer membrane porin OmpC	1	0	0.613901	0.55611	0.0577904	-0.00255083	0	0	0	0
STM14_1130	SL1344_0936	STM0999	ompF	Outer membrane porin OmpF	0	0	1.59632	1.94921	-0.352886	-0.664262	1	1	0	0
STM14_1777	SL1344_1404	STM1473	ompN	Outer membrane porin OmpN	0	0	0.228091	0.379746	-0.151655	-0.131509	0	0	0	0
STM14_4217	SL1344_3469	STM3502	ompR	Two-component system response regulator OmpR	0	0	0.26985	0.272769	-0.00291899	0.230456	0	0	0	0
STM14_2418	SL1344_1923	STM1995	ompS	Outer membrane porin, OmpS	0	0	-1.16269	-0.659053	-0.503633	0.722734	-1	0	0	0
STM14_2095	SL1344_1663	STM1732	ompW	Outer membrane protein W precursor	0	0	0.100422	0.256209	-0.155786	0.177218	0	0	0	0
STM14_971	SL1344_0808	STM0833	ompX	Outer membrane protein X precursor	1	0	-0.507991	-0.314758	-0.193233	0.244072	0	0	0	0
STM14_2110	SL1344_1677	STM1746	oppA	Oligopeptide ABC transporter, periplasmic oligopeptide-binding protein OppA (TC 3.A.1.5.1)	0	0	-0.216104	0.0619738	-0.278078	0.158348	0	0	0	0
STM14_2109	SL1344_1676	STM1745	oppB	Oligopeptide transport system permease protein OppB (TC 3.A.1.5.1)	0	0	0.600865	0.498136	0.10273	-0.271764	0	0	0	0
STM14_2108	SL1344_1675	STM1744	oppC	Oligopeptide transport system permease protein OppC (TC 3.A.1.5.1)	0	0	0.247743	0.10782	0.139922	0.190275	0	0	0	0
STM14_2107	SL1344_1674	STM1743	oppD	Oligopeptide transport ATP-binding protein OppD (TC 3.A.1.5.1)	0	0	-0.0442547	-0.200537	0.156282	0.728949	0	0	0	0
STM14_2106	SL1344_1673	STM1742	oppF	Oligopeptide transport ATP-binding protein OppF (TC 3.A.1.5.1)	0	0	-0.198215	0.0495759	-0.247791	0.318925	0	0	0	0
STM14_1684	SL1344_1324	STM1390	orf242	Transcriptional regulator STM1390	0	0	0.220385	0.0979776	0.122407	0.266625	0	0	0	0
STM14_1683	SL1344_1323	STM1389	orf319	COG1683: Uncharacterized conserved protein / FIG143828: Hypothetical protein YbgA	0	0	0.264556	-0.121518	0.386074	-0.391094	0	0	0	0
STM14_1673	SL1344_1313	STM1379	orf48	Putative amino acid permease	0	0	1.05541	0.240312	0.8151	0.0918948	1	0	0	0
STM14_5540	SLP1_0090	PSLT015	orf5	hypothetical protein	0	1	-0.00172615	-0.132948	0.131222	0.87106	0	0	0	0
STM14_5539	SLP1_0091	PSLT014	orf6	Putative outer membrane protein	0	0	-0.437237	-0.558262	0.121025	0.600422	0	0	0	0
STM14_1682	SL1344_1322	STM1388	orf70	Uncharacterized protein YdhZ	0	0	-0.0445306	-0.576776	0.532246	0.285656	0	0	0	0
STM14_1045	SL1344_0869	STM0930	orfB	UPF0145 protein YbjQ	0	0	0.562835	0.62926	-0.0664248	-0.13021	0	0	0	0
STM14_3469	SL1344_2850	STM2870	orgA	Oxygen-regulated invasion protein OrgA	0	0	3.13879	3.55583	-0.41704	-4.60084	1	1	0	-1
STM14_3468	SL1344_2849	STM2869	orgB	OrgB protein, associated with InvC ATPase of type III secretion system	0	0	2.47761	2.1616	0.31601	-1.77758	1	1	0	-1
STM14_3467	SL1344_2848	STM2868	orgC	Putative effector protein OrgC of SPI-1 type III secretion system	0	0	3.02726	2.79689	0.230369	-2.31403	1	1	0	-1
STM14_5231	SL1344_4287	STM4350	orn	3'-to-5' oligoribonuclease (orn)	0	0	-0.391232	-0.547194	0.155962	0.722819	0	0	0	0
STM14_2062	SL1344_1637	STM1705	osmB	Osmotically inducible lipoprotein B precursor	0	0	0.416841	0.705808	-0.288967	-1.1998	0	0	0	-1
STM14_1886	SL1344_1493	STM1563	osmC	Peroxiredoxin OsmC (EC 1.11.1.15)	0	0	-0.71676	-0.459983	-0.256777	-0.141375	0	0	0	0
STM14_1592	SL1344_1246	STM1311	osmE	Osmotically-inducible lipoprotein E	0	1	-1.47026	-1.3056	-0.164661	0.975374	-1	-1	0	0
STM14_5480	SL1344_4489	STM4561	osmY	Osmotically inducible protein OsmY	1	0	-1.12876	-0.976684	-0.152079	0.190666	-1	-1	0	0
STM14_2345	SL1344_1862	STM1928	otsA	Alpha,alpha-trehalose-phosphate synthase [UDP-forming] (EC 2.4.1.15)	1	0	-0.742196	-0.536861	-0.205335	0.255098	0	0	0	0
STM14_2346	SL1344_1863	STM1929	otsB	Trehalose-6-phosphate phosphatase (EC 3.1.3.12)	1	0	-0.254092	-0.419164	0.165072	-0.0139622	0	0	0	0
STM14_4959	SL1344_4074	STM4125	oxyR	Hydrogen peroxide-inducible genes activator => OxyR	0	1	-0.211173	-0.311813	0.10064	0.714069	0	0	0	0
STM14_4176	SL1344_3436	STM3469	pabA	Para-aminobenzoate synthase, amidotransferase component (EC 2.6.1.85)	0	0	0.0308742	0.0628138	-0.0319396	0.130851	0	0	0	0
STM14_2206	SL1344_1753	STM1824	pabB	Para-aminobenzoate synthase, aminase component (EC 2.6.1.85)	0	0	-0.303996	-0.200412	-0.103584	-0.0599452	0	0	0	0
STM14_1371	SL1344_1135	STM1198	pabC	Aminodeoxychorismate lyase (EC 4.1.3.38)	0	1	0.15146	-0.2639	0.41536	0.626318	0	0	0	0
STM14_1501	SL1344_1184	STM1246	pagC	Attachment invasion locus protein precursor	1	0	1.54913	1.97294	-0.423807	-1.8028	1	1	0	-1
STM14_2256	SL1344_1793	STM1862	pagO	Permease of the drug/metabolite transporter (DMT) superfamily	0	0	1.11068	0.764225	0.346457	-0.860654	1	0	0	0
STM14_0731	SL1344_0616	STM0628	pagP	Lipid A acylation protein PagP, palmitoyltransferase	0	0	-1.37266	-1.21799	-0.154672	1.12121	-1	-1	0	1
STM14_0871	SL1344_0731	STM0749	pal	Tol-Pal system peptidoglycan-associated lipoprotein PAL	1	0	0.457418	0.537996	-0.0805777	-0.00390219	0	0	0	0
STM14_0216	SL1344_0183	STM0182	panB	3-methyl-2-oxobutanoate hydroxymethyltransferase (EC 2.1.2.11)	0	0	-0.109888	0.18643	-0.296318	0.415588	0	0	0	0
STM14_0214	SL1344_0182	STM0181	panC	Pantoate--beta-alanine ligase (EC 6.3.2.1)	0	1	-0.267235	-0.124206	-0.143028	0.599178	0	0	0	0
STM14_0213	SL1344_0181	STM0180	panD	Aspartate 1-decarboxylase (EC 4.1.1.11)	0	0	0.201588	0.119756	0.0818323	0.0544341	0	0	0	0
STM14_4079	SL1344_3355	STM3382	panF	Pantothenate:Na+ symporter (TC 2.A.21.1.1)	0	0	0.107378	-0.188371	0.295748	0.478972	0	0	0	0
STM14_5575	SLP1_0055	PSLT052	parA	Chromosome (plasmid) partitioning protein ParA	0	0	-1.32119	-0.835437	-0.48575	1.11884	-1	-1	0	1
STM14_5576	SLP1_0054	PSLT053	parB	Chromosome (plasmid) partitioning protein ParB	0	0	-1.02631	-0.775009	-0.251305	1.06448	-1	0	0	1
STM14_3846	SL1344_3148	STM3174	parC	Topoisomerase IV subunit A (EC 5.99.1.-)	0	0	0.0322679	-0.156996	0.189264	0.552181	0	0	0	0
STM14_3854	SL1344_3155	STM3181	parE	Topoisomerase IV subunit B (EC 5.99.1.-)	0	0	-0.387727	-0.617635	0.229908	0.926393	0	0	0	1
STM14_3104	SL1344_2493	STM2531	pbpC	Penicillin-insensitive transglycosylase (EC 2.4.2.-) & transpeptidase PBP-1C	0	0	-1.38979	-1.24493	-0.144856	1.10271	-1	-1	0	1
STM14_2673	SL1344_2146	STM2168	pbpG	Murein-DD-endopeptidase (EC 3.4.99.-)	0	0	-0.246944	-0.507035	0.260091	0.70839	0	0	0	0
STM14_4215	SL1344_3467	STM3500	pckA	Phosphoenolpyruvate carboxykinase [ATP] (EC 4.1.1.49)	1	0	1.00578	1.27694	-0.271159	-0.667815	1	1	0	0
STM14_3529	SL1344_2905	STM2926	pcm	Protein-L-isoaspartate O-methyltransferase (EC 2.1.1.77)	0	0	-0.206284	-0.872997	0.666713	0.67219	0	-1	0	0
STM14_0218	SL1344_0185	STM0184	pcnB	Poly(A) polymerase (EC 2.7.7.19)	0	0	-0.0818442	-0.334094	0.25225	0.45087	0	0	0	0
STM14_1936	SL1344_1530	STM1599	pdgL	D-alanyl-D-alanine dipeptidase	0	0	1.35933	1.4826	-0.123275	-0.990864	1	1	0	0
STM14_0182	SL1344_0151	STM0151	pdhR	Transcriptional repressor for pyruvate dehydrogenase complex	0	0	0.446481	0.0520863	0.394395	0.447103	0	0	0	0
STM14_2526	SL1344_2013	STM2037	pduF	Propanediol diffusion facilitator	0	0	-0.418792	-1.09031	0.671521	0.741108	0	0	0	0
STM14_2547	SL1344_2034	STM2058	pduX	L-threonine kinase in B12 biosynthesis (EC 2.7.1.177)	0	0	NA	NA	NA	0.335894	NA	NA	NA	0
STM14_0110	SL1344_0092	STM0091	pdxA_1	4-hydroxythreonine-4-phosphate dehydrogenase (EC 1.1.1.262)	0	0	-0.406498	-0.869248	0.46275	0.934325	0	-1	0	1
STM14_0195	SL1344_0164	STM0163	pdxA_2	4-hydroxythreonine-4-phosphate dehydrogenase (EC 1.1.1.262)	0	0	-2.51175	-2.39951	-0.112244	2.56373	-1	-1	0	1
STM14_2918	SL1344_2339	STM2370	pdxB	Erythronate-4-phosphate dehydrogenase (EC 1.1.1.290)	0	0	0.280243	0.214522	0.0657209	0.316361	0	0	0	0
STM14_1746	SL1344_1380	STM1448	pdxH	Pyridoxamine 5'-phosphate oxidase (EC 1.4.3.5)	0	0	0.32133	0.125842	0.195488	-0.134784	0	0	0	0
STM14_3158	SL1344_2540	STM2578	pdxJ	Pyridoxine 5'-phosphate synthase (EC 2.6.99.2)	0	0	-0.328003	-0.130044	-0.197959	0.515683	0	0	0	0
STM14_2993	SL1344_2398	STM2435	pdxK	Pyridoxal kinase (EC 2.7.1.35)	0	0	0.366087	0.151759	0.214328	0.0962875	0	0	0	0
STM14_1748	SL1344_1382	STM1450	pdxY	Pyridoxal kinase (EC 2.7.1.35)	0	0	-0.0551897	-0.0641766	0.00898691	0.322127	0	0	0	0
STM14_5543	SLP1_0087	PSLT018	pefA	hypothetical protein	0	0	-0.532201	-1.53078	0.998581	1.84914	0	-1	0	1
STM14_5542	SLP1_0088	PSLT017	pefC	hypothetical protein	0	0	NA	NA	NA	-0.197923	NA	NA	NA	0
STM14_5541	SLP1_0089	PSLT016	pefD	hypothetical protein	0	0	-0.033675	-1.33476	1.30109	1.23707	0	-1	0	1
STM14_5538	SLP1_0092	PSLT013	pefI	Putative regulatory protein	0	0	-0.860057	-0.78637	-0.0736864	0.659588	-1	0	0	0
STM14_5373	SL1344_4407	STM4477	pepA	Cytosol aminopeptidase PepA (EC 3.4.11.1)	0	0	0.0968228	-0.067053	0.163876	0.423692	0	0	0	0
STM14_3111	SL1344_2498	STM2536	pepB	Peptidase B (EC 3.4.11.23)	0	0	-0.531265	-0.357556	-0.173709	0.522225	0	0	0	0
STM14_0372	SL1344_0312	STM0316	pepD	Cytosol nonspecific dipeptidase (EC 3.4.13.18)	1	0	0.199455	0.270502	-0.0710475	0.251325	0	0	0	0
STM14_5037	SL1344_4125	STM4190	pepE	Alpha-aspartyl dipeptidase Peptidase E (EC 3.4.13.21)	0	0	0.788052	0.79799	-0.00993847	0.100743	0	0	0	0
STM14_1199	SL1344_0997	STM1057	pepN	Membrane alanine aminopeptidase N (EC 3.4.11.2)	1	0	-0.155114	-0.0247908	-0.130323	0.294018	0	0	0	0
STM14_3695	SL1344_3034	STM3058	pepP	Xaa-Pro aminopeptidase (EC 3.4.11.9)	0	0	-0.299136	-0.441565	0.14243	0.567043	0	0	0	0
STM14_4790	SL1344_3937	STM3984	pepQ	Xaa-Pro dipeptidase PepQ (EC 3.4.13.9)	0	0	0.0179443	-0.0311371	0.0490813	0.295566	0	0	0	0
STM14_1404	SL1344_1164	STM1227	pepT	Tripeptide aminopeptidase (EC 3.4.11.4)	0	0	0.0486196	-0.230601	0.279221	0.269303	0	0	0	0
STM14_3057	SL1344_2456	STM2493	perM	Putative permease PerM (= YfgO)	0	0	-0.24098	-0.410338	0.169358	0.565132	0	0	0	0
STM14_4885	SL1344_4011	STM4062	pfkA	6-phosphofructokinase (EC 2.7.1.11)	0	0	0.276536	0.466796	-0.19026	0.00117202	0	0	0	0
STM14_1610	SL1344_1261	STM1326	pfkB	6-phosphofructokinase class II (EC 2.7.1.11)	0	0	-0.0482008	-0.154956	0.106755	0.0759135	0	0	0	0
STM14_1096	SL1344_0907	STM0970	pflA	Pyruvate formate-lyase activating enzyme (EC 1.97.1.4)	1	0	-0.382271	-0.646473	0.264202	0.581445	0	0	0	0
STM14_1099	SL1344_0910	STM0973	pflB	Pyruvate formate-lyase (EC 2.3.1.54)	1	0	-1.00455	-0.795532	-0.209019	0.649055	-1	0	0	0
STM14_4947	SL1344_4064	STM4115	pflC	Pyruvate formate-lyase activating enzyme (EC 1.97.1.4)	0	0	0.406506	-0.252984	0.65949	0.511413	0	0	0	0
STM14_4946	SL1344_4063	STM4114	pflD	Pyruvate formate-lyase (EC 2.3.1.54)	0	0	1.26282	0.599997	0.662821	-0.356775	1	0	0	0
STM14_0247	SL1344_0208	STM0207	pfs	5'-methylthioadenosine nucleosidase (EC 3.2.2.16) @ S-adenosylhomocysteine nucleosidase (EC 3.2.2.9)	0	0	-0.0659095	0.219062	-0.284972	0.12977	0	0	0	0
STM14_5075	SL1344_4157	STM4221	pgi	Glucose-6-phosphate isomerase (EC 5.3.1.9)	0	0	-0.417366	-0.257384	-0.159982	0.267202	0	0	0	0
STM14_3709	SL1344_3045	STM3069	pgk	Phosphoglycerate kinase (EC 2.7.2.3)	1	0	-0.263236	-0.161267	-0.10197	0.232228	0	0	0	0
STM14_0815	SL1344_0680	STM0698	pgm	Phosphoglucomutase (EC 5.4.2.2)	0	0	-0.548848	-0.714079	0.165231	0.663025	0	0	0	0
STM14_0497	SL1344_0414	STM0420	pgpA	Phosphatidylglycerophosphatase A (EC 3.1.3.27)	0	0	0.0127118	-0.12779	0.140502	0.522405	0	0	0	0
STM14_2068	SL1344_1642	STM1710	pgpB	Phosphatidylglycerophosphatase B (EC 3.1.3.27)	0	0	0.319602	-0.1787	0.498302	0.253384	0	0	0	0
STM14_2363	SL1344_1875	STM1945	pgsA	CDP-diacylglycerol--glycerol-3-phosphate 3-phosphatidyltransferase (EC 2.7.8.5)	1	0	0.229357	0.137298	0.0920586	0.317714	0	0	0	0
STM14_2947	SL1344_2364	STM2396	pgtA	Phosphoglycerate transport system transcriptional regulatory protein PgtA	0	0	0.0693914	-0.116765	0.186157	0.611342	0	0	0	0
STM14_2948	SL1344_2365	STM2397	pgtB	Phosphoglycerate transport system sensor protein PgtB (EC 2.7.3.-)	0	0	-0.215074	-0.68828	0.473206	0.864209	0	0	0	1
STM14_2949	SL1344_2366	STM2398	pgtC	Phosphoglycerate transport regulatory protein PgtC	0	0	-0.191788	-0.30835	0.116563	0.431772	0	0	0	0
STM14_2946	SL1344_2363	STM2395	pgtE	Protease VII (Omptin) precursor (EC 3.4.23.49) @ Outer membrane protease PgtE	0	0	2.32949	1.59641	0.733084	-0.930922	1	1	0	0
STM14_3268	SL1344_2625	STM2667	pheA	Chorismate mutase I (EC 5.4.99.5) / Prephenate dehydratase (EC 4.2.1.51)	0	0	0.251135	0.460297	-0.209162	-0.00449101	0	0	0	0
STM14_0663	SL1344_0556	STM0568	pheP	Phenylalanine-specific permease	0	0	-0.127818	-0.368028	0.240209	0.727422	0	0	0	0
STM14_1624	SL1344_1271	STM1337	pheS	Phenylalanyl-tRNA synthetase alpha chain (EC 6.1.1.20)	0	0	0.296389	0.350424	-0.0540352	0.250236	0	0	0	0
STM14_1625	SL1344_1272	STM1338	pheT	Phenylalanyl-tRNA synthetase beta chain (EC 6.1.1.20)	0	0	0.419151	0.11797	0.301182	0.240878	0	0	0	0
STM14_5159	SL1344_4226	STM4289	phnA	Protein PhnA	0	0	-0.105518	0.172123	-0.277641	0.0309017	0	0	0	0
STM14_5158	SL1344_4225	STM4288	phnB	Protein PhnB	1	0	0.226149	-0.838288	1.06444	0.239184	0	0	0	0
STM14_5157	SL1344_4224	STM4287	phnO	Protein PhnO	0	0	0.951721	0.146005	0.805716	-0.423393	1	0	0	0
STM14_0508	SL1344_0424	STM0430	phnR	2-aminoethylphosphonate uptake and metabolism regulator	0	0	-0.606064	-0.123564	-0.4825	0.526828	0	0	0	0
STM14_0507	SL1344_0423	STM0429	phnS	2-aminoethylphosphonate ABC transporter periplasmic binding component (TC 3.A.1.9.1)	0	0	1.23383	0.102834	1.13099	-0.703703	1	0	0	0
STM14_0506	SL1344_0422	STM0428	phnT	2-aminoethylphosphonate ABC transporter ATP-binding protein (TC 3.A.1.9.1)	0	0	0.588398	0.557888	0.0305109	-0.493726	0	0	0	0
STM14_0470	SL1344_0392	STM0397	phoB	Phosphate regulon transcriptional regulatory protein PhoB (SphR)	1	0	0.763026	0.529219	0.233807	0.113207	0	0	0	0
STM14_0779	SL1344_0658	STM0669	phoL	Phosphate starvation-inducible protein PhoH, predicted ATPase	1	0	-0.758048	-1.06571	0.307663	0.978724	0	-1	0	1
STM14_5193	SL1344_4255	STM4319	phoN	Nonspecific acid phosphatase precursor (EC 3.1.3.2)	0	0	1.20373	1.58287	-0.37914	-1.0201	1	1	0	-1
STM14_1409	SL1344_1169	STM1231	phoP	Transcriptional regulatory protein PhoP	0	0	-0.0456531	0.0998718	-0.145525	0.297563	0	0	0	0
STM14_1408	SL1344_1168	STM1230	phoQ	Sensor histidine kinase PhoQ (EC 2.7.13.3)	1	0	0.278881	-0.223685	0.502565	0.397654	0	0	0	0
STM14_0471	SL1344_0393	STM0398	phoR	Phosphate regulon sensor protein PhoR (SphS) (EC 2.7.13.3)	1	0	-0.153133	0.426008	-0.579141	0.274498	0	0	0	0
STM14_4648	SL1344_3820	STM3853	phoU	Phosphate transport system regulatory protein PhoU	0	0	0.168969	0.201849	-0.0328803	0.38779	0	0	0	0
STM14_0828	SL1344_0690	STM0709	phrB	Deoxyribodipyrimidine photolyase (EC 4.1.99.3)	0	0	-0.728714	-0.483161	-0.245553	-0.246631	0	0	0	0
STM14_2555	SL1344_2041	STM2065	phsA	Polysulfide reductase PsrA (EC 1.12.98.4), molybdoperterin-binding subunit; Thiosulfate reductase PhsA	0	0	-0.915162	-1.32958	0.41442	1.11535	-1	-1	0	1
STM14_2554	SL1344_2040	STM2064	phsB	Polysulfide reductase PsrB (EC 1.12.98.4), Fe-S subunit; Thiosulfate reductase PhsB	0	0	-2.95172	-1.50934	-1.44239	1.78352	-1	-1	0	1
STM14_2553	SL1344_2039	STM2063	phsC	Thiosulfate reductase PhsC, cytochrome B subunit	0	0	-1.71844	-1.48394	-0.234501	1.56415	-1	-1	0	1
STM14_1232	SL1344_1026	STM1087	pipA	hypothetical protein	0	0	-0.490275	-0.0800488	-0.410226	0.225619	0	0	0	0
STM14_3350	SL1344_2763	STM2780	pipB2	secreted effector protein	1	0	1.23054	1.09313	0.137407	-0.861865	1	1	0	-1
STM14_1236	SL1344_1029	STM1090	pipC	Invasion gene E protein (Pathogenicity island encoded protein: homologous to ipgE of Shigella)	1	0	2.14232	2.30334	-0.161015	-1.89387	1	1	0	0
STM14_1240	SL1344_1033	STM1094	pipD	Putative dipeptidase	0	0	1.28899	0.829975	0.459018	-0.421943	1	0	0	0
STM14_4318	SL1344_3554	STM3589	pitA	Low-affinity inorganic phosphate transporter	0	0	-0.16876	0.00132353	-0.170083	0.40673	0	0	0	0
STM14_4760	SL1344_3911	STM3957	pldA	Phospholipase A1 (EC 3.1.1.32) (EC 3.1.1.4) @ Outer membrane phospholipase A	0	0	0.275136	-0.311456	0.586591	0.379712	0	0	0	0
STM14_4764	SL1344_3915	STM3961	pldB	Lysophospholipase L2 (EC 3.1.1.5)	0	0	-0.498317	-0.520428	0.0221104	0.690105	0	0	0	0
STM14_1505	SL1344_1185	STM1249	pliC	Inhibitor of vertebrate c-type lysozyme, periplasmic => PliC	0	1	1.19653	1.56368	-0.367144	-1.58772	1	1	0	-1
STM14_5092	SL1344_4172	STM4235	plsB	Glycerol-3-phosphate acyltransferase (EC 2.3.1.15)	0	0	-0.354191	-0.420344	0.0661535	0.531282	0	0	0	0
STM14_3845	SL1344_3147	STM3173	plsC	Acyl-CoA:1-acyl-sn-glycerol-3-phosphate acyltransferase (EC 2.3.1.51) @ Acyl-ACP:1-acyl-sn-glycerol-3-phosphate acyltransferase (EC 2.3.1.n4)	0	0	0.0198211	-0.645914	0.665735	0.522655	0	0	0	0
STM14_1365	SL1344_1129	STM1192	plsX	Phosphate:acyl-ACP acyltransferase PlsX (EC 2.3.1.n2)	0	0	-0.653644	-0.885321	0.231676	0.78499	0	-1	0	0
STM14_5329	SL1344_4368	STM4438	pmbA	TldE protein, part of TldE/TldD proteolytic complex	0	0	-0.164756	-0.0962084	-0.0685476	0.171278	0	0	0	0
STM14_4464	SL1344_3670	STM3704	pmgI	2,3-bisphosphoglycerate-independent phosphoglycerate mutase (EC 5.4.2.12)	0	0	0.120629	0.274434	-0.153804	0.153409	0	0	0	0
STM14_2842	SL1344_2273	STM2304	pmrD	Signal transduction protein PmrD	1	0	0.608533	0.462577	0.145956	0.00797764	0	0	0	0
STM14_2836	SL1344_2267	STM2298	pmrF	Undecaprenyl-phosphate 4-deoxy-4-formamido-L-arabinose transferase (EC 2.4.2.53)	0	0	1.10543	1.17905	-0.0736218	-0.534722	1	1	0	0
STM14_1570	SL1344_1228	STM1293	pncA	Nicotinamidase (EC 3.5.1.19)	0	0	-0.00968164	-0.33721	0.327529	1.00037	0	0	0	1
STM14_1139	SL1344_0941	STM1004	pncB	Nicotinate phosphoribosyltransferase (EC 6.3.4.21)	0	0	-0.0893971	-0.148141	0.0587438	0.567174	0	0	0	0
STM14_3964	SL1344_3255	STM3282	pnp	Polyribonucleotide nucleotidyltransferase (EC 2.7.7.8)	1	0	-0.0683434	-0.0858601	0.0175167	0.483733	0	0	0	0
STM14_1787	SL1344_1409	STM1479	pntA	NAD(P) transhydrogenase alpha subunit (EC 1.6.1.2)	0	0	-0.045615	-0.0596273	0.0140123	0.745566	0	0	0	0
STM14_1788	SL1344_1410	STM1480	pntB	NAD(P) transhydrogenase subunit beta (EC 1.6.1.2)	1	0	0.0265205	-0.0884325	0.114953	0.720336	0	0	0	0
STM14_0881	SL1344_0734	STM0757	pnuC	Ribosyl nicotinamide transporter, PnuC-like	0	0	-0.256264	-0.245109	-0.0111547	0.00478941	0	0	0	0
STM14_2525	SL1344_2012	STM2036	pocR	Propanediol utilization transcriptional activator	0	0	-0.941087	-0.311027	-0.630059	1.14782	-1	0	0	0
STM14_4809	SL1344_3947	STM3999	polA	DNA polymerase I (EC 2.7.7.7)	0	0	0.0200753	-0.101071	0.121146	0.499528	0	0	0	0
STM14_0117	SL1344_0098	STM0097	polB	DNA polymerase II (EC 2.7.7.7)	0	0	-0.49093	-0.705024	0.214093	1.06499	0	0	0	1
STM14_1403	SL1344_1163	STM1226	potA	Spermidine/putrescine import ABC transporter ATP-binding protein PotA (TC 3.A.1.11.1)	0	0	-0.687163	-0.912277	0.225114	0.462675	0	-1	0	0
STM14_1402	SL1344_1162	STM1225	potB	Spermidine/putrescine import ABC transporter permease protein PotB (TC 3.A.1.11.1)	0	0	-0.248699	-0.639303	0.390604	0.55255	0	0	0	0
STM14_1398	SL1344_1160	STM1223	potC	Spermidine/putrescine import ABC transporter permease protein PotC (TC 3.A.1.11.1)	0	0	-0.312167	-0.358771	0.0466035	0.637505	0	0	0	0
STM14_1397	SL1344_1159	STM1222	potD	Spermidine/putrescine import ABC transporter substrate-binding protein PotD (TC 3.A.1.11.1)	0	0	0.164388	0.178438	-0.01405	0.439644	0	0	0	0
STM14_1028	SL1344_0854	STM0877	potF	Putrescine ABC transporter putrescine-binding protein PotF (TC 3.A.1.11.2)	0	0	2.34227	1.90047	0.441794	-1.35501	1	1	0	-1
STM14_1029	SL1344_0855	STM0878	potG	Putrescine transport ATP-binding protein PotG (TC 3.A.1.11.2)	0	0	2.1103	1.22498	0.885325	-0.547514	1	1	0	0
STM14_1030	SL1344_0856	STM0879	potH	Putrescine transport system permease protein PotH (TC 3.A.1.11.2)	0	0	1.57244	0.842947	0.72949	-0.439868	1	1	0	0
STM14_1031	SL1344_0857	STM0880	potI	Putrescine transport system permease protein PotI (TC 3.A.1.11.2)	0	0	0.920072	0.0562641	0.863808	0.132489	1	0	0	0
STM14_1050	SL1344_0874	STM0935	poxB	Pyruvate dehydrogenase (quinone) (EC 1.2.5.1)	1	0	-0.721722	-0.713678	-0.00804447	0.222917	0	0	0	0
STM14_5301	SL1344_4347	STM4414	ppa	Inorganic pyrophosphatase (EC 3.6.1.1)	0	0	-0.173437	-0.382178	0.208741	0.394767	0	0	0	0
STM14_4954	SL1344_4069	STM4119	ppc	Phosphoenolpyruvate carboxylase (EC 4.1.1.31)	0	0	0.518474	0.604444	-0.08597	0.160216	0	0	0	0
STM14_4179	SL1344_3439	STM3472	ppiA	Peptidyl-prolyl cis-trans isomerase PpiA precursor (EC 5.2.1.8)	0	0	-0.33284	-0.389451	0.0566107	0.439912	0	0	0	0
STM14_0626	SL1344_0529	STM0536	ppiB	Peptidyl-prolyl cis-trans isomerase PpiB (EC 5.2.1.8)	0	0	-0.153245	-0.0234729	-0.129772	0.364984	0	0	0	0
STM14_4707	SL1344_3870	STM3910	ppiC	Peptidyl-prolyl cis-trans isomerase PpiC (EC 5.2.1.8)	0	0	-0.0706817	0.0717925	-0.142474	0.229136	0	0	0	0
STM14_3066	SL1344_2464	STM2501	ppk	Polyphosphate kinase (EC 2.7.4.1)	0	0	-0.88119	-0.929429	0.048239	0.975407	-1	-1	0	1
STM14_3288	SL1344_2655	STM2683	ppnK	NAD kinase (EC 2.7.1.23)	0	0	-0.41494	-0.290779	-0.124161	0.0659739	0	0	0	0
STM14_1639	SL1344_1283	STM1349	pps	Phosphoenolpyruvate synthase (EC 2.7.9.2)	0	0	0.812242	1.07628	-0.264039	-0.807628	1	1	0	-1
STM14_3067	SL1344_2465	STM2502	ppx	Exopolyphosphatase (EC 3.6.1.11)	0	0	-0.727477	-0.988291	0.260814	0.784697	0	-1	0	0
STM14_1206	SL1344_1003	STM1063	pqiA	Paraquat-inducible protein A	0	0	-0.18225	-0.632347	0.450098	0.428291	0	0	0	0
STM14_1207	SL1344_1004	STM1064	pqiB	Paraquat-inducible protein B	0	0	-0.159475	0.272801	-0.432276	0.165223	0	0	0	0
STM14_2232	SL1344_1774	STM1845	prc	Tail-specific protease precursor (EC 3.4.21.102)	0	0	-0.225675	-0.446151	0.220476	0.637227	0	0	0	0
STM14_2146	SL1344_1704	STM1776	prfA	Peptide chain release factor 1	0	0	-0.218157	-0.403865	0.185708	0.566093	0	0	0	0
STM14_3673	SL1344_3017	STM3041	prfB	Peptide chain release factor 2 @ programmed frameshift-containing	0	0	-0.195989	-0.399893	0.203903	0.73784	0	0	0	0
STM14_5478	SL1344_4488	STM4560	prfC	Peptide chain release factor 3	0	0	-0.0795303	-0.055894	-0.0236363	0.478874	0	0	0	0
STM14_0371	SL1344_0311	STM0315	prfH	Peptide chain release factor homolog	0	0	0.274185	0.198863	0.0753224	0.108715	0	0	0	0
STM14_3473	SL1344_2854	STM2874	prgH	MxiG protein; Pathogenicity 1 island effector protein	1	0	0.747148	2.03448	-1.28733	-2.58625	0	1	0	0
STM14_3472	SL1344_2853	STM2873	prgI	MxiH protein; Type III secretion cytoplasmic protein (YscF)	1	0	2.69658	3.33283	-0.636255	-3.61161	1	1	0	-1
STM14_3470	SL1344_2851	STM2871	prgK	Type III secretion bridge between inner and outermembrane lipoprotein (YscJ,HrcJ,EscJ, PscJ)	1	0	3.4332	3.52592	-0.0927241	-3.56882	1	1	0	-1
STM14_4923	SL1344_4044	STM4095	priA	Helicase PriA essential for oriC/DnaA-independent DNA replication	0	0	0.774718	0.176767	0.597951	0.184113	0	0	0	0
STM14_5276	SL1344_4325	STM4392	priB	Primosomal replication protein N	0	0	-1.07639	-0.37968	-0.696707	0.968216	0	0	0	0
STM14_0566	SL1344_0474	STM0481	priC	Primosomal replication protein N prime prime	0	0	-0.0205674	-0.455282	0.434715	0.632285	0	0	0	0
STM14_4170	SL1344_3431	STM3464	prkB	Phosphoribulokinase homolog, function unknown	0	0	0.50383	0.468289	0.0355406	-0.116238	0	0	0	0
STM14_4323	SL1344_3559	STM3594	prlC	Oligopeptidase A (EC 3.4.24.70)	0	0	-0.430435	-0.285612	-0.144824	0.66757	0	0	0	0
STM14_4080	SL1344_3356	STM3383	prmA	Ribosomal protein L11 methyltransferase (EC 2.1.1.-)	0	0	0.0347615	-0.0785239	0.113285	0.503318	0	0	0	0
STM14_0379	SL1344_0318	STM0322	proA	Gamma-glutamyl phosphate reductase (EC 1.2.1.41)	0	0	-0.080835	-0.152397	0.0715623	0.539712	0	0	0	0
STM14_0378	SL1344_0317	STM0321	proB	Glutamate 5-kinase (EC 2.7.2.11) / RNA-binding C-terminal domain PUA	0	0	-0.310817	-0.329082	0.0182654	0.654051	0	0	0	0
STM14_0456	SL1344_0381	STM0386	proC	Pyrroline-5-carboxylate reductase (EC 1.5.1.2)	1	0	0.0173191	0.218827	-0.201507	0.241799	0	0	0	0
STM14_5161	SL1344_4227	STM4290	proP	L-Proline/Glycine betaine transporter ProP	0	0	-0.690474	-1.18511	0.494636	0.661952	0	-1	0	0
STM14_2233	SL1344_1775	STM1846	proQ	ProQ: influences osmotic activation of compatible solute ProP	0	0	-0.323529	-0.358125	0.0345963	0.631436	0	0	0	0
STM14_0284	SL1344_0243	STM0242	proS	Prolyl-tRNA synthetase (EC 6.1.1.15), bacterial type	0	0	0.0882113	0.127965	-0.039754	0.211434	0	0	0	0
STM14_3393	SL1344_2796	STM2811	proX	Glycine betaine/L-proline transport substrate-binding protein ProX (TC 3.A.1.12.1)	0	0	-0.702165	-0.443778	-0.258387	0.318782	0	0	0	0
STM14_0474	SL1344_0395	STM0400	proY	Proline-specific permease proY	0	0	0.024379	-0.153956	0.178335	0.0908215	0	0	0	0
STM14_0434	SL1344_0366	STM0371	prpE	Propionate--CoA ligase (EC 6.2.1.17)	0	0	0.529487	-0.380365	0.909851	1.06064	0	0	0	0
STM14_2153	SL1344_1708	STM1780	prsA	Ribose-phosphate pyrophosphokinase (EC 2.7.6.1)	0	0	0.241173	0.381673	-0.1405	0.260759	0	0	0	0
STM14_5229	SL1344_4285	STM4348	psd	Phosphatidylserine decarboxylase (EC 4.1.1.65)	0	1	-0.0695032	-0.00113286	-0.0683703	0.0391411	0	0	0	0
STM14_5591	SLP1_0037	PSLT070	psiA	PsiA protein	0	0	NA	NA	NA	0.157169	NA	NA	NA	0
STM14_5590	SLP1_0038	PSLT069	psiB	PsiB protein	0	0	-1.05359	-1.00589	-0.0476964	1.1341	0	0	0	0
STM14_0454	SL1344_0379	STM0384	psiF	Phosphate starvation-inducible protein PsiF	0	0	-0.53726	-0.114584	-0.422676	0.0946167	0	0	0	0
STM14_2040	SL1344_1620	STM1690	pspA	Phage shock protein A @ Suppressor of sigma54-dependent transcription, PspA-like	0	0	0.0868785	0.0238871	0.0629913	-0.0501534	0	0	0	0
STM14_2039	SL1344_1619	STM1689	pspB	Phage shock protein B	0	0	-0.757643	-0.341895	-0.415747	0.826303	0	0	0	0
STM14_2038	SL1344_1618	STM1688	pspC	Phage shock protein C	0	0	-0.4569	-0.621419	0.164518	0.802829	0	0	0	0
STM14_2037	SL1344_1617	STM1687	pspD	Phage shock protein D	0	0	-0.326147	-0.544165	0.218017	0.337695	0	0	0	0
STM14_2036	SL1344_1616	STM1686	pspE	Thiosulfate:cyanide sulfurtransferase PspE (EC 2.8.1.1)	0	1	-0.87269	-0.570977	-0.301713	0.898492	-1	0	0	1
STM14_2041	SL1344_1621	STM1691	pspF	Psp operon transcriptional activator	0	0	-0.150151	-0.475174	0.325022	0.465882	0	0	0	0
STM14_5102	SL1344_4180	STM4244	pspG	Phage shock protein G	0	0	0.261996	0.466895	-0.204899	0.307694	0	0	0	0
STM14_3250	SL1344_2616	STM2652	pssA	CDP-diacylglycerol--serine O-phosphatidyltransferase (EC 2.7.8.8)	1	0	-0.258211	-0.350758	0.0925466	0.542284	0	0	0	0
STM14_4650	SL1344_3822	STM3855	pstA	Phosphate transport system permease protein PstA (TC 3.A.1.7.1)	0	0	0.0974157	0.19771	-0.100294	0.413854	0	0	0	0
STM14_4649	SL1344_3821	STM3854	pstB	Phosphate transport ATP-binding protein PstB (TC 3.A.1.7.1)	0	0	0.27433	0.310652	-0.0363218	0.291278	0	0	0	0
STM14_4651	SL1344_3823	STM3856	pstC	Phosphate transport system permease protein PstC (TC 3.A.1.7.1)	0	0	0.224826	0.736048	-0.511222	0.16303	0	0	0	0
STM14_4652	SL1344_3824	STM3857	pstS	Phosphate ABC transporter, periplasmic phosphate-binding protein PstS (TC 3.A.1.7.1)	0	0	0.820459	1.00632	-0.185856	-0.162634	1	1	0	0
STM14_2883	SL1344_2307	STM2338	pta	BioD-like N-terminal domain / Phosphate acetyltransferase (EC 2.3.1.8)	0	0	0.428792	0.553422	-0.124629	-0.310813	0	0	0	0
STM14_2156	SL1344_1711	STM1783	pth	Peptidyl-tRNA hydrolase (EC 3.1.1.29)	0	0	-0.311481	-0.207392	-0.104089	0.373691	0	0	0	0
STM14_3554	SL1344_2928	STM2949	ptpS	6-carboxy-5,6,7,8-tetrahydropterin synthase (EC 4.1.2.50)	0	0	0.130639	-0.217805	0.348444	0.257841	0	0	0	0
STM14_3610	SL1344_2973	STM2995	ptr	Protease III precursor (EC 3.4.24.55)	0	0	-0.0382869	-0.669217	0.63093	0.704048	0	0	0	0
STM14_2284	SL1344_1813	STM1879	ptrB	Protease II (EC 3.4.21.83)	1	0	-0.549926	-0.41648	-0.133447	0.132267	0	0	0	0
STM14_4941	SL1344_4060	STM4110	ptsA	Phosphoenolpyruvate-protein phosphotransferase of PTS system (EC 2.7.3.9)	0	0	-0.654304	-0.29465	-0.359654	-0.0229309	0	0	0	0
STM14_1377	SL1344_1140	STM1203	ptsG	PTS system, glucose-specific IIC component / PTS system, glucose-specific IIB component (EC 2.7.1.69)	0	0	0.00171906	-0.146889	0.148608	0.183765	0	0	0	0
STM14_2989	SL1344_2394	STM2431	ptsH	Phosphotransferase system, phosphocarrier protein HPr	0	0	0.0595848	0.187989	-0.128404	0.115684	0	0	0	0
STM14_2990	SL1344_2395	STM2432	ptsI	Phosphoenolpyruvate-protein phosphotransferase of PTS system (EC 2.7.3.9)	1	0	-0.0262069	-0.418851	0.392645	0.628935	0	0	0	0
STM14_2994	SL1344_2399	STM2436	ptsJ	Predicted transcriptional regulator of pyridoxine metabolism	0	0	-0.207295	-0.100825	-0.10647	0.0962171	0	0	0	0
STM14_4010	SL1344_3294	STM3322	ptsN	PTS IIA-like nitrogen-regulatory protein PtsN	0	0	-0.0673568	-0.226093	0.158736	0.649795	0	0	0	0
STM14_4012	SL1344_3296	STM3324	ptsO	Phosphocarrier protein, nitrogen regulation associated	0	0	-0.677499	-0.947925	0.270425	0.442326	0	0	0	0
STM14_3620	SL1344_2981	STM3003	ptsP	FIG001592: Phosphocarrier protein kinase/phosphorylase, nitrogen regulation associated	0	0	0.353741	-0.0550053	0.408746	0.220749	0	0	0	0
STM14_5248	SL1344_4299	STM4366	purA	Adenylosuccinate synthetase (EC 6.3.4.4)	0	0	0.655344	0.479144	0.176199	-0.0381751	0	0	0	0
STM14_1410	SL1344_1170	STM1232	purB	Adenylosuccinate lyase (EC 4.3.2.2) @ SAICAR lyase (EC 4.3.2.2)	0	0	0.0983173	0.340494	-0.242177	0.137861	0	0	0	0
STM14_3050	SL1344_2450	STM2487	purC	Phosphoribosylaminoimidazole-succinocarboxamide synthase (EC 6.3.2.6)	0	0	-0.149555	-0.192596	0.0430406	0.615437	0	0	0	0
STM14_5016	SL1344_4114	STM4175	purD	Phosphoribosylamine--glycine ligase (EC 6.3.4.13)	0	0	0.124102	-0.169551	0.293653	0.728914	0	0	0	0
STM14_0624	SL1344_0527	STM0534	purE	N5-carboxyaminoimidazole ribonucleotide mutase (EC 5.4.99.18)	0	0	-0.504835	-0.488155	-0.0166806	0.672528	0	0	0	0
STM14_2909	SL1344_2331	STM2362	purF	Amidophosphoribosyltransferase (EC 2.4.2.14)	0	0	-0.155495	-0.292878	0.137383	0.583142	0	0	0	0
STM14_3145	SL1344_2527	STM2565	purG	Phosphoribosylformylglycinamidine synthase, synthetase subunit (EC 6.3.5.3) / Phosphoribosylformylglycinamidine synthase, glutamine amidotransferase subunit (EC 6.3.5.3)	0	0	-0.0695339	0.00110621	-0.0706401	0.464515	0	0	0	0
STM14_5017	SL1344_4115	STM4176	purH	IMP cyclohydrolase (EC 3.5.4.10) / Phosphoribosylaminoimidazolecarboxamide formyltransferase (EC 2.1.2.3)	0	0	-0.289585	-0.101913	-0.187672	0.621459	0	0	0	0
STM14_0623	SL1344_0526	STM0533	purK	N5-carboxyaminoimidazole ribonucleotide synthase (EC 6.3.4.18)	0	0	-0.454756	-0.587307	0.132551	1.03472	0	0	0	1
STM14_3064	SL1344_2462	STM2499	purM	Phosphoribosylformylglycinamidine cyclo-ligase (EC 6.3.3.1)	0	0	-0.395432	-0.629988	0.234556	0.965091	0	0	0	1
STM14_3065	SL1344_2463	STM2500	purN	Phosphoribosylglycinamide formyltransferase (EC 2.1.2.2)	0	0	-0.0720554	-0.408423	0.336367	0.795579	0	0	0	0
STM14_1727	SL1344_1362	STM1430	purR	Purine nucleotide synthesis repressor	0	0	-0.201923	-0.452245	0.250322	0.790066	0	0	0	0
STM14_2288	SL1344_1817	STM1883	purT	Phosphoribosylglycinamide formyltransferase 2 (EC 2.1.2.-)	0	0	-0.488359	-0.589331	0.100971	0.952357	0	0	0	1
STM14_2122	SL1344_1687	STM1756	purU	Formyltetrahydrofolate deformylase (EC 3.5.1.10)	0	0	0.0202748	0.156524	-0.136249	0.234654	0	0	0	0
STM14_1281	SL1344_1063	STM1125	putP	Proline/sodium symporter PutP (TC 2.A.21.2.1) @ Propionate/sodium symporter	0	0	1.02568	0.875376	0.150309	-0.187941	1	0	0	0
STM14_2296	SL1344_1822	STM1888	pykA	Pyruvate kinase (EC 2.7.1.40)	0	0	-0.97154	-0.806049	-0.165491	1.20575	-1	-1	0	1
STM14_1672	SL1344_1312	STM1378	pykF	Pyruvate kinase (EC 2.7.1.40)	0	0	-0.785716	-0.561608	-0.224108	0.691041	0	0	0	0
STM14_5353	SL1344_4391	STM4460	pyrB	Aspartate carbamoyltransferase (EC 2.1.3.2)	0	0	-0.835559	-0.293137	-0.542422	0.794482	-1	0	0	0
STM14_1332	SL1344_1100	STM1163	pyrC	Dihydroorotase (EC 3.5.2.3)	0	0	0.547339	0.356207	0.191132	0.113765	0	0	0	0
STM14_1200	SL1344_0998	STM1058	pyrD	Dihydroorotate dehydrogenase (quinone) (EC 1.3.5.2)	0	0	0.383834	0.306346	0.0774876	0.0616115	0	0	0	0
STM14_4495	SL1344_3699	STM3733	pyrE	Orotate phosphoribosyltransferase (EC 2.4.2.10)	0	0	-0.69922	-0.448971	-0.250249	0.888794	0	0	0	1
STM14_2064	SL1344_1639	STM1707	pyrF	Orotidine 5'-phosphate decarboxylase (EC 4.1.1.23)	0	0	0.355051	0.138852	0.216199	0.243291	0	0	0	0
STM14_3558	SL1344_2932	STM2953	pyrG	CTP synthase (EC 6.3.4.2)	0	0	0.29312	0.053083	0.240037	0.321738	0	0	0	0
STM14_0259	SL1344_0219	STM0218	pyrH	Uridine monophosphate kinase (EC 2.7.4.22)	0	0	0.569719	0.30962	0.260098	0.105345	0	0	0	0
STM14_5352	SL1344_4390	STM4459	pyrI	Aspartate carbamoyltransferase regulatory chain (PyrI)	0	0	-0.353891	0.0557342	-0.409625	0.395259	0	0	0	0
STM14_5103	SL1344_4181	STM4245	qor	Quinone oxidoreductase (EC 1.6.5.5)	0	0	-0.609773	-0.366272	-0.243501	0.441297	0	0	0	0
STM14_0478	SL1344_0399	STM0404	queA	S-adenosylmethionine:tRNA ribosyltransferase-isomerase (EC 2.4.99.17)	0	0	-0.0805981	-0.253032	0.172434	0.516612	0	0	0	0
STM14_3577	SL1344_2948	STM2968	queF	NADPH-dependent 7-cyano-7-deazaguanine reductase (EC 1.7.1.13)	0	0	-0.208827	-0.189338	-0.0194897	0.257068	0	0	0	0
STM14_5500	SL1344_4506	STM4579	radA	DNA repair protein RadA	0	0	0.346437	0.295015	0.0514229	0.268665	0	0	0	0
STM14_4491	-	-	radC	UPF0758 protein YicR	0	0	-0.169198	-0.286934	0.117736	1.07546	0	0	0	1
STM14_4757	SL1344_3909	STM3955	rarD	Protein RarD	0	0	0.424039	0.456759	-0.0327196	-0.535429	0	0	0	0
STM14_3083	SL1344_2477	STM2515	ratA	RatA homolog	0	0	-0.295659	-1.20171	0.906056	0.255543	0	-1	0	0
STM14_3082	-	-	ratB	Putative outer membrane protein	0	0	NA	NA	NA	0.75481	NA	NA	NA	0
STM14_3968	SL1344_3258	STM3285	rbfA	Ribosome-binding factor A	0	0	0.228373	0.326924	-0.098551	0.0517091	0	0	0	0
STM14_4841	SL1344_3973	STM4027	rbn	Inner membrane protein YihY, formerly thought to be RNase BN	0	0	0.249652	0.148019	0.101634	0.2478	0	0	0	0
STM14_4679	SL1344_3849	STM3882	rbsA	Ribose ABC transport system, ATP-binding protein RbsA (TC 3.A.1.2.1)	0	0	-0.628646	-0.337173	-0.291473	0.999071	0	0	0	0
STM14_4681	SL1344_3851	STM3884	rbsB	Ribose ABC transport system, periplasmic ribose-binding protein RbsB (TC 3.A.1.2.1)	0	0	-0.674251	-0.428452	-0.245799	0.897324	0	0	0	1
STM14_4680	SL1344_3850	STM3883	rbsC	Ribose ABC transport system, permease protein RbsC (TC 3.A.1.2.1)	0	0	0.1673	-0.261019	0.428319	0.649426	0	0	0	0
STM14_4678	SL1344_3848	STM3881	rbsD	Ribose ABC transport system, high affinity permease RbsD (TC 3.A.1.2.1)	0	0	-1.00449	-1.83803	0.833543	2.00804	-1	-1	0	1
STM14_4682	SL1344_3852	STM3885	rbsK	Ribokinase (EC 2.7.1.15)	0	0	0.155853	0.137421	0.0184315	0.122329	0	0	0	0
STM14_4683	SL1344_3853	STM3886	rbsR	Ribose operon repressor	0	0	-0.126238	0.0796257	-0.205864	0.447395	0	0	0	0
STM14_5534	SLP1_0096	PSLT009	rcK	Attachment invasion locus protein precursor	0	1	-1.19671	-0.610509	-0.586196	0.770906	-1	0	0	0
STM14_2801	SL1344_2239	STM2270	rcsB	DNA-binding capsular synthesis response regulator RcsB	0	0	-0.0289271	0.343724	-0.372651	-0.118575	0	0	0	0
STM14_2802	SL1344_2240	STM2271	rcsC	Sensor histidine kinase RcsC (EC 2.7.13.3)	0	0	0.202448	-0.528213	0.730661	0.206934	0	0	0	0
STM14_0286	SL1344_0245	STM0244	rcsF	Protein RcsF	0	0	-0.0178622	0.072999	-0.0908612	0.272685	0	0	0	0
STM14_0463	SL1344_0387	STM0392	rdgC	DNA recombination-dependent growth factor C	0	0	0.00133006	-0.022413	0.023743	0.432639	0	0	0	0
STM14_3417	SL1344_2809	STM2829	recA	RecA protein	0	0	0.0448357	-0.148503	0.193338	0.37713	0	0	0	0
STM14_3609	SL1344_2972	STM2994	recB	Exodeoxyribonuclease V beta chain (EC 3.1.11.5)	0	0	-0.0734899	-0.282952	0.209462	0.660679	0	0	0	0
STM14_3611	SL1344_2974	STM2996	recC	Exodeoxyribonuclease V gamma chain (EC 3.1.11.5)	0	0	0.0878487	-0.199822	0.287671	0.710638	0	0	0	0
STM14_3608	SL1344_2971	STM2993	recD	Exodeoxyribonuclease V alpha chain (EC 3.1.11.5)	0	0	-0.124526	-0.220185	0.0956598	0.520897	0	0	0	0
STM14_4629	SL1344_3803	STM3836	recF	DNA recombination and repair protein RecF	0	0	-0.743044	-1.25494	0.511901	0.876869	0	-1	0	0
STM14_4509	SL1344_3710	STM3744	recG	ATP-dependent DNA helicase RecG (EC 3.6.4.12)	0	0	-0.584425	-0.589151	0.00472617	1.05845	0	0	0	1
STM14_3674	SL1344_3018	STM3042	recJ	Single-stranded-DNA-specific exonuclease RecJ (EC 3.1.-.-)	0	0	-0.347073	-0.418766	0.0716936	0.875522	0	0	0	1
STM14_3289	SL1344_2656	STM2684	recN	DNA repair protein RecN	0	0	-0.34644	-0.741416	0.394977	0.174067	0	0	0	0
STM14_3159	SL1344_2541	STM2579	recO	DNA recombination and repair protein RecO	0	0	-0.59812	-0.874306	0.276186	1.26019	0	-1	0	1
STM14_4761	SL1344_3912	STM3958	recQ	ATP-dependent DNA helicase RecQ	0	0	-0.259388	-0.308329	0.0489405	0.570317	0	0	0	0
STM14_0571	SL1344_0479	STM0486	recR	Recombination protein RecR	0	0	-0.493665	-0.286034	-0.207631	0.833713	0	0	0	1
STM14_3564	SL1344_2937	STM2956	relA	Inactive (p)ppGpp 3'-pyrophosphohydrolase domain / GTP pyrophosphokinase (EC 2.7.6.5), (p)ppGpp synthetase I	0	0	0.381892	0.146799	0.235094	0.411398	0	0	0	0
STM14_4710	SL1344_3872	STM3912	rep	ATP-dependent DNA helicase Rep	0	0	0.0251591	-0.222005	0.247164	0.324126	0	0	0	0
STM14_5531	SLP1_0099	PSLT006	repA	DNA replication protein	0	0	0.0899961	0.408072	-0.318076	-0.191334	0	0	0	0
STM14_5546	SLP1_0084	PSLT023	repA2	RepFIB replication protein A	0	0	-0.460619	-0.0921665	-0.368453	0.0876773	0	0	0	0
STM14_5528	SLP1_0102	PSLT003	repC	DNA replication	0	0	-0.252772	-0.262115	0.00934355	0.280181	0	0	0	0
STM14_0418	SL1344_0353	STM0358	res	Type III restriction-modification system StyLTI enzyme res (EC 3.1.21.5); Type III restriction-modification system restriction subunit (EC 3.1.21.5)	0	0	-0.0964846	-0.421255	0.324771	0.688859	0	0	0	0
STM14_4480	SL1344_3685	STM3719	rfaB	Lipopolysaccharide 1,6-galactosyltransferase (EC 2.4.1.-)	0	0	-0.130846	-0.257989	0.127144	0.88923	0	0	0	1
STM14_4473	SL1344_3678	STM3712	rfaC	Lipopolysaccharide core heptosyltransferase I	0	0	-0.484153	-0.731131	0.246978	1.05431	0	0	0	1
STM14_4471	SL1344_3676	STM3710	rfaD	ADP-L-glycero-D-manno-heptose-6-epimerase (EC 5.1.3.20)	0	0	-0.135882	0.146373	-0.282254	0.0104841	0	0	0	0
STM14_3876	SL1344_3173	STM3200	rfaE	ADP-heptose synthase (EC 2.7.-.-) / D-glycero-beta-D-manno-heptose 7-phosphate kinase	0	0	-0.262102	-0.256704	-0.00539881	0.623804	0	0	0	0
STM14_4472	SL1344_3677	STM3711	rfaF	ADP-heptose--lipooligosaccharide heptosyltransferase II	0	0	-0.588656	-0.533423	-0.0552325	1.14821	0	0	0	1
STM14_4483	SL1344_3688	STM3722	rfaG	UDP-glucose:(heptosyl) LPS alpha1,3-glucosyltransferase WaaG	0	0	-0.323029	-0.220158	-0.10287	0.571377	0	0	0	0
STM14_4783	SL1344_3931	STM3977	rfaH	Transcriptional activator RfaH	0	0	-0.392875	-0.403693	0.0108184	0.380581	0	0	0	0
STM14_4479	SL1344_3684	STM3718	rfaI	Lipopolysaccharide 1,3-galactosyltransferase (EC 2.4.1.44)	0	0	-0.115933	-0.222561	0.106628	0.481597	0	0	0	0
STM14_4478	SL1344_3683	STM3717	rfaJ	UDP-glucose:(glucosyl)lipopolysaccharide alpha-1,2-glucosyltransferase (EC 2.4.1.58)	0	0	-0.652833	-0.40131	-0.251523	0.67491	0	0	0	0
STM14_4475	-	-	rfaK	Lipopolysaccharide 1,2-N-acetylglucosaminetransferase (EC 2.4.1.56)	0	0	-0.47222	0.371464	-0.843684	0.256354	0	0	0	0
STM14_4474	SL1344_3679	STM3713	rfaL	Oligosaccharide repeat unit polymerase Wzy; O-antigen ligase	0	0	-0.54285	-0.346009	-0.196841	0.194963	0	0	0	0
STM14_4482	SL1344_3687	STM3721	rfaP	Lipopolysaccharide core heptose(I) kinase RfaP	0	0	-0.0614724	-0.141041	0.0795689	0.225429	0	0	0	0
STM14_4484	SL1344_3689	STM3723	rfaQ	Lipopolysaccharide core heptosyltransferase III	0	0	-0.342555	-0.281203	-0.0613517	0.672045	0	0	0	0
STM14_4477	-	-	rfaY	Lipopolysaccharide core heptose(II) kinase RfaY	0	0	-0.702411	-0.423415	-0.278996	0.39809	0	0	0	0
STM14_4476	SL1344_3681	STM3715	rfaZ	Lipopolysaccharide core biosynthesis protein RfaZ	0	0	-0.614194	-0.612695	-0.00149906	0.438334	0	0	0	0
STM14_2589	SL1344_2072	STM2095	rfbA	Glucose-1-phosphate thymidylyltransferase (EC 2.7.7.24)	0	0	-0.822808	-0.68604	-0.136768	1.01696	-1	0	0	1
STM14_2591	SL1344_2074	STM2097	rfbB	dTDP-glucose 4,6-dehydratase (EC 4.2.1.46)	0	0	-0.839635	-0.77848	-0.0611554	1.13408	-1	0	0	1
STM14_2588	SL1344_2071	STM2094	rfbC	dTDP-4-dehydrorhamnose 3,5-epimerase (EC 5.1.3.13)	0	0	-0.913393	-0.573077	-0.340316	0.731344	-1	0	0	0
STM14_2590	SL1344_2073	STM2096	rfbD	dTDP-4-dehydrorhamnose reductase (EC 1.1.1.133)	0	0	-0.74941	-0.700114	-0.049296	1.04401	0	0	0	1
STM14_2586	SL1344_2069	STM2092	rfbF	Glucose-1-phosphate cytidylyltransferase (EC 2.7.7.33)	0	0	-0.68682	-0.572672	-0.114149	0.842495	0	0	0	1
STM14_2585	SL1344_2068	STM2091	rfbG	CDP-glucose 4,6-dehydratase (EC 4.2.1.45)	0	0	-0.572071	-0.478317	-0.093754	0.860641	0	0	0	1
STM14_2584	SL1344_2067	STM2090	rfbH	CDP-4-dehydro-6-deoxy-D-glucose 3-dehydratase (EC 4.2.1.-)	0	0	-0.413629	-0.243946	-0.169683	0.472378	0	0	0	0
STM14_2587	SL1344_2070	STM2093	rfbI	CDP-6-deoxy-delta-3,4-glucoseen reductase-like	0	0	-0.83018	-0.602585	-0.227595	0.825425	-1	0	0	1
STM14_2583	SL1344_2066	STM2089	rfbJ	CDP-abequose synthase	0	0	-0.3995	-0.379228	-0.0202722	0.456972	0	0	0	0
STM14_2577	SL1344_2060	STM2083	rfbK	Phosphomannomutase (EC 5.4.2.8)	0	1	-0.169078	0.086821	-0.255899	0.364132	0	0	0	0
STM14_2578	SL1344_2061	STM2084	rfbM	Mannose-1-phosphate guanylyltransferase (EC 2.7.7.13) / Mannose-6-phosphate isomerase (EC 5.3.1.8)	0	0	-0.22695	-0.149256	-0.077694	0.48149	0	0	0	0
STM14_2579	SL1344_2062	STM2085	rfbN	hypothetical protein	0	0	-0.201014	-0.0926593	-0.108355	0.505656	0	0	0	0
STM14_2576	SL1344_2059	STM2082	rfbP	Undecaprenyl-phosphate galactosephosphotransferase (EC 2.7.8.6)	0	0	-0.297144	-0.0357255	-0.261418	0.285908	0	0	0	0
STM14_2580	SL1344_2063	STM2086	rfbU	hypothetical protein	0	0	-0.198763	-0.47493	0.276167	0.477106	0	0	0	0
STM14_2581	SL1344_2064	STM2087	rfbV	Abequosyltransferase (EC 2.4.1.60)	0	0	-0.691335	-0.482823	-0.208512	0.625159	0	0	0	0
STM14_2582	SL1344_2065	STM2088	rfbX	O-antigen flippase Wzx	0	0	-0.826517	-0.761692	-0.0648248	1.18287	-1	0	0	1
STM14_1616	SL1344_1266	STM1332	rfc	O-antigen polymerase	0	0	-0.553825	-0.716073	0.162248	0.744738	0	0	0	0
STM14_4716	SL1344_3877	STM3918	rfe	Undecaprenyl-phosphate alpha-N-acetylglucosaminyl 1-phosphate transferase (EC 2.7.8.33)	0	0	-0.526129	-0.201881	-0.324248	0.601972	0	0	0	0
STM14_4720	SL1344_3881	STM3922	rffG	dTDP-glucose 4,6-dehydratase (EC 4.2.1.46)	0	0	0.134288	0.109499	0.0247891	0.179802	0	0	0	0
STM14_4721	SL1344_3882	STM3923	rffH	Glucose-1-phosphate thymidylyltransferase (EC 2.7.7.24)	0	1	0.146728	0.221267	-0.0745392	-0.0955147	0	0	0	0
STM14_4870	SL1344_3998	STM4049	rhaR	L-rhamnose operon transcriptional activator RhaR	0	0	0.529804	-0.805551	1.33535	0.322162	0	0	0	0
STM14_4869	SL1344_3997	STM4048	rhaS	L-rhamnose operon regulatory protein RhaS	0	0	0.524608	1.36174	-0.837128	-0.484778	0	1	0	0
STM14_4712	SL1344_3874	STM3914	rhlB	ATP-dependent RNA helicase RhlB	0	0	-0.317576	-0.333178	0.0156023	0.365813	0	0	0	0
STM14_951	SL1344_0796	STM0820	rhlE	ATP-dependent RNA helicase RhlE	0	0	-0.495773	-0.918261	0.422489	0.688975	0	-1	0	0
STM14_4715	SL1344_3876	STM3917	rho	Transcription termination factor Rho	0	0	-0.355783	-0.118453	-0.23733	0.463139	0	0	0	0
STM14_4763	SL1344_3914	STM3960	rhtB	Homoserine/homoserine lactone efflux protein	0	0	1.1743	1.34678	-0.17248	-0.936109	1	1	0	0
STM14_4762	SL1344_3913	STM3959	rhtC	Threonine efflux protein	0	0	0.524054	0.367586	0.156468	-0.0756312	0	0	0	0
STM14_4524	SL1344_3720	STM3755	rhuM	Uncharacterized protein clustered with Type I restriction-modification system	0	0	-0.105039	-0.235378	0.130339	0.367466	0	0	0	0
STM14_2069	SL1344_1643	STM1711	ribA	GTP cyclohydrolase II (EC 3.5.4.25)	0	0	0.0200455	-0.140565	0.16061	0.242048	0	0	0	0
STM14_3869	SL1344_3168	STM3195	ribB	3,4-dihydroxy-2-butanone 4-phosphate synthase (EC 4.1.99.12)	0	0	-4.10514	-3.22695	-0.878194	3.01594	-1	-1	-1	1
STM14_0493	SL1344_0410	STM0416	ribD	Diaminohydroxyphosphoribosylaminopyrimidine deaminase (EC 3.5.4.26) / 5-amino-6-(5-phosphoribosylamino)uracil reductase (EC 1.1.1.193)	0	0	0.173106	0.410327	-0.237221	0.284292	0	0	0	0
STM14_1723	SL1344_1358	STM1426	ribE	Riboflavin synthase eubacterial/eukaryotic (EC 2.5.1.9)	0	0	0.153069	0.211477	-0.0584074	0.116532	0	0	0	0
STM14_0054	SL1344_0046	STM0045	ribF	FMN adenylyltransferase (EC 2.7.7.2) / Riboflavin kinase (EC 2.7.1.26)	0	0	-0.0392274	-0.347935	0.308708	0.823428	0	0	0	1
STM14_0494	SL1344_0411	STM0417	ribH	6,7-dimethyl-8-ribityllumazine synthase (EC 2.5.1.78)	0	0	0.220856	0.332847	-0.111991	0.193266	0	0	0	0
STM14_0769	SL1344_0650	STM0661	rihA	Pyrimidine-specific ribonucleoside hydrolase RihA	0	0	-0.647749	-0.648964	0.00121519	1.06509	0	0	0	1
STM14_0061	SL1344_0052	STM0051	rihC	Non-specific ribonucleoside hydrolase RihC	0	0	0.324722	0.201905	0.122818	0.417513	0	0	0	0
STM14_5476	SL1344_4486	STM4558	rimI	Ribosomal-protein-S18p-alanine acetyltransferase (EC 2.3.1.128)	0	0	-0.463725	-0.388161	-0.0755635	0.810407	0	0	0	1
STM14_1336	SL1344_1104	STM1167	rimJ	Ribosomal-protein-S5p-alanine acetyltransferase (EC 2.3.1.128)	0	0	-0.168043	-0.477186	0.309143	0.658424	0	0	0	0
STM14_1026	SL1344_0852	STM0875	rimK	Ribosomal protein S6--L-glutamate ligase	0	0	-0.290693	-0.435022	0.144329	0.626268	0	0	0	0
STM14_1949	SL1344_1541	STM1611	rimL	Ribosomal-protein-L7p-serine acetyltransferase	0	0	-0.164458	-0.605516	0.441058	0.552014	0	0	0	0
STM14_3278	SL1344_2648	STM2675	rimM	16S rRNA processing protein RimM	0	0	-0.0872036	-0.500933	0.41373	1.05098	0	0	0	0
STM14_5568	SLP1_0062	PSLT045	rlgA	RlgA	0	0	0.134852	0.275129	-0.140277	0.16446	0	0	0	0
STM14_0746	SL1344_0626	STM0638	rlpA	Septum-associated rare lipoprotein A	0	0	0.00716318	0.0889829	-0.0818197	0.334201	0	0	0	0
STM14_0755	SL1344_0635	STM0647	rlpB	LPS-assembly lipoprotein RlpB precursor (Rare lipoprotein B)	0	0	-0.240058	-0.449064	0.209006	0.649779	0	0	0	0
STM14_0115	SL1344_0096	STM0095	rluA	Ribosomal large subunit pseudouridine(746) synthase (EC 5.4.99.29) @ tRNA pseudouridine(32) synthase (EC 5.4.99.28)	0	0	-0.259351	0.00940718	-0.268758	-0.0229521	0	0	0	0
STM14_1359	SL1344_1123	STM1187	rluC	Ribosomal large subunit pseudouridine synthase C (EC 5.4.99.24)	0	0	-0.217294	-0.36645	0.149156	0.591543	0	0	0	0
STM14_3263	SL1344_2622	STM2662	rluD	Ribosomal large subunit pseudouridine synthase D (EC 5.4.99.23)	0	0	-0.599338	0.0594409	-0.658779	0.418233	0	0	0	0
STM14_1210	SL1344_1006	STM1066	rmf	Ribosome modulation factor	1	0	1.07525	0.900824	0.174427	-0.526377	1	1	0	0
STM14_0718	SL1344_0605	STM0617	rna	Ribonuclease I precursor (EC 3.1.27.6)	0	0	0.140316	0.186896	-0.0465798	0.0893819	0	0	0	0
STM14_2056	SL1344_1633	STM1702	rnb	Exoribonuclease II (EC 3.1.13.1)	0	0	-0.198501	-0.0719939	-0.126507	0.598742	0	0	0	0
STM14_3161	SL1344_2543	STM2581	rnc	Ribonuclease III (EC 3.1.26.3)	0	0	-0.0702098	-0.449538	0.379328	0.609218	0	0	0	0
STM14_2196	SL1344_1745	STM1817	rnd	Ribonuclease D (EC 3.1.26.3)	0	0	0.129312	-0.0573203	0.186632	0.12818	0	0	0	0
STM14_1357	SL1344_1122	STM1185	rne	Ribonuclease E (EC 3.1.26.12)	0	0	-0.289691	-0.0639787	-0.225712	0.588007	0	0	0	0
STM14_1755	SL1344_1388	STM1456	rnfD	Electron transport complex protein RnfD	0	0	0.365155	0.265129	0.100026	0.119906	0	0	0	0
STM14_0308	SL1344_0258	STM0263	rnhA	Ribonuclease HI (EC 3.1.26.4)	0	0	-0.0607397	-0.00962144	-0.0511183	0.388532	0	0	0	0
STM14_0272	SL1344_0231	STM0230	rnhB	Ribonuclease HII (EC 3.1.26.4)	0	0	0.046344	-0.53137	0.577714	0.533459	0	0	0	0
STM14_0717	SL1344_0604	STM0616	rnk	Regulator of nucleoside diphosphate kinase	0	0	-0.000594635	0.326068	-0.326663	0.0304948	0	0	0	0
STM14_4635	SL1344_3807	STM3840	rnpA	Ribonuclease P protein component (EC 3.1.26.5)	0	0	-0.187847	-0.279835	0.091988	0.216904	0	0	0	0
STM14_1732	SL1344_1366	STM1434	rnt	Ribonuclease T	0	0	-0.386339	-0.582653	0.196314	0.720056	0	0	0	0
STM14_5507	SL1344_4513	STM4586	rob	DNA-binding transcriptional dual regulator Rob	0	0	-1.06761	-1.03807	-0.0295398	0.829176	-1	-1	0	1
STM14_0279	SL1344_0238	STM0237	rof	Rho-specific inhibitor of transcription termination (YaeO)	0	0	0.571079	0.101751	0.469328	0.356987	0	0	0	0
STM14_4195	SL1344_3450	STM3483	rpe	Ribulose-phosphate 3-epimerase (EC 5.1.3.1)	0	0	0.393955	0.443144	-0.049188	0.101229	0	0	0	0
STM14_4496	SL1344_3700	STM3734	rph	Ribonuclease PH (EC 2.7.7.56)	0	0	0.131027	-0.261738	0.392765	0.607705	0	0	0	0
STM14_3701	SL1344_3039	STM3063	rpiA	Ribose 5-phosphate isomerase A (EC 5.3.1.6)	0	0	-0.540446	-0.601487	0.0610412	0.464295	0	0	0	0
STM14_4987	SL1344_4089	STM4150	rplA	LSU ribosomal protein L1p (L10Ae)	0	0	0.134832	-0.105832	0.240664	0.427261	0	0	0	0
STM14_4140	SL1344_3404	STM3437	rplB	LSU ribosomal protein L2p (L8e)	0	0	-0.0523952	-0.188446	0.136051	0.610764	0	0	0	0
STM14_4143	SL1344_3407	STM3440	rplC	LSU ribosomal protein L3p (L3e)	0	0	-0.174589	-0.151163	-0.0234255	0.69817	0	0	0	0
STM14_4142	SL1344_3406	STM3439	rplD	LSU ribosomal protein L4p (L1e)	0	0	-0.071078	-0.132599	0.0615208	0.646796	0	0	0	0
STM14_4131	SL1344_3395	STM3428	rplE	LSU ribosomal protein L5p (L11e)	0	0	0.092433	0.0512926	0.0411404	0.311531	0	0	0	0
STM14_4128	SL1344_3392	STM3425	rplF	LSU ribosomal protein L6p (L9e)	0	0	0.5434	0.0754329	0.467967	0.464411	0	0	0	0
STM14_5278	SL1344_4327	STM4394	rplI	LSU ribosomal protein L9p	0	0	-0.0618467	-0.192651	0.130804	0.514628	0	0	0	0
STM14_4988	SL1344_4090	STM4151	rplJ	LSU ribosomal protein L10p (P0)	0	0	0.352791	-0.327344	0.680136	0.572551	0	0	0	0
STM14_4986	SL1344_4088	STM4149	rplK	LSU ribosomal protein L11p (L12e)	0	0	0.172694	0.0853937	0.0873007	0.210396	0	0	0	0
STM14_4989	SL1344_4091	STM4152	rplL	LSU ribosomal protein L7/L12 (P1/P2)	0	0	0.234018	-0.0708177	0.304835	0.263254	0	0	0	0
STM14_4037	SL1344_3317	STM3345	rplM	LSU ribosomal protein L13p (L13Ae)	0	0	-0.309184	-0.542161	0.232977	0.707544	0	0	0	0
STM14_4133	SL1344_3397	STM3430	rplN	LSU ribosomal protein L14p (L23e)	0	0	0.285786	0.0930657	0.19272	0.247056	0	0	0	0
STM14_4124	SL1344_3388	STM3421	rplO	LSU ribosomal protein L15p (L27Ae)	0	0	0.416467	0.295654	0.120814	0.276831	0	0	0	0
STM14_4136	SL1344_3400	STM3433	rplP	LSU ribosomal protein L16p (L10e)	1	0	0.234799	0.0226907	0.212108	0.436441	0	0	0	0
STM14_4117	SL1344_3381	STM3414	rplQ	LSU ribosomal protein L17p	0	0	0.168282	0.10448	0.063802	0.238637	0	0	0	0
STM14_4127	-	-	rplR	LSU ribosomal protein L18p (L5e)	0	0	0.343103	0.152832	0.190271	0.311727	0	0	0	0
STM14_3276	SL1344_2646	STM2673	rplS	LSU ribosomal protein L19p	0	0	0.210617	0.274518	-0.0639009	0.238483	0	0	0	0
STM14_1622	SL1344_1270	STM1336	rplT	LSU ribosomal protein L20p	0	0	-0.162804	-0.698988	0.536184	0.651543	0	0	0	0
STM14_3991	SL1344_3276	STM3304	rplU	LSU ribosomal protein L21p	0	0	0.0126783	-0.242387	0.255066	0.584949	0	0	0	0
STM14_4138	SL1344_3402	STM3435	rplV	LSU ribosomal protein L22p (L17e)	0	0	0.140933	-0.000943329	0.141876	0.415046	0	0	0	0
STM14_4141	SL1344_3405	STM3438	rplW	LSU ribosomal protein L23p (L23Ae)	0	0	-0.0613518	-0.162967	0.101615	0.614347	0	0	0	0
STM14_4132	SL1344_3396	STM3429	rplX	LSU ribosomal protein L24p (L26e)	0	0	0.301704	-0.023267	0.324971	0.543193	0	0	0	0
STM14_2749	SL1344_2201	STM2224	rplY	LSU ribosomal protein L25p	0	0	0.475738	0.0255328	0.450205	0.117435	0	0	0	0
STM14_3990	SL1344_3275	STM3303	rpmA	LSU ribosomal protein L27p	0	0	0.171349	-0.277954	0.449303	0.586506	0	0	0	0
STM14_4490	SL1344_3694	STM3728	rpmB	LSU ribosomal protein L28p @ LSU ribosomal protein L28p, zinc-independent	0	0	0.00982599	-0.0679853	0.0778113	0.419732	0	0	0	0
STM14_4135	SL1344_3399	STM3432	rpmC	LSU ribosomal protein L29p (L35e)	0	0	0.153859	-0.231325	0.385184	0.40545	0	0	0	0
STM14_4125	SL1344_3389	STM3422	rpmD	LSU ribosomal protein L30p (L7e)	0	0	0.451933	0.42076	0.0311727	0.244196	0	0	0	0
STM14_4924	SL1344_4045	STM4096	rpmE	LSU ribosomal protein L31p @ LSU ribosomal protein L31p, zinc-dependent	0	0	-0.3009	0.412309	-0.713209	-0.0124677	0	0	0	0
STM14_1364	SL1344_1128	STM1191	rpmF	LSU ribosomal protein L32p @ LSU ribosomal protein L32p, zinc-independent	0	0	0.105531	-0.00383293	0.109363	0.0185381	0	0	0	0
STM14_4489	SL1344_3693	STM3727	rpmG	LSU ribosomal protein L33p @ LSU ribosomal protein L33p, zinc-independent	0	0	-0.22802	-0.306482	0.0784615	0.425933	0	0	0	0
STM14_4634	SL1344_3806	STM3839	rpmH	LSU ribosomal protein L34p	0	0	-0.174298	0.307006	-0.481304	0.0097088	0	0	0	0
STM14_1621	SL1344_1269	STM1335	rpmI	LSU ribosomal protein L35p	0	0	-0.145137	-0.139464	-0.00567229	0.238775	0	0	0	0
STM14_4118	SL1344_3382	STM3415	rpoA	DNA-directed RNA polymerase alpha subunit (EC 2.7.7.6)	0	0	0.204934	-0.0289748	0.233909	0.61214	0	0	0	0
STM14_4990	SL1344_4092	STM4153	rpoB	DNA-directed RNA polymerase beta subunit (EC 2.7.7.6)	1	0	0.47594	0.44728	0.0286605	0.0309138	0	0	0	0
STM14_4991	SL1344_4093	STM4154	rpoC	DNA-directed RNA polymerase beta' subunit (EC 2.7.7.6)	0	0	0.873259	0.559112	0.314147	-0.126548	1	0	0	0
STM14_3888	SL1344_3185	STM3211	rpoD	RNA polymerase sigma factor RpoD	0	0	-0.138931	-0.0851145	-0.0538167	0.398831	0	0	0	0
STM14_3234	SL1344_2604	STM2640	rpoE	RNA polymerase sigma factor RpoE	1	0	0.183402	-0.513461	0.696863	0.704926	0	0	0	0
STM14_4295	SL1344_3533	STM3568	rpoH	RNA polymerase sigma factor RpoH	0	0	-0.108302	-0.236048	0.127746	0.579838	0	0	0	0
STM14_4008	SL1344_3292	STM3320	rpoN	RNA polymerase sigma-54 factor RpoN	0	0	-0.127449	-0.270586	0.143136	0.643475	0	0	0	0
STM14_3526	SL1344_2903	STM2924	rpoS	RNA polymerase sigma factor RpoS	0	0	1.48757	1.1539	0.333676	-0.452604	1	1	0	0
STM14_4506	SL1344_3707	STM3741	rpoZ	DNA-directed RNA polymerase omega subunit (EC 2.7.7.6)	0	0	0.010145	-0.100831	0.110976	0.280788	0	0	0	0
STM14_1110	SL1344_0918	STM0981	rpsA	SSU ribosomal protein S1p	0	0	0.0764271	0.0172654	0.0591617	0.347436	0	0	0	0
STM14_0257	SL1344_0217	STM0216	rpsB	SSU ribosomal protein S2p (SAe)	0	0	0.158199	-0.0780018	0.236201	0.428772	0	0	0	0
STM14_4137	SL1344_3401	STM3434	rpsC	SSU ribosomal protein S3p (S3e)	0	0	0.138902	-0.103959	0.242861	0.478602	0	0	0	0
STM14_4119	SL1344_3383	STM3416	rpsD	SSU ribosomal protein S4p (S9e) @ SSU ribosomal protein S4p (S9e), zinc-independent	0	0	-0.0248788	0.0547337	-0.0796125	0.462745	0	0	0	0
STM14_4126	SL1344_3390	STM3423	rpsE	SSU ribosomal protein S5p (S2e)	0	0	0.349968	0.314851	0.0351165	0.244891	0	0	0	0
STM14_5275	SL1344_4324	STM4391	rpsF	SSU ribosomal protein S6p	0	0	-0.132154	0.178226	-0.31038	0.137587	0	0	0	0
STM14_4151	SL1344_3414	STM3447	rpsG	SSU ribosomal protein S7p (S5e)	0	0	0.0806514	0.133387	-0.0527359	0.344304	0	0	0	0
STM14_4129	SL1344_3393	STM3426	rpsH	SSU ribosomal protein S8p (S15Ae)	0	0	0.0207507	0.255251	-0.234501	0.403662	0	0	0	0
STM14_4036	SL1344_3316	STM3344	rpsI	SSU ribosomal protein S9p (S16e)	0	0	0.123254	-0.370964	0.494219	0.723697	0	0	0	0
STM14_4144	SL1344_3408	STM3441	rpsJ	SSU ribosomal protein S10p (S20e)	0	0	-0.196697	-0.274896	0.0781991	0.604841	0	0	0	0
STM14_4120	SL1344_3384	STM3417	rpsK	SSU ribosomal protein S11p (S14e)	0	0	-0.061732	0.051038	-0.11277	0.458281	0	0	0	0
STM14_4152	SL1344_3415	STM3448	rpsL	SSU ribosomal protein S12p (S23e)	0	0	-0.0126943	-0.0235393	0.010845	0.206935	0	0	0	0
STM14_4121	SL1344_3385	STM3418	rpsM	SSU ribosomal protein S13p (S18e)	0	0	-0.0173996	0.0275044	-0.044904	0.4543	0	0	0	0
STM14_4130	SL1344_3394	STM3427	rpsN	SSU ribosomal protein S14p (S29e) @ SSU ribosomal protein S14p (S29e), zinc-independent	0	0	-0.0196757	0.203268	-0.222944	0.3862	0	0	0	0
STM14_3966	SL1344_3256	STM3283	rpsO	SSU ribosomal protein S15p (S13e)	0	0	-0.810863	-0.363868	-0.446995	0.51815	-1	0	0	0
STM14_3279	SL1344_2649	STM2676	rpsP	SSU ribosomal protein S16p	0	0	-0.0263291	0.164319	-0.190648	0.148111	0	0	0	0
STM14_4134	SL1344_3398	STM3431	rpsQ	SSU ribosomal protein S17p (S11e)	0	0	0.225419	-0.658559	0.883978	0.622254	0	0	0	0
STM14_5277	SL1344_4326	STM4393	rpsR	SSU ribosomal protein S18p @ SSU ribosomal protein S18p, zinc-independent	0	0	-0.200366	0.121348	-0.321713	0.281581	0	0	0	0
STM14_4139	SL1344_3403	STM3436	rpsS	SSU ribosomal protein S19p (S15e)	0	0	-0.150912	0.0916113	-0.242523	0.363216	0	0	0	0
STM14_0052	SL1344_0044	STM0043	rpsT	SSU ribosomal protein S20p	0	0	-0.352093	-0.490438	0.138345	0.425059	0	0	0	0
STM14_3886	SL1344_3183	STM3209	rpsU	SSU ribosomal protein S21p	0	0	-0.578508	-0.354731	-0.223776	0.52634	0	0	0	0
STM14_1888	SL1344_1495	STM1565	rpsV	Stationary-phase-induced ribosome-associated protein	1	0	-0.668034	-0.530671	-0.137363	0.137182	0	0	0	0
STM14_2217	SL1344_1764	STM1835	rrmA	Ribosomal RNA large subunit methyltransferase A (EC 2.1.1.51)	0	0	0.263805	0.224749	0.0390555	0.581955	0	0	0	0
STM14_3982	SL1344_3269	STM3297	rrmJ	23S rRNA (uridine(2552)-2'-O)-methyltransferase (EC 2.1.1.166)	0	0	-0.344532	-0.571345	0.226813	0.721694	0	0	0	0
STM14_5006	SL1344_4104	STM4165	rsd	Regulator of sigma D	0	0	1.58082	1.29739	0.283427	-1.52705	1	1	0	-1
STM14_5554	SLP1_0076	PSLT031	rsdB	Resolvase	0	0	-0.385343	0.0525692	-0.437912	0.847838	0	0	0	1
STM14_3233	SL1344_2603	STM2639	rseA	Sigma factor RpoE negative regulatory protein RseA	0	0	0.0506838	-0.0948291	0.145513	0.32052	0	0	0	0
STM14_3232	SL1344_2602	STM2638	rseB	Sigma factor RpoE negative regulatory protein RseB precursor	1	0	-0.524304	-0.259939	-0.264365	0.604147	0	0	0	0
STM14_3231	SL1344_2601	STM2637	rseC	Sigma factor RpoE regulatory protein RseC	0	0	-0.608477	-1.30703	0.698549	0.766522	0	-1	0	0
STM14_5473	SL1344_4484	STM4556	rsmC	16S rRNA (guanine(1207)-N(2))-methyltransferase (EC 2.1.1.172)	0	0	-0.189194	-0.173821	-0.0153728	0.342902	0	0	0	0
STM14_1818	SL1344_1435	STM1505	rspA	Mannonate dehydratase (EC 4.2.1.8)	0	0	-0.295256	-0.139632	-0.155625	0.491691	0	0	0	0
STM14_1819	SL1344_1436	STM1506	rspB	Starvation sensing protein RspB	0	0	-0.187415	-0.260774	0.0733596	0.536936	0	0	0	0
STM14_1779	SL1344_1405	STM1475	rstA	Transcriptional regulatory protein RstA	0	0	0.0328442	-0.120844	0.153688	0.314429	0	0	0	0
STM14_1774	SL1344_1402	STM1471	rstB	Sensory histidine kinase in two-component regulatory system with RstA	0	0	0.25061	-0.107416	0.358026	0.236207	0	0	0	0
STM14_2747	SL1344_2199	STM2222	rsuA	Ribosomal small subunit pseudouridine synthase A (EC 5.4.99.19)	0	0	-0.848782	-1.12389	0.275105	0.895404	-1	-1	0	1
STM14_4237	SL1344_3485	STM3518	rtcA	RNA 3'-terminal phosphate cyclase (EC 6.5.1.4)	0	0	-2.49788	-0.868061	-1.62982	0.843084	-1	-1	-1	0
STM14_4238	SL1344_3486	STM3519	rtcB	RNA-2',3'-PO4:RNA-5'-OH ligase	0	0	-1.03033	-0.712737	-0.317595	0.960483	-1	0	0	1
STM14_4241	SL1344_3488	STM3522	rtcR	Transcriptional regulatory protein RtcR	0	0	-0.77771	-0.329965	-0.447746	0.256815	0	0	0	0
STM14_2739	SL1344_2192	STM2215	rtn	c-di-GMP phosphodiesterase (EC 3.1.4.52) => PdeN	0	0	-0.42771	-0.0912174	-0.336493	0.527271	0	0	0	0
STM14_3565	SL1344_2938	STM2957	rumA	23S rRNA (uracil(1939)-C(5))-methyltransferase (EC 2.1.1.190)	0	0	0.0418109	-0.217879	0.259689	0.63874	0	0	0	0
STM14_1033	SL1344_0859	STM0882	rumB	23S rRNA (uracil(747)-C(5))-methyltransferase (EC 2.1.1.189)	0	0	-0.183358	-0.156018	-0.0273398	0.328853	0	0	0	0
STM14_2304	SL1344_1829	STM1895	ruvA	Holliday junction DNA helicase RuvA	0	0	-0.0227509	-0.231504	0.208753	0.288078	0	0	0	0
STM14_2303	SL1344_1828	STM1894	ruvB	Holliday junction DNA helicase RuvB	0	0	0.14562	-0.0622575	0.207878	0.453235	0	0	0	0
STM14_2309	SL1344_1833	STM1898	ruvC	Crossover junction endodeoxyribonuclease RuvC (EC 3.1.22.4)	0	0	-0.289052	-0.320996	0.0319439	0.560029	0	0	0	0
STM14_0354	SL1344_0297	STM0301	safC	Outer membrane usher protein SafC	0	0	-0.538337	-0.285106	-0.253231	0.73906	0	0	0	0
STM14_0355	SL1344_0298	STM0302	safD	Putative fimbrial structural subunit	0	0	-0.299744	-0.597793	0.298049	0.944252	0	0	0	0
STM14_5578	SLP1_0052	PSLT055	samA	Error-prone repair protein UmuD	0	0	-0.0351704	0.247892	-0.283063	-0.0904601	0	0	0	0
STM14_5577	SLP1_0053	PSLT054	samB	Error-prone, lesion bypass DNA polymerase V (UmuC)	0	0	0.266361	-0.6032	0.869561	1.31674	0	0	0	1
STM14_2691	SL1344_2161	STM2184	sanA	SanA protein	0	0	0.564456	-0.439075	1.00353	0.0662184	0	0	0	0
STM14_2042	SL1344_1622	STM1692	sapA	Peptide transport periplasmic protein SapA	0	0	-0.584362	-0.257299	-0.327064	0.309522	0	0	0	0
STM14_2043	SL1344_1623	STM1693	sapB	Peptide transport system permease protein SapB	0	0	-0.0773186	-0.142919	0.0656007	-0.0313242	0	0	0	0
STM14_2044	SL1344_1624	STM1694	sapC	Peptide transport system permease protein SapC	0	0	-0.206883	-0.533735	0.326852	0.370554	0	0	0	0
STM14_2045	SL1344_1625	STM1695	sapD	Peptide transport system ATP-binding protein SapD	0	0	-0.441568	-1.02357	0.582005	0.483373	0	-1	0	0
STM14_2046	SL1344_1626	STM1696	sapF	Peptide transport system ATP-binding protein SapF	0	0	-0.5395	-0.430811	-0.108689	0.563669	0	0	0	0
STM14_2559	SL1344_2044	STM2067	sbcB	Exodeoxyribonuclease I (EC 3.1.11.1)	0	0	-0.165487	-0.0542372	-0.11125	0.289425	0	0	0	0
STM14_0467	SL1344_0390	STM0395	sbcC	Exonuclease SbcC	0	0	0.114056	0.297053	-0.182998	-0.101287	0	0	0	0
STM14_0468	SL1344_0391	STM0396	sbcD	Exonuclease SbcD	0	1	-0.213077	-0.0485057	-0.164571	0.00613467	0	0	0	0
STM14_0443	SL1344_0371	STM0376	sbmA	SbmA protein	0	0	0.0954702	0.111813	-0.0163432	0.276147	0	0	0	0
STM14_2551	SL1344_2037	STM2061	sbmC	DNA gyrase inhibitory protein	0	1	0.332052	0.35345	-0.0213977	0.244911	0	0	0	0
STM14_4887	SL1344_4012	STM4063	sbp	Sulfate-binding protein Sbp	0	0	0.42503	-0.586533	1.01156	1.05194	0	0	0	1
STM14_1266	SL1344_1052	STM1113	scsA	Suppression of copper sensitivity: putative copper binding protein ScsA	0	0	-0.495694	-1.1439	0.648207	0.752436	0	-1	0	0
STM14_1267	SL1344_1053	STM1114	scsB	Membrane protein, suppressor for copper-sensitivity ScsB	0	0	-0.211117	-0.595322	0.384205	0.140758	0	0	0	0
STM14_2208	SL1344_1755	STM1826	sdaA	L-serine dehydratase, beta subunit (EC 4.3.1.17) / L-serine dehydratase, alpha subunit (EC 4.3.1.17)	0	0	-0.174319	-0.299006	0.124687	0.423714	0	0	0	0
STM14_3582	SL1344_2951	STM2971	sdaB	L-serine dehydratase, beta subunit (EC 4.3.1.17) / L-serine dehydratase, alpha subunit (EC 4.3.1.17)	0	0	-0.867675	-1.01727	0.149599	0.780321	-1	-1	0	0
STM14_3581	SL1344_2950	STM2970	sdaC	Serine transporter	1	0	-1.36252	-0.998105	-0.364419	1.3403	-1	-1	0	1
STM14_0853	SL1344_0716	STM0734	sdhA	Succinate dehydrogenase flavoprotein subunit (EC 1.3.5.1)	1	0	1.61587	1.78124	-0.165378	-1.04022	1	1	0	0
STM14_0854	SL1344_0717	STM0735	sdhB	Succinate dehydrogenase iron-sulfur protein (EC 1.3.5.1)	0	0	1.34835	1.53748	-0.189128	-1.08046	1	1	0	0
STM14_0851	SL1344_0714	STM0732	sdhC	Succinate dehydrogenase cytochrome b-556 subunit	1	0	2.20174	2.60863	-0.406894	-2.10705	1	1	0	-1
STM14_0852	SL1344_0715	STM0733	sdhD	Succinate dehydrogenase hydrophobic membrane anchor protein	1	0	1.77337	1.9667	-0.193328	-1.415	1	1	0	0
STM14_0162	SL1344_0136	STM0136	secA	Protein translocase subunit SecA	1	0	-0.283804	-0.239953	-0.0438512	0.607819	0	0	0	0
STM14_4461	SL1344_3667	STM3701	secB	Protein-export protein SecB (maintains pre-export unfolded state)	0	0	-1.21453	-0.897718	-0.316811	0.833945	-1	-1	0	1
STM14_0482	SL1344_0402	STM0407	secD	Protein translocase subunit SecD	0	0	0.0524085	-0.290184	0.342593	0.596222	0	0	0	0
STM14_4984	SL1344_4086	STM4147	secE	Protein translocase subunit SecE	0	0	0.0597758	0.0417747	0.0180011	0.349982	0	0	0	0
STM14_0483	SL1344_0403	STM0408	secF	Protein translocase subunit SecF	0	0	0.0680712	-0.385936	0.454007	0.603598	0	0	0	0
STM14_3976	-	-	secG	Protein-export membrane protein SecG	0	0	-0.546779	-1.02452	0.477745	0.963974	0	-1	0	1
STM14_4123	SL1344_3387	STM3420	secY	Protein translocase subunit SecY	0	0	0.387787	-0.113232	0.501019	0.641621	0	0	0	0
STM14_4441	SL1344_3648	STM3683	selA	L-seryl-tRNA(Sec) selenium transferase (EC 2.9.1.1)	0	0	-0.114984	-0.246142	0.131158	0.658098	0	0	0	0
STM14_4440	SL1344_3647	STM3682	selB	Selenocysteine-specific translation elongation factor	0	0	-0.0608065	-0.203465	0.142659	0.514974	0	0	0	0
STM14_1575	SL1344_1232	STM1297	selD	Selenide,water dikinase (EC 2.7.9.3)	0	0	0.474971	0.104124	0.370846	0.330081	0	0	0	0
STM14_0814	SL1344_0679	STM0697	seqA	SeqA protein, negative modulator of initiation of replication	0	0	-0.206248	-0.605041	0.398792	0.436301	0	0	0	0
STM14_3699	SL1344_3038	STM3062	serA	D-3-phosphoglycerate dehydrogenase (EC 1.1.1.95)	0	1	0.187481	0.191431	-0.00395072	0.414461	0	0	0	0
STM14_5499	SL1344_4505	STM4578	serB	Phosphoserine phosphatase (EC 3.1.3.3)	0	0	0.0477706	0.0644107	-0.0166401	0.482798	0	0	0	0
STM14_1105	SL1344_0914	STM0977	serC	Phosphoserine aminotransferase (EC 2.6.1.52)	0	0	0.422839	0.577618	-0.154779	0.0784771	0	0	0	0
STM14_1088	SL1344_0901	STM0963	serS	Seryl-tRNA synthetase (EC 6.1.1.11)	1	0	-0.183057	-0.088696	-0.0943611	0.616673	0	0	0	0
STM14_0600	SL1344_0503	STM0510	sfbA	Methionine ABC transporter substrate-binding protein	0	0	0.555838	0.458262	0.0975759	-0.0196473	0	0	0	0
STM14_0601	SL1344_0504	STM0511	sfbB	Methionine ABC transporter ATP-binding protein	0	0	0.780136	0.490637	0.289499	0.318902	0	0	0	0
STM14_0602	SL1344_0505	STM0512	sfbC	Methionine ABC transporter permease protein	0	0	0.701802	1.08823	-0.38643	-0.302718	0	1	0	0
STM14_1889	SL1344_1496	STM1566	sfcA	NAD-dependent malic enzyme (EC 1.1.1.38)	0	0	-1.26131	-1.12351	-0.137796	0.961267	-1	-1	0	1
STM14_0221	SL1344_0188	STM0187	sfsA	Sugar/maltose fermentation stimulation protein homolog	0	0	-0.321914	-1.276	0.954082	0.819341	0	-1	0	0
STM14_5270	SL1344_4321	STM4388	sgaE	L-ribulose-5-phosphate 4-epimerase UlaF (EC 5.1.3.4) (L-ascorbate utilization protein F)	0	0	-1.11785	-0.923179	-0.194667	0.895068	-1	0	0	0
STM14_5269	SL1344_4320	STM4387	sgaU	L-ribulose-5-phosphate 3-epimerase UlaE (EC 5.1.3.22)	0	0	-0.416768	-1.03814	0.621371	0.557772	0	0	0	0
STM14_3078	SL1344_2474	STM2513	shdA	AIDA autotransporter-like protein	0	0	-1.5098	-0.626863	-0.882938	0.195167	-1	0	0	0
STM14_3485	SL1344_2865	STM2886	sicA	Chaperone protein SicA (Salmonella invasin chaperone)	1	0	2.41582	2.474	-0.0581734	-1.98867	1	1	0	0
STM14_3478	SL1344_2859	STM2879	sicP	Chaperone protein SicP	1	0	2.13681	2.04727	0.0895335	-1.31511	1	1	0	0
STM14_0358	SL1344_0300	STM0304	sinR	LysR-family transcriptional regulator SinR	0	0	0.898386	1.23765	-0.339259	-2.00762	1	1	0	0
STM14_3481	SL1344_2861	STM2882	sipA	Type III secretion injected virulence protein (YopE)	1	1	1.914	2.29021	-0.376203	-1.86284	1	1	0	0
STM14_3484	SL1344_2864	STM2885	sipB	Cell invasion protein SipB	1	0	1.96713	2.3679	-0.400768	-1.57465	1	1	0	0
STM14_3483	SL1344_2863	STM2884	sipC	Type III secretion negative modulator of injection (YopK,YopQ,controls size of translocator pore); Cell invasion protein sipC (Effector protein SipC)	1	0	1.42991	1.90265	-0.472741	-1.8813	1	1	0	0
STM14_3482	SL1344_2862	STM2883	sipD	Type III secretion host injection protein (YopB); Cell invasion protein SipD (Salmonella invasion protein D)	1	0	1.73985	2.36287	-0.623027	-2.58835	1	1	0	0
STM14_2144	SL1344_1702	STM1774	sirC	FIG002082: Protein SirB2	0	0	NA	NA	NA	0.29717	NA	NA	NA	0
STM14_3458	SL1344_2841	STM2861	sitA	Manganese ABC transporter, periplasmic-binding protein SitA	0	0	-0.246814	0.0224359	-0.269249	0.27538	0	0	0	0
STM14_3459	SL1344_2842	STM2862	sitB	Manganese ABC transporter, ATP-binding protein SitB	0	0	0.0656745	0.178532	-0.112857	0.471065	0	0	0	0
STM14_3460	SL1344_2843	STM2863	sitC	Manganese ABC transporter, inner membrane permease protein SitC	0	0	0.0313267	-0.689373	0.7207	1.68112	0	0	0	1
STM14_3461	SL1344_2844	STM2864	sitD	Manganese ABC transporter, inner membrane permease protein SitD	0	0	0.0815765	-0.235295	0.316872	0.681146	0	0	0	0
STM14_2936	SL1344_2356	STM2387	sixA	Phosphohistidine phosphatase SixA	0	0	-0.0610365	-0.370742	0.309705	0.56739	0	0	0	0
STM14_4494	SL1344_3698	STM3732	slmA	Transcriptional regulator SlmA, TetR family	0	0	0.0463999	-0.0652868	0.111687	0.54646	0	0	0	0
STM14_2201	SL1344_1748	STM1819	slp	Uncharacterized lipoprotein YeaY	0	0	0.111268	-0.303598	0.414866	0.498762	0	0	0	0
STM14_0058	SL1344_0049	STM0048	slpA	FKBP-type peptidyl-prolyl cis-trans isomerase SlpA (EC 5.2.1.8)	0	0	0.0652294	-0.114364	0.179593	0.510007	0	0	0	0
STM14_928	SL1344_0776	STM0800	slrP	Leucine-rich repeat protein	0	0	2.29375	1.98877	0.304989	-2.13471	1	1	0	-1
STM14_4532	SL1344_3726	STM3761	slsA	Nicotinamidase family protein YcaC	0	0	-0.996012	-0.5765	-0.419511	1.05538	-1	0	0	0
STM14_5503	SL1344_4509	STM4582	slt	Soluble lytic murein transglycosylase precursor (EC 3.2.1.-)	0	0	-0.735991	-0.621939	-0.114052	0.41889	0	0	0	0
STM14_1742	SL1344_1376	STM1444	slyA	Transcriptional regulator SlyA	0	0	0.76557	1.08534	-0.319774	-1.00149	0	1	0	-1
STM14_1743	SL1344_1377	STM1445	slyB	Outer membrane lipoprotein pcp precursor	0	0	-0.121329	0.0541092	-0.175438	0.49658	0	0	0	0
STM14_4159	SL1344_3422	STM3455	slyD	FKBP-type peptidyl-prolyl cis-trans isomerase SlyD (EC 5.2.1.8)	0	0	-0.124044	-0.25612	0.132076	0.464602	0	0	0	0
STM14_4158	SL1344_3421	STM3454	slyX	Protein SlyX	0	1	-0.0824507	-0.0476426	-0.0348082	0.472604	0	0	0	0
STM14_4108	SL1344_3372	STM3405	smf	Rossmann fold nucleotide-binding protein Smf possibly involved in DNA uptake	0	0	-0.787419	-0.106082	-0.681337	0.228312	0	0	0	0
STM14_4107	SL1344_3371	STM3404	smg	Protein of unknown function Smg	0	1	0.114624	-0.209002	0.323626	0.172484	0	0	0	0
STM14_5498	SL1344_4504	STM4577	smp	Protein Smp	0	0	0.00234489	-0.486504	0.488848	0.346822	0	0	0	0
STM14_3290	SL1344_2657	STM2685	smpA	Outer membrane beta-barrel assembly protein BamE	0	0	-0.121192	-0.00101473	-0.120178	0.288739	0	0	0	0
STM14_3294	SL1344_2660	STM2688	smpB	tmRNA-binding protein SmpB	0	0	-0.362055	-0.542822	0.180767	0.0531453	0	0	0	0
STM14_1121	SL1344_0928	STM0991	smtA	S-adenosylmethionine-dependent methyltransferase Functionally Coupled to the MukBEF Chromosome Partitioning Mechanism	0	0	-0.141706	-0.210872	0.0691659	0.65484	0	0	0	0
STM14_1900	SL1344_1505	STM1574	smvA	Methyl viologen resistance protein SmvA	0	0	0.00194687	0.452203	-0.450257	-0.00501765	0	0	0	0
STM14_4878	SL1344_4004	STM4055	sodA	Superoxide dismutase [Mn] (EC 1.15.1.1)	1	0	0.0264925	0.215981	-0.189488	0.267159	0	0	0	0
STM14_1729	SL1344_1363	STM1431	sodB	Superoxide dismutase [Fe] (EC 1.15.1.1)	0	0	-0.962852	-0.710921	-0.251931	0.352569	-1	0	0	0
STM14_1184	SL1344_0983	STM1044	sodC_1	Superoxide dismutase [Cu-Zn] precursor (EC 1.15.1.1)	0	0	0.728607	1.10482	-0.376209	-0.59842	0	1	0	0
STM14_1738	SL1344_1372	STM1440	sodC_2	Superoxide dismutase [Cu-Zn] precursor (EC 1.15.1.1)	0	0	-0.581447	-0.921817	0.340371	0.591746	0	0	0	0
STM14_2078	SL1344_1648	STM1716	sohB	Possible protease sohB (EC 3.4.21.-)	1	0	0.643059	0.124332	0.518727	0.124544	0	0	0	0
STM14_1329	SL1344_1097	STM1160	solA	N-methyl-L-tryptophan oxidase (EC 1.5.3.-)	0	0	-0.077212	-0.11534	0.0381276	0.506655	0	0	0	0
STM14_1237	SL1344_1030	STM1091	sopB	Inositol phosphate phosphatase sopB (EC 3.1.3.-)	1	0	0.209779	2.1395	-1.92972	-2.21045	0	1	0	0
STM14_3550	SL1344_2924	STM2945	sopD	Secreted protein	0	0	3.18823	2.92547	0.262755	-3.20074	1	1	0	-1
STM14_5128	SL1344_4202	STM4266	soxR	Redox-sensitive transcriptional activator SoxR	0	0	-0.858385	-0.644864	-0.213521	0.594136	-1	0	0	0
STM14_5127	SL1344_4201	STM4265	soxS	DNA-binding transcriptional dual regulator SoxS	0	0	2.72046	2.10257	0.617893	-1.70448	1	1	0	-1
STM14_3729	SL1344_3062	STM3086	speA	Biosynthetic arginine decarboxylase (EC 4.1.1.19)	1	0	1.09953	0.844036	0.255498	-0.232066	1	1	0	0
STM14_3720	SL1344_3054	STM3078	speB	Agmatinase (EC 3.5.3.11)	0	0	-0.0197032	-0.0534925	0.0337894	0.17196	0	0	0	0
STM14_3761	SL1344_3089	STM3114	speC	Ornithine decarboxylase (EC 4.1.1.17)	0	0	0.104881	0.470962	-0.366082	0.142906	0	0	0	0
STM14_0197	-	-	speD	S-adenosylmethionine decarboxylase proenzyme (EC 4.1.1.50), prokaryotic class 1A	0	0	0.139096	0.359974	-0.220878	0.213153	0	0	0	0
STM14_0198	SL1344_0167	STM0166	speE	Spermidine synthase (EC 2.5.1.16)	0	0	0.421351	0.323088	0.0982627	-0.0506931	0	0	0	0
STM14_0818	SL1344_0683	STM0701	speF	Ornithine decarboxylase (EC 4.1.1.17)	0	0	NA	NA	NA	1.08652	NA	NA	NA	0
STM14_1814	SL1344_1432	STM1502	speG	Spermidine N1-acetyltransferase (EC 2.3.1.57)	0	0	-1.2386	-0.858117	-0.380479	1.15202	-1	-1	0	1
STM14_4507	SL1344_3708	STM3742	spoT	Guanosine-3',5'-bis(diphosphate) 3'-pyrophosphohydrolase (EC 3.1.7.2) / GTP pyrophosphokinase (EC 2.7.6.5), (p)ppGpp synthetase II	0	0	-0.41749	-0.528793	0.111303	0.902848	0	0	0	1
STM14_4508	SL1344_3709	STM3743	spoU	tRNA (guanosine(18)-2'-O)-methyltransferase (EC 2.1.1.34)	0	0	-0.509397	-0.292824	-0.216573	0.236598	0	0	0	0
STM14_1573	SL1344_1230	STM1295	sppA	Signal peptide peptidase SppA (protease 4)	0	0	-0.479727	0.116144	-0.595871	0.331971	0	0	0	0
STM14_2737	SL1344_2191	STM2214	spr	Murein DD-endopeptidase MepS @ Murein LD-carboxypeptidase (EC 3.4.17.13)	0	0	0.0465618	0.147734	-0.101172	0.473164	0	0	0	0
STM14_3736	SL1344_3067	STM3092	sprT	Protein SprT	0	0	-0.477625	-0.323316	-0.154309	0.0260498	0	0	0	0
STM14_3477	SL1344_2858	STM2878	sptP	Type III secretion injected virulence protein (YopH,tyrosine phosphatase of FAK and p130cas, prevents phagocytosis)	1	1	1.87413	1.77658	0.0975526	-1.21257	1	1	0	-1
STM14_5562	SLP1_0068	PSLT039	spvB	Actin-ADP-ribosyltransferase, toxin SpvB	0	0	-1.61103	-1.83711	0.226082	0.615509	-1	0	0	0
STM14_1588	SL1344_1243	STM1308	spy	Spheroplast protein Y	0	0	0.427921	-0.0618584	0.489779	-0.225122	0	0	0	0
STM14_1929	SL1344_1525	STM1594	srfB	SrfB	0	0	0.950351	-0.104674	1.05502	-0.16492	1	0	0	0
STM14_1930	SL1344_1526	STM1595	srfC	Putative virulence effector protein	0	0	0.0998288	-0.0197815	0.11961	0.160463	0	0	0	0
STM14_5318	SL1344_4358	STM4426	srfJ	lysosomal glucosyl ceramidase-like protein	0	0	0.998879	0.307595	0.691284	0.0754651	1	0	0	0
STM14_5533	SLP1_0097	PSLT008	srgC	hypothetical protein	0	1	-1.13942	0.414632	-1.55405	0.0970619	-1	0	0	0
STM14_3425	SL1344_2815	STM2835	srlD	Sorbitol-6-phosphate 2-dehydrogenase (EC 1.1.1.140)	0	0	-0.516441	-0.501655	-0.0147863	1.05355	0	0	0	1
STM14_3428	SL1344_2817	STM2837	srlR	Glucitol operon repressor	0	0	-0.0885757	-0.0915898	0.00301405	0.60967	0	0	0	0
STM14_3240	SL1344_2607	STM2643	srmB	ATP-dependent RNA helicase SrmB	0	0	-0.412536	-0.397669	-0.0148673	0.453977	0	0	0	0
STM14_1708	SL1344_1346	STM1412	ssaL	Type III secretion cytoplasmic protein (YscL)	1	0	1.86255	1.10558	0.756972	-0.24006	1	1	0	0
STM14_1711	SL1344_1349	STM1415	ssaN	Type III secretion cytoplasmic ATP synthase (EC 3.6.3.14, YscN,SpaL,MxiB,HrcN,EscN)	1	1	0.73827	0.0941779	0.644092	0.309497	0	0	0	0
STM14_1714	SL1344_1352	STM1418	ssaQ	Type III secretion inner membrane protein (YscQ,homologous to flagellar export components)	1	0	0.0933083	0.434081	-0.340773	0.138678	0	0	0	0
STM14_1710	SL1344_1348	STM1414	ssaV	Type III secretion inner membrane channel protein (LcrD,HrcV,EscV,SsaV)	0	0	0.725872	0.397698	0.328174	-0.186179	0	0	0	0
STM14_5114	SL1344_4192	STM4256	ssb	Single-stranded DNA-binding protein	0	0	0.33456	0.169134	0.165426	0.151432	0	0	0	0
STM14_1695	SL1344_1333	STM1399	sscA	Secretion system chaparone SscA	1	0	1.48985	1.41653	0.0733196	-0.779075	1	1	0	0
STM14_3106	SL1344_2495	STM2533	sseA	3-mercaptopyruvate sulfurtransferase (EC 2.8.1.2)	0	0	-0.0621278	-0.0411354	-0.0209925	0.0553057	0	0	0	0
STM14_3110	SL1344_2497	STM2535	sseB	Protein SseB	0	0	-0.616738	-0.596145	-0.0205924	0.822737	0	0	0	0
STM14_1696	SL1344_1334	STM1400	sseC	Secretion system effector SseC	0	0	1.35553	1.32967	0.0258595	-0.964995	1	1	0	-1
STM14_1697	SL1344_1335	STM1401	sseD	Secretion system effector SseD	1	0	1.34253	0.963271	0.379256	-0.509543	1	1	0	0
STM14_1700	SL1344_1338	STM1404	sseF	Type III secretion effector SseF	0	0	0.554856	0.775211	-0.220356	-0.523428	0	0	0	0
STM14_4033	SL1344_3314	STM3342	sspA	Stringent starvation protein A	0	0	-0.0459156	-0.395391	0.349475	0.522725	0	0	0	0
STM14_4032	SL1344_3313	STM3341	sspB	ClpXP protease specificity-enhancing factor / Stringent starvation protein B	0	0	-0.234171	-0.283553	0.0493822	0.660357	0	0	0	0
STM14_2769	SL1344_2217	STM2241	sspH2	leucine-rich repeat protein	0	0	0.4076	0.378648	0.0289519	0.0688372	0	0	0	0
STM14_1687	SL1344_1326	STM1392	ssrA	Secretion system regulator: Sensor component (EC 2.7.3.-) (EC 2.7.1.40)	0	0	1.49554	0.469784	1.02575	-0.513538	1	0	0	0
STM14_1686	SL1344_1325	STM1391	ssrB	Secretion system regulator of DegU/UvrY/BvgA type	0	0	1.21076	1.00628	0.204472	-1.13314	1	1	0	-1
STM14_0394	SL1344_0333	STM0338	stbC	FIG031703: Fimbriae usher protein StbC	0	0	-0.133785	-0.612623	0.478837	0.649579	0	0	0	0
STM14_0393	SL1344_0332	STM0337	stbD	hypothetical protein	0	0	-1.10075	-0.858101	-0.242648	0.80253	-1	0	0	0
STM14_2653	SL1344_2127	STM2150	stcC	Outer membrane usher protein YehB	0	0	-0.458349	-0.905632	0.447284	1.20826	0	0	0	0
STM14_0235	SL1344_0197	STM0196	stfC	Fimbriae usher protein StfC	0	0	0.567799	-0.0815488	0.649348	0.731792	0	0	0	0
STM14_5514	SL1344_4520	STM4593	sthB	FIG037424: Fimbriae usher protein SthB	0	0	-0.588176	-0.882294	0.294118	0.380749	0	0	0	0
STM14_5492	SL1344_4499	STM4572	stjB	Uncharacterized outer membrane usher protein YhcD	0	0	-1.03042	-1.06495	0.0345368	0.69831	-1	-1	0	0
STM14_0023	SL1344_0019	STM0019	STM14_0023	Putative hydroxymethyltransferase	1	0	-1.12669	-0.353709	-0.772977	-0.20892	-1	0	0	0
STM14_0041	SL1344_0033	STM0032	STM14_0041	Putative sulfatase	0	0	-0.788481	-0.481334	-0.307148	0.349634	0	0	0	0
STM14_0042	SL1344_0034	STM0033	STM14_0042	5'-nucleotidase (EC 3.1.3.5)	0	0	-0.885897	-0.730535	-0.155362	-0.50208	0	0	0	0
STM14_0044	SL1344_0036	STM0035	STM14_0044	Arylsulfatase (EC 3.1.6.1)	0	0	-0.69556	-0.929535	0.233975	1.35487	0	-1	0	1
STM14_0047	SL1344_0039	STM0038	STM14_0047	Putative sulfatase	0	0	-0.593944	-1.26258	0.668631	0.761145	0	-1	0	0
STM14_0050	SL1344_0042	STM0041	STM14_0050	alpha-xylosidase (EC 3.2.1.177)	0	0	-0.329551	-0.0804475	-0.249104	0.0163705	0	0	0	0
STM14_0060	SL1344_0051	STM0050	STM14_0060	Putative nitrite reductase	0	1	-0.333383	-0.129766	-0.203617	0.0480941	0	0	0	0
STM14_0095	SL1344_0081	STM0080	STM14_0095	Putative outer membrane lipoprotein STM0080	0	0	0.326008	0.33043	-0.00442272	-0.628776	0	0	0	0
STM14_0096	SL1344_0082	STM0081	STM14_0096	putative secreted protein	1	0	0.358763	0.305466	0.0532973	0.00595798	0	0	0	0
STM14_0100	SL1344_0084	STM0084	STM14_0100	Choline-sulfatase (EC 3.1.6.6)	0	0	-0.0269755	-0.689121	0.662146	0.597899	0	0	0	0
STM14_0113	-	-	STM14_0113	hypothetical protein	0	0	NA	NA	NA	0.542758	NA	NA	NA	0
STM14_0128	-	-	STM14_0128	putative lipoprotein	0	0	-1.1098	0.668228	-1.77802	-0.157361	0	0	0	0
STM14_0141	-	-	STM14_0141	hypothetical protein	0	0	NA	NA	NA	0.992704	NA	NA	NA	0
STM14_0191	SL1344_0160	STM0159	STM14_0191	5-methylcytosine-specific restriction enzyme A (EC 3.1.21.-)	0	0	-0.795584	-0.48276	-0.312824	0.353681	0	0	0	0
STM14_0194	SL1344_0163	STM0162	STM14_0194	Putative inner membrane protein STM0162	0	0	-1.33282	-1.48173	0.148904	1.67417	-1	-1	0	1
STM14_0196	SL1344_0165	STM0164	STM14_0196	Transcriptional regulator STM0164, LysR family	0	0	-0.316165	-0.702042	0.385876	1.20172	0	0	0	1
STM14_0240	SL1344_0202	STM0201	STM14_0240	Uncharacterized protein YadU in stf fimbrial cluster	0	0	-0.366611	-0.808202	0.441591	0.0993231	0	0	0	0
STM14_0252	-	-	STM14_0252	Uncharacterized MFS-type transporter	0	0	NA	NA	NA	-0.398855	NA	NA	NA	0
STM14_0275	SL1344_0234	STM0233	STM14_0275	Chitinase (EC 3.2.1.14)	0	0	-0.174078	-0.73481	0.560732	0.783759	0	0	0	0
STM14_0302	SL1344_0252	STM0257	STM14_0302	Uncharacterized MFS-type transporter YtbD	0	0	-0.111776	-0.65476	0.542985	0.0516111	0	0	0	0
STM14_0340	SL1344_0286	STM0291	STM14_0340	Putative Rhs-family protein	0	0	-1.07798	-1.0115	-0.0664844	0.737836	-1	-1	0	0
STM14_0341	-	-	STM14_0341	Putative Rhs-family protein	0	0	-0.920073	-1.03518	0.115109	0.812992	-1	-1	0	0
STM14_0370	-	-	STM14_0370	Protein with similarity to RtcB	0	0	NA	NA	NA	0.696418	NA	NA	NA	0
STM14_0383	SL1344_0322	STM0327	STM14_0383	Uncharacterized protein YoaC	0	0	-0.628218	-0.708547	0.0803299	0.874828	0	0	0	1
STM14_0388	SL1344_0327	STM0332	STM14_0388	Putative hydrolase or acyltransferase	0	0	0.153697	-0.195529	0.349226	-0.0457401	0	0	0	0
STM14_0389	SL1344_0328	STM0333	STM14_0389	Transcriptional regulator, LysR family	0	0	-0.3711	-0.494233	0.123133	0.408599	0	0	0	0
STM14_0398	SL1344_0336	STM0341	STM14_0398	Putative inner membrane protein	0	0	1.47906	0.907246	0.571815	0.21818	1	0	0	0
STM14_0400	SL1344_0338	STM0343	STM14_0400	c-di-GMP phosphodiesterase (EC 3.1.4.52) => PdeT	0	0	0.078635	-1.06189	1.14053	0.867749	0	-1	0	0
STM14_0401	SL1344_0339	STM0344	STM14_0401	Possible transmembrane regulator	0	0	0.0114034	-0.0605561	0.0719595	0.248842	0	0	0	0
STM14_0412	SL1344_0348	STM0353	STM14_0412	Lead, cadmium, zinc and mercury transporting ATPase (EC 3.6.3.3) (EC 3.6.3.5); Copper-translocating P-type ATPase (EC 3.6.3.4)	0	0	-0.266074	0.497969	-0.764043	0.376376	0	0	0	0
STM14_0416	SL1344_0351	STM0356	STM14_0416	Uncharacterized MFS-type transporter STM0356	0	0	1.09064	0.661429	0.429211	-0.107281	1	0	0	0
STM14_0421	SL1344_0354	STM0359	STM14_0421	hypothetical protein	0	0	-0.396189	-0.333272	-0.0629171	-0.594294	0	0	0	0
STM14_0422	SL1344_0355	STM0360	STM14_0422	Cytochrome d ubiquinol oxidase subunit I (EC 1.10.3.-)	1	0	-1.03627	-1.59218	0.555906	1.01922	0	-1	0	0
STM14_0423	SL1344_0356	STM0361	STM14_0423	Cytochrome d ubiquinol oxidase subunit II (EC 1.10.3.-)	0	0	-1.45792	-1.30134	-0.15658	0.993434	-1	0	0	0
STM14_0425	SL1344_0358	STM0363	STM14_0425	Transcriptional regulator, AraC family	0	0	0.433847	0.187013	0.246834	0.504085	0	0	0	0
STM14_0449	SL1344_0376	STM0381	STM14_0449	hypothetical protein	0	0	-0.31543	-0.621932	0.306503	0.847218	0	0	0	0
STM14_0450	SL1344_0377	STM0382	STM14_0450	Possible efflux pump	0	1	-0.50805	-0.863483	0.355433	0.899612	0	0	0	0
STM14_0484	SL1344_0404	STM0409	STM14_0484	Glyoxalase family protein	0	1	0.336295	-0.876682	1.21298	0.463492	0	0	0	0
STM14_0485	SL1344_0405	STM0410	STM14_0485	Transcriptional regulator, DeoR family	0	0	NA	NA	NA	0.658506	NA	NA	NA	0
STM14_0517	SL1344_0431	STM0437	STM14_0517	Putative periplasmic protein	0	0	-0.544856	-0.45438	-0.0904755	1.03751	0	0	0	0
STM14_0542	SL1344_0452	STM0458	STM14_0542	Pyridoxal-5'-phosphate-dependent enzyme beta superfamily (fold type II)	0	0	-1.34316	-1.57966	0.236499	1.81747	0	0	0	1
STM14_0564	SL1344_0472	STM0479	STM14_0564	Uncharacterized protein STM0479	0	0	-0.656445	-0.549129	-0.107316	0.4311	0	0	0	0
STM14_0575	-	-	STM14_0575	hypothetical protein	0	0	NA	NA	NA	1.44891	NA	NA	NA	1
STM14_0598	SL1344_0502	STM0509	STM14_0598	Putative outer membrane protein	0	0	-1.31165	-1.65068	0.339027	1.79065	-1	-1	0	1
STM14_0662	SL1344_0555	STM0567	STM14_0662	Putative ATPase involved in DNA repair	0	0	0.0253678	-0.679181	0.704549	0.555087	0	0	0	0
STM14_0667	SL1344_0559	STM0571	STM14_0667	NtrC family Transcriptional regulator, ATPase domain	0	0	0.269817	-0.13861	0.408427	0.361351	0	0	0	0
STM14_0710	SL1344_0599	STM0611	STM14_0710	Putative oxidoreductase STM0611-0613, chain A	0	0	NA	NA	NA	-0.272102	NA	NA	NA	0
STM14_0712	SL1344_0601	STM0613	STM14_0712	Putative oxidoreductase STM0611-0613, chain C	0	1	0.348618	-0.214852	0.56347	0.632293	0	0	0	0
STM14_0759	SL1344_0639	STM0651	STM14_0759	2-keto-3-deoxygluconate permease (KDG permease)	0	0	-0.435056	-0.668142	0.233086	1.01653	0	0	0	0
STM14_0760	SL1344_0640	STM0652	STM14_0760	Sigma-54 dependent DNA-binding transcriptional regulator	0	0	-0.993915	-0.268755	-0.72516	0.595094	-1	0	0	0
STM14_0768	SL1344_0649	STM0660	STM14_0768	hypothetical protein	0	0	-1.57382	-1.61268	0.0388614	1.72758	-1	-1	0	1
STM14_0806	SL1344_0673	STM0691	STM14_0806	TcuA: flavoprotein used to oxidize tricarballylate to cis-aconitate	0	0	1.16918	0.644118	0.525064	0.257871	1	0	0	0
STM14_0807	SL1344_0674	STM0692	STM14_0807	TcuR: regulates tcuABC genes used in utilization of tricarballylate	0	0	0.526165	0.144691	0.381474	0.033729	0	0	0	0
STM14_0859	-	-	STM14_0859	hypothetical protein	0	0	NA	NA	NA	1.41573	NA	NA	NA	1
STM14_0885	SL1344_0738	STM0761	STM14_0885	Fumarate hydratase class I, beta region (EC 4.2.1.2); L(+)-tartrate dehydratase beta subunit (EC 4.2.1.32)	0	0	-0.164233	0.175833	-0.340066	0.058582	0	0	0	0
STM14_0886	SL1344_0739	STM0762	STM14_0886	Fumarate hydratase class I, alpha region (EC 4.2.1.2); L(+)-tartrate dehydratase alpha subunit (EC 4.2.1.32)	0	0	-1.57343	-1.071	-0.502425	0.866686	-1	-1	0	0
STM14_0893	SL1344_0746	STM0769	STM14_0893	Membrane protein associated with oxaloacetate decarboxylase	0	0	0.321841	0.347662	-0.0258215	-0.127659	0	0	0	0
STM14_0894	SL1344_0747	STM0770	STM14_0894	putative ABC transport protein	0	0	NA	NA	NA	0.0828409	NA	NA	NA	0
STM14_0895	SL1344_0748	STM0771	STM14_0895	hypothetical protein	0	0	NA	NA	NA	1.44663	NA	NA	NA	0
STM14_1005	SL1344_0833	STM0857	STM14_1005	Acyl-CoA dehydrogenase	0	0	0.150615	0.0565638	0.0940509	0.123867	0	0	0	0
STM14_1007	SL1344_0834	STM0858	STM14_1007	Electron transfer flavoprotein-ubiquinone oxidoreductase (EC 1.5.5.1)	0	0	0.161403	0.373229	-0.211826	-0.57035	0	0	0	0
STM14_1008	SL1344_0835	STM0859	STM14_1008	Transcriptional regulator, LysR family	0	0	0.541719	0.978455	-0.436736	-0.426442	0	1	0	0
STM14_1009	SL1344_0836	STM0860	STM14_1009	D-beta-hydroxybutyrate permease	0	0	-0.0567272	0.416725	-0.473452	0.310893	0	0	0	0
[truncated: 1,659 more rows]
