# Supplementary material for: Role of CsrA in stress responses and metabolism important for Salmonella virulence revealed by integrated transcriptomics
Source: PLoS One. 2019 Jan 25;14(1):e0211430. doi: 10.1371/journal.pone.0211430 (PMC6347204; doi:10.1371/journal.pone.0211430)
Supplement: S5 Table — (XLSX) [file pone.0211430.s005.xlsx]

## Sheet: S5 Table
S5 Table. Oligonucleotide sequences
Name	Sequence	Purpose	Reference					References
STM14_0169 qRTPCR Fw	GGGACCTCTGATGCTGATTT	qRT-PCR primer for RNA-seq normalization	This study					Becker AH, Oh E, Weissman JS, Kramer G, Bukau B. Selective ribosome profiling as a tool for studying the interaction of chaperones and targeting factors with nascent polypeptide chains and ribosomes. Nat Protoc. 2013 Nov;8(11):2212-39.
STM14_0169 qRTPCR Rv	GCCATTGGCCACATCAATAC	qRT-PCR primer for RNA-seq normalization	This study					Ingolia NT, Brar GA, Rouskin S, McGeachy AM, Weissman JS. The ribosome profiling strategy for monitoring translation in vivo by deep sequencing of ribosome-protected mRNA fragments. Nat Protoc. 2012 Jul 26;7(8):1534-50.
STM14_0523 qRTPCR Fw	GTCGTTATTCCCGCCATCTT	qRT-PCR primer for RNA-seq normalization	This study
STM14_0523 qRTPCR Rv	GACCACGGCTTCCACTTTAT	qRT-PCR primer for RNA-seq normalization	This study
STM14_0577 qRTPCR Fw	GAGACCCAGCGTCAGTATTATC	qRT-PCR primer for RNA-seq normalization	This study
STM14_0577 qRTPCR Rv	GTAGAGCCGGGTTGTTACAT	qRT-PCR primer for RNA-seq normalization	This study
STM14_0882 qRTPCR Fw	TTGCACGCTCAGGTCATT	qRT-PCR primer for RNA-seq normalization	This study
STM14_0882 qRTPCR Rv	GCCGTGACACACTTGATACT	qRT-PCR primer for RNA-seq normalization	This study
STM14_1056 qRTPCR Fw	GCTGGCGCTATCTGGATATT	qRT-PCR primer for RNA-seq normalization	This study
STM14_1056 qRTPCR Rv	CCTGTAACAGCGTGGAGAAA	qRT-PCR primer for RNA-seq normalization	This study
STM14_1594 qRTPCR Fw	CAGCGGACGTCGTGTTATTA	qRT-PCR primer for RNA-seq normalization	This study
STM14_1594 qRTPCR Rv	CCTTGCCGTACAACATTGAATC	qRT-PCR primer for RNA-seq normalization	This study
STM14_2331 qRTPCR Fw	TTATCTCCGACTGGAACATGC	qRT-PCR primer for RNA-seq normalization	This study
STM14_2331 qRTPCR Rv	GTGACCATCAACACGGGTAA	qRT-PCR primer for RNA-seq normalization	This study
STM14_2356 qRTPCR Fw	CGGCTTGAAGACTATCCAGAAC	qRT-PCR primer for RNA-seq normalization	This study
STM14_2356 qRTPCR Rv	GCATGTAACCAAAGCACCATTC	qRT-PCR primer for RNA-seq normalization	This study
STM14_2422 qRTPCR Fw	TGATGCTGGGTGACTTCTTC	qRT-PCR primer for RNA-seq normalization	This study
STM14_2422 qRTPCR Rv	TCCATCAACTTCGCACTACC	qRT-PCR primer for RNA-seq normalization	This study
STM14_2491 qRTPCR Fw	CGACAAGGAAGGTACAGAAGAAG	qRT-PCR primer for RNA-seq normalization	This study
STM14_2491 qRTPCR Rv	CGGCGCATATAGCTCTGAAA	qRT-PCR primer for RNA-seq normalization	This study
STM14_3077 qRTPCR Fw	CCCTGCCCGTTATTATCTATCC	qRT-PCR primer for RNA-seq normalization	This study
STM14_3077 qRTPCR Rv	CCGACGATCAGTACATCACATT	qRT-PCR primer for RNA-seq normalization	This study
16s rRNA qPCR Forward	AGGCCTTCGGGTTGTAAAGT	qRT-PCR primer for RNA-seq normalization	Potts, et al., 2017
16s rRNA qPCR Reverse	ATTCCGATTAACGCTTGCAC	qRT-PCR primer for RNA-seq normalization	Potts, et al., 2017
katE qRTPCR Fw	CTAACGGTCGATGCGGTAATAG	qRT-PCR primer	This study
katE qRTPCR Rv	TGGGCTTCAGATGTTTGTAGG	qRT-PCR primer	This study
narZ qRTPCR Fw	GTCCCGATTTACCGAACCAT	qRT-PCR primer	This study
narZ qRTPCR Rv	CTTACGCACCAGAGGGTATTT	qRT-PCR primer	This study
appC qRTPCR Fw	CGAGACTCCAGTTTGCCTTTA	qRT-PCR primer	This study
appC qRTPCR Rv	GCCATAAACCTTCCAGTACCA	qRT-PCR primer	This study
cydA qRTPCR Fw	CCCTTATGCGCTCGGTATTAT	qRT-PCR primer	This study
cydA qRTPCR Rv	TCATAGGCTTTCATCCCGTTAC	qRT-PCR primer	This study
argT qRTPCR Fw	GTAAGCGTATGCAGGTGAAATG	qRT-PCR primer	This study
argT qRTPCR Rv	CGGTGATAGAGAGCGATGAAATA	qRT-PCR primer	This study
sopd2 qRTPCR Fw	GTATCTTCTCCATGCCGGTTAT	qRT-PCR primer	This study
sopd2 qRTPCR Rv	CAAGAGGTGCTGGAGGTATTAT	qRT-PCR primer	This study
iacP qRTPCR Fw	CCCATCTGGTTGAGGATCTTTAC	qRT-PCR primer	This study
iacP qRTPCR Rv	ACGGCATATATCCGCAAAGG	qRT-PCR primer	This study
RT Primer Riboprofil	/5Phos/AGATCGGAAGAGCGTCGTGTAGGGAAAGAGTGTAGATCTCGGTGGTCGC/iSp18/CACTCA/iSp18/TTCAGACGTGTGCTCTTCCGATCTATTGATGGTGCCTACAG	Ribosome profiling reverse transcription primer	Ingolia et al., 2012
Forward library Riboprofil	AATGATACGGCGACCACCGAGATCTACAC	Ribosome profiling forward PCR primer	Ingolia et al., 2012
ACGACT Index primer 1 Rv	CAAGCAGAAGACGGCATACGAGATAGTCGTGTGACTGGAGTTCAGACGTGTGCTCTTCCG		Ingolia et al., 2012
ATCAGT Index primer 2 Rv	CAAGCAGAAGACGGCATACGAGATACTGATGTGACTGGAGTTCAGACGTGTGCTCTTCCG	Ribosome profiling barcoded reverse PCR primer	Ingolia et al., 2012
CAGCAT Index primer 3 Rv	CAAGCAGAAGACGGCATACGAGATATGCTGGTGACTGGAGTTCAGACGTGTGCTCTTCCG	Ribosome profiling barcoded reverse PCR primer	Ingolia et al., 2012
CGACGT Index primer 4 Rv	CAAGCAGAAGACGGCATACGAGATACGTCGGTGACTGGAGTTCAGACGTGTGCTCTTCCG	Ribosome profiling barcoded reverse PCR primer	Ingolia et al., 2012
GCAGCT Index primer 5 Rv	CAAGCAGAAGACGGCATACGAGATAGCTGCGTGACTGGAGTTCAGACGTGTGCTCTTCCG	Ribosome profiling barcoded reverse PCR primer	Ingolia et al., 2012
TACGAT Index primer 6 Rv	CAAGCAGAAGACGGCATACGAGATATCGTAGTGACTGGAGTTCAGACGTGTGCTCTTCCG	Ribosome profiling barcoded reverse PCR primer	Ingolia et al., 2012
CTGACG Index primer 7 Rv	CAAGCAGAAGACGGCATACGAGATCGTCAGGTGACTGGAGTTCAGACGTGTGCTCTTCCG	Ribosome profiling barcoded reverse PCR primer	Ingolia et al., 2012
GCTACG Index primer 8 Rv	CAAGCAGAAGACGGCATACGAGATCGTAGCGTGACTGGAGTTCAGACGTGTGCTCTTCCG	Ribosome profiling barcoded reverse PCR primer	Ingolia et al., 2012
rRNA1 Subtraction	/5BiosG/TCATCTCCGGGGGTAGAGCACTGTTTCG	rRNA antisense probes used to remove rRNA comtamination from ribosome profiling libraries	Becker et al., 2013
rRNA2 Subtraction	/5BiosG/GGCTAAACCATGCACCGAAGCTGCGGCAG	rRNA antisense probes used to remove rRNA comtamination from ribosome profiling libraries	Becker et al., 2013
rRNA3 Subtraction	/5BiosG/AAGGCTGAGGCGTGATGACGAGGCACT	rRNA antisense probes used to remove rRNA comtamination from ribosome profiling libraries	Becker et al., 2013
rRNA4 Subtraction	/5BiosG/CGGTGCTGAAGCAACAAATGCCCTGCTT	rRNA antisense probes used to remove rRNA comtamination from ribosome profiling libraries	Becker et al., 2013
