# Supplementary material for: Role of CsrA in stress responses and metabolism important for Salmonella virulence revealed by integrated transcriptomics
Source: PLoS One. 2019 Jan 25;14(1):e0211430. doi: 10.1371/journal.pone.0211430 (PMC6347204; doi:10.1371/journal.pone.0211430)
Supplement: S6 Table — There is a key to the right of the table. (XLSX) [file pone.0211430.s006.xlsx]

## Sheet: S6 Table
S6 Table. GO term enrichment												Key
Category	GO ID	Term	Annotated	Significant	Expected	P value	Fold enrichment					Category	Category where this term of identified
Shared	GO:0009405	pathogenesis	92	21	9.36	0.00025	2.24359					GO ID	GO term ID
Shared	GO:0019646	aerobic electron transport chain	5	4	0.51	0.00048	7.84314					Term	Description of the annotation
Shared	GO:0005992	trehalose biosynthetic process	3	3	0.31	0.00105	9.67742					Annotated	Number of genes expressed under our conditions annotated with this GO term
Shared	GO:0046351	disaccharide biosynthetic process	3	3	0.31	0.00105	9.67742					Significant	Number of genes edifferentially expressed between wild type and csrA mutant annotated with this GO term
Shared	GO:0051704	multi-organism process	126	24	12.82	0.00152	1.87207					Expected	Number of genes expected to be annotated with this GO term
Shared	GO:0051234	establishment of localization	658	88	66.97	0.00172	1.31402					p value	p-value associated with Fisher's exact test of enrichment for this term
Shared	GO:0046916	cellular transition metal ion homeostasi...	10	5	1.02	0.00173	4.90196					Fold enrichment	Fold enrichment of genes associated with GO term that were differentially expressed between wild type and csrA mutant strains relative to the expected number of genes
Shared	GO:0046903	secretion	47	12	4.78	0.00195	2.51046
Shared	GO:0055076	transition metal ion homeostasis	15	6	1.53	0.00239	3.92157
Shared	GO:0006810	transport	650	86	66.16	0.00279	1.29988
Shared	GO:0005991	trehalose metabolic process	7	4	0.71	0.00287	5.6338
Shared	GO:0006879	cellular iron ion homeostasis	7	4	0.71	0.00287	5.6338
Shared	GO:0006875	cellular metal ion homeostasis	12	5	1.22	0.00458	4.09836
Shared	GO:0030003	cellular cation homeostasis	12	5	1.22	0.00458	4.09836
Shared	GO:0055072	iron ion homeostasis	12	5	1.22	0.00458	4.09836
Shared	GO:0051179	localization	688	89	70.02	0.00463	1.27107
Shared	GO:0055080	cation homeostasis	22	7	2.24	0.00467	3.125
Shared	GO:0055065	metal ion homeostasis	17	6	1.73	0.00496	3.46821
Shared	GO:0009306	protein secretion	46	11	4.68	0.00517	2.35043
Shared	GO:0032940	secretion by cell	46	11	4.68	0.00517	2.35043
Shared	GO:0006811	ion transport	216	34	21.98	0.00527	1.54686
Shared	GO:0008643	carbohydrate transport	81	16	8.24	0.00636	1.94175
Shared	GO:0006749	glutathione metabolic process	24	7	2.44	0.00794	2.86885
Shared	GO:0050801	ion homeostasis	24	7	2.44	0.00794	2.86885
Shared	GO:0098771	inorganic ion homeostasis	24	7	2.44	0.00794	2.86885
Shared	GO:0006054	N-acetylneuraminate metabolic process	5	3	0.51	0.00893	5.88235
Shared	GO:0019262	N-acetylneuraminate catabolic process	5	3	0.51	0.00893	5.88235
Shared	GO:0051701	interaction with host	5	3	0.51	0.00893	5.88235
Shared	GO:0055082	cellular chemical homeostasis	19	6	1.93	0.00912	3.10881
Shared	GO:0006873	cellular ion homeostasis	14	5	1.42	0.00976	3.52113
Shared	GO:0055085	transmembrane transport	394	54	40.1	0.01002	1.34663
Shared	GO:0015688	iron chelate transport	10	4	1.02	0.01344	3.92157
Shared	GO:0040007	growth	10	4	1.02	0.01344	3.92157
Shared	GO:0040008	regulation of growth	10	4	1.02	0.01344	3.92157
Shared	GO:0043902	positive regulation of multi-organism pr...	6	3	0.61	0.01653	4.91803
Shared	GO:0043903	regulation of symbiosis, encompassing mu...	6	3	0.61	0.01653	4.91803
Shared	GO:0044110	growth involved in symbiotic interaction	6	3	0.61	0.01653	4.91803
Shared	GO:0044116	growth of symbiont involved in interacti...	6	3	0.61	0.01653	4.91803
Shared	GO:0044117	growth of symbiont in host	6	3	0.61	0.01653	4.91803
Shared	GO:0044126	regulation of growth of symbiont in host	6	3	0.61	0.01653	4.91803
Shared	GO:0044128	positive regulation of growth of symbion...	6	3	0.61	0.01653	4.91803
Shared	GO:0044144	modulation of growth of symbiont involve...	6	3	0.61	0.01653	4.91803
Shared	GO:0044148	positive regulation of growth of symbion...	6	3	0.61	0.01653	4.91803
Shared	GO:0045927	positive regulation of growth	6	3	0.61	0.01653	4.91803
Shared	GO:0006826	iron ion transport	16	5	1.63	0.01796	3.06748
Shared	GO:0015711	organic anion transport	34	8	3.46	0.01798	2.31214
Shared	GO:0046942	carboxylic acid transport	34	8	3.46	0.01798	2.31214
Shared	GO:0071702	organic substance transport	354	48	36.03	0.01836	1.33222
Shared	GO:0015947	methane metabolic process	11	4	1.12	0.01946	3.57143
Shared	GO:0043446	cellular alkane metabolic process	11	4	1.12	0.01946	3.57143
Shared	GO:0048878	chemical homeostasis	35	8	3.56	0.02131	2.24719
Shared	GO:0019243	methylglyoxal catabolic process to D-lac...	29	7	2.95	0.02299	2.37288
Shared	GO:0042182	ketone catabolic process	29	7	2.95	0.02299	2.37288
Shared	GO:0051596	methylglyoxal catabolic process	29	7	2.95	0.02299	2.37288
Shared	GO:0061727	methylglyoxal catabolic process to lacta...	29	7	2.95	0.02299	2.37288
Shared	GO:0006820	anion transport	78	14	7.94	0.02344	1.76322
Shared	GO:0006081	cellular aldehyde metabolic process	79	14	8.04	0.02596	1.74129
Shared	GO:0010043	response to zinc ion	7	3	0.71	0.02677	4.22535
Shared	GO:0045184	establishment of protein localization	110	18	11.2	0.02681	1.60714
Shared	GO:0009438	methylglyoxal metabolic process	30	7	3.05	0.02746	2.29508
Shared	GO:0046185	aldehyde catabolic process	30	7	3.05	0.02746	2.29508
Shared	GO:0006050	mannosamine metabolic process	3	2	0.31	0.0289	6.45161
Shared	GO:0006051	N-acetylmannosamine metabolic process	3	2	0.31	0.0289	6.45161
Shared	GO:0006063	uronic acid metabolic process	3	2	0.31	0.0289	6.45161
Shared	GO:0034067	protein localization to Golgi apparatus	3	2	0.31	0.0289	6.45161
Shared	GO:0046416	D-amino acid metabolic process	3	2	0.31	0.0289	6.45161
Shared	GO:0050714	positive regulation of protein secretion	3	2	0.31	0.0289	6.45161
Shared	GO:0051047	positive regulation of secretion	3	2	0.31	0.0289	6.45161
Shared	GO:0051222	positive regulation of protein transport	3	2	0.31	0.0289	6.45161
Shared	GO:0072321	chaperone-mediated protein transport	3	2	0.31	0.0289	6.45161
Shared	GO:0072600	establishment of protein localization to...	3	2	0.31	0.0289	6.45161
Shared	GO:1903532	positive regulation of secretion by cell	3	2	0.31	0.0289	6.45161
Shared	GO:1904951	positive regulation of establishment of ...	3	2	0.31	0.0289	6.45161
Shared	GO:0006089	lactate metabolic process	31	7	3.16	0.03248	2.21519
Shared	GO:0008104	protein localization	113	18	11.5	0.03419	1.56522
Shared	GO:0015718	monocarboxylic acid transport	13	4	1.32	0.03583	3.0303
Shared	GO:0042126	nitrate metabolic process	13	4	1.32	0.03583	3.0303
Shared	GO:2001057	reactive nitrogen species metabolic proc...	13	4	1.32	0.03583	3.0303
Shared	GO:0015031	protein transport	98	16	9.97	0.03636	1.60481
Shared	GO:0033013	tetrapyrrole metabolic process	46	9	4.68	0.03883	1.92308
Shared	GO:1990267	response to transition metal nanoparticl...	8	3	0.81	0.03966	3.7037
Shared	GO:0009235	cobalamin metabolic process	26	6	2.65	0.04219	2.26415
Shared	GO:0009236	cobalamin biosynthetic process	26	6	2.65	0.04219	2.26415
Shared	GO:0033036	macromolecule localization	132	20	13.44	0.04243	1.4881
Shared	GO:0000041	transition metal ion transport	33	7	3.36	0.0443	2.08333
Shared	GO:0005984	disaccharide metabolic process	33	7	3.36	0.0443	2.08333
Shared	GO:0044712	single-organism catabolic process	226	31	23	0.04712	1.34783
Shared	GO:0044765	single-organism transport	358	46	36.44	0.04862	1.26235
LB only	GO:0016054	organic acid catabolic process	92	37	13.97	2.8e-09	2.64853
LB only	GO:0046395	carboxylic acid catabolic process	91	36	13.82	7.9e-09	2.60492
LB only	GO:0009063	cellular amino acid catabolic process	53	24	8.05	1.3e-07	2.98137
LB only	GO:0044282	small molecule catabolic process	149	47	22.62	1.8e-07	2.07781
LB only	GO:0009405	pathogenesis	92	31	13.97	5.5e-06	2.21904
LB only	GO:1901606	alpha-amino acid catabolic process	41	18	6.23	9e-06	2.88925
LB only	GO:0006099	tricarboxylic acid cycle	40	17	6.07	2.7e-05	2.80066
LB only	GO:0071702	organic substance transport	354	81	53.75	2.8e-05	1.50698
LB only	GO:0044712	single-organism catabolic process	226	57	34.31	2.9e-05	1.66132
LB only	GO:0009060	aerobic respiration	52	20	7.9	3.1e-05	2.53165
LB only	GO:0043648	dicarboxylic acid metabolic process	96	30	14.58	4.2e-05	2.05761
LB only	GO:0045333	cellular respiration	88	28	13.36	5.3e-05	2.09581
LB only	GO:0051704	multi-organism process	126	35	19.13	0.00015	1.82959
LB only	GO:0009068	aspartate family amino acid catabolic pr...	23	11	3.49	0.00021	3.15186
LB only	GO:0009306	protein secretion	46	17	6.98	0.00022	2.43553
LB only	GO:0032940	secretion by cell	46	17	6.98	0.00022	2.43553
LB only	GO:1901565	organonitrogen compound catabolic proces...	95	28	14.42	0.00023	1.94175
LB only	GO:0046903	secretion	47	17	7.14	0.0003	2.38095
LB only	GO:0030254	protein secretion by the type III secret...	17	9	2.58	0.00031	3.48837
LB only	GO:0006082	organic acid metabolic process	558	112	84.72	0.00032	1.322
LB only	GO:0043436	oxoacid metabolic process	503	102	76.37	0.00044	1.3356
LB only	GO:0032787	monocarboxylic acid metabolic process	248	57	37.65	0.00045	1.51394
LB only	GO:0015980	energy derivation by oxidation of organi...	99	28	15.03	0.0005	1.86294
LB only	GO:0044699	single-organism process	1844	311	279.98	0.00059	1.11079
LB only	GO:0044765	single-organism transport	358	76	54.36	0.00068	1.39809
LB only	GO:0072329	monocarboxylic acid catabolic process	30	12	4.55	0.00082	2.63736
LB only	GO:0019752	carboxylic acid metabolic process	489	98	74.25	0.00091	1.31987
LB only	GO:1902578	single-organism localization	367	76	55.72	0.00147	1.36396
LB only	GO:0055114	oxidation-reduction process	450	90	68.32	0.00165	1.31733
LB only	GO:0015031	protein transport	98	26	14.88	0.0022	1.74731
LB only	GO:0006108	malate metabolic process	5	4	0.76	0.00231	5.26316
LB only	GO:0006091	generation of precursor metabolites and ...	151	36	22.93	0.00271	1.57
LB only	GO:0006520	cellular amino acid metabolic process	272	58	41.3	0.00281	1.40436
LB only	GO:0044710	single-organism metabolic process	1276	221	193.74	0.00295	1.1407
LB only	GO:0006567	threonine catabolic process	8	5	1.21	0.00297	4.13223
LB only	GO:1901605	alpha-amino acid metabolic process	281	59	42.66	0.00375	1.38303
LB only	GO:0044281	small molecule metabolic process	878	157	133.31	0.00508	1.17771
LB only	GO:0031669	cellular response to nutrient levels	9	5	1.37	0.00586	3.64964
LB only	GO:0071806	protein transmembrane transport	28	10	4.25	0.00588	2.35294
LB only	GO:0009066	aspartate family amino acid metabolic pr...	117	28	17.76	0.00744	1.57658
LB only	GO:0046487	glyoxylate metabolic process	39	12	5.92	0.01016	2.02703
LB only	GO:0005996	monosaccharide metabolic process	115	27	17.46	0.01106	1.54639
LB only	GO:0009235	cobalamin metabolic process	26	9	3.95	0.01112	2.27848
LB only	GO:0009236	cobalamin biosynthetic process	26	9	3.95	0.01112	2.27848
LB only	GO:0045184	establishment of protein localization	110	26	16.7	0.01149	1.55689
LB only	GO:0006631	fatty acid metabolic process	59	16	8.96	0.0121	1.78571
LB only	GO:0006548	histidine catabolic process	4	3	0.61	0.01235	4.91803
LB only	GO:0016567	protein ubiquitination	4	3	0.61	0.01235	4.91803
LB only	GO:0019556	histidine catabolic process to glutamate...	4	3	0.61	0.01235	4.91803
LB only	GO:0019557	histidine catabolic process to glutamate...	4	3	0.61	0.01235	4.91803
LB only	GO:0019580	galactarate metabolic process	4	3	0.61	0.01235	4.91803
LB only	GO:0032446	protein modification by small protein co...	4	3	0.61	0.01235	4.91803
LB only	GO:0043606	formamide metabolic process	4	3	0.61	0.01235	4.91803
LB only	GO:0046392	galactarate catabolic process	4	3	0.61	0.01235	4.91803
LB only	GO:0070647	protein modification by small protein co...	4	3	0.61	0.01235	4.91803
LB only	GO:1901575	organic substance catabolic process	315	62	47.83	0.01337	1.29626
LB only	GO:0044248	cellular catabolic process	246	50	37.35	0.01424	1.33869
LB only	GO:0008643	carbohydrate transport	81	20	12.3	0.01574	1.62602
LB only	GO:0008104	protein localization	113	26	17.16	0.01625	1.51515
LB only	GO:0031667	response to nutrient levels	11	5	1.67	0.01652	2.99401
LB only	GO:0044093	positive regulation of molecular functio...	11	5	1.67	0.01652	2.99401
LB only	GO:0006550	isoleucine catabolic process	15	6	2.28	0.01753	2.63158
LB only	GO:0006552	leucine catabolic process	15	6	2.28	0.01753	2.63158
LB only	GO:0006554	lysine catabolic process	15	6	2.28	0.01753	2.63158
LB only	GO:0006574	valine catabolic process	15	6	2.28	0.01753	2.63158
LB only	GO:0009083	branched-chain amino acid catabolic proc...	15	6	2.28	0.01753	2.63158
LB only	GO:0019318	hexose metabolic process	103	24	15.64	0.01767	1.53453
LB only	GO:0006551	leucine metabolic process	37	11	5.62	0.01778	1.9573
LB only	GO:0044723	single-organism carbohydrate metabolic p...	262	52	39.78	0.01965	1.30719
LB only	GO:0034219	carbohydrate transmembrane transport	33	10	5.01	0.02046	1.99601
LB only	GO:0009056	catabolic process	322	62	48.89	0.02117	1.26815
LB only	GO:0071705	nitrogen compound transport	160	34	24.29	0.02173	1.39975
LB only	GO:0006084	acetyl-CoA metabolic process	8	4	1.21	0.0221	3.30579
LB only	GO:0006105	succinate metabolic process	8	4	1.21	0.0221	3.30579
LB only	GO:0009267	cellular response to starvation	8	4	1.21	0.0221	3.30579
LB only	GO:0019852	L-ascorbic acid metabolic process	20	7	3.04	0.02293	2.30263
LB only	GO:0018874	benzoate metabolic process	12	5	1.82	0.02486	2.74725
LB only	GO:0006810	transport	650	115	98.69	0.02657	1.16526
LB only	GO:0009071	serine family amino acid catabolic proce...	5	3	0.76	0.0274	3.94737
LB only	GO:0019544	arginine catabolic process to glutamate	5	3	0.76	0.0274	3.94737
LB only	GO:0019545	arginine catabolic process to succinate	5	3	0.76	0.0274	3.94737
LB only	GO:0019577	aldaric acid metabolic process	5	3	0.76	0.0274	3.94737
LB only	GO:0019579	aldaric acid catabolic process	5	3	0.76	0.0274	3.94737
LB only	GO:0042939	tripeptide transport	5	3	0.76	0.0274	3.94737
LB only	GO:0006549	isoleucine metabolic process	40	11	6.07	0.03145	1.81219
LB only	GO:0009062	fatty acid catabolic process	17	6	2.58	0.03321	2.32558
LB only	GO:0019541	propionate metabolic process	9	4	1.37	0.0351	2.91971
LB only	GO:0043085	positive regulation of catalytic activit...	9	4	1.37	0.0351	2.91971
LB only	GO:0046459	short-chain fatty acid metabolic process	9	4	1.37	0.0351	2.91971
LB only	GO:0006637	acyl-CoA metabolic process	13	5	1.97	0.03548	2.53807
LB only	GO:0015718	monocarboxylic acid transport	13	5	1.97	0.03548	2.53807
LB only	GO:0035383	thioester metabolic process	13	5	1.97	0.03548	2.53807
LB only	GO:0006536	glutamate metabolic process	31	9	4.71	0.03573	1.91083
LB only	GO:0006573	valine metabolic process	36	10	5.47	0.03689	1.82815
LB only	GO:0009081	branched-chain amino acid metabolic proc...	41	11	6.23	0.03733	1.76565
LB only	GO:0051234	establishment of localization	658	115	99.9	0.03753	1.15115
LB only	GO:0006006	glucose metabolic process	62	15	9.41	0.04022	1.59405
LB only	GO:0006629	lipid metabolic process	203	40	30.82	0.04257	1.29786
LB only	GO:0016042	lipid catabolic process	37	10	5.62	0.04396	1.77936
LB only	GO:0044255	cellular lipid metabolic process	193	38	29.3	0.04786	1.29693
LB only	GO:0015977	carbon fixation	23	7	3.49	0.04834	2.00573
LB only	GO:0019643	reductive tricarboxylic acid cycle	23	7	3.49	0.04834	2.00573
LB only	GO:0006097	glyoxylate cycle	6	3	0.91	0.04869	3.2967
LB only	GO:0015725	gluconate transport	6	3	0.91	0.04869	3.2967
LB only	GO:0042873	aldonate transport	6	3	0.91	0.04869	3.2967
LB only	GO:0043649	dicarboxylic acid catabolic process	6	3	0.91	0.04869	3.2967
mLPM only	GO:0005978	glycogen biosynthetic process	5	5	0.99	0.00031	5.05051
mLPM only	GO:0034308	primary alcohol metabolic process	8	6	1.59	0.00117	3.77358
mLPM only	GO:0044106	cellular amine metabolic process	71	25	14.12	0.00164	1.77054
mLPM only	GO:0006412	translation	134	41	26.65	0.00168	1.53846
mLPM only	GO:0005977	glycogen metabolic process	11	7	2.19	0.00186	3.19635
mLPM only	GO:0006112	energy reserve metabolic process	11	7	2.19	0.00186	3.19635
mLPM only	GO:0043043	peptide biosynthetic process	143	43	28.44	0.00191	1.51195
mLPM only	GO:0043604	amide biosynthetic process	168	49	33.41	0.00194	1.46663
mLPM only	GO:0009308	amine metabolic process	72	25	14.32	0.00206	1.74581
mLPM only	GO:0006576	cellular biogenic amine metabolic proces...	65	23	12.93	0.00232	1.77881
mLPM only	GO:0009250	glucan biosynthetic process	17	9	3.38	0.0024	2.66272
mLPM only	GO:0006073	cellular glucan metabolic process	47	18	9.35	0.00253	1.92513
mLPM only	GO:0009310	amine catabolic process	9	6	1.79	0.00293	3.35196
mLPM only	GO:0042402	cellular biogenic amine catabolic proces...	9	6	1.79	0.00293	3.35196
mLPM only	GO:0044042	glucan metabolic process	48	18	9.55	0.00332	1.88482
mLPM only	GO:1901564	organonitrogen compound metabolic proces...	819	190	162.86	0.00335	1.16665
mLPM only	GO:0006580	ethanolamine metabolic process	7	5	1.39	0.0045	3.59712
mLPM only	GO:0034310	primary alcohol catabolic process	7	5	1.39	0.0045	3.59712
mLPM only	GO:0042439	ethanolamine-containing compound metabol...	7	5	1.39	0.0045	3.59712
mLPM only	GO:0046336	ethanolamine catabolic process	7	5	1.39	0.0045	3.59712
mLPM only	GO:1901160	primary amino compound metabolic process	7	5	1.39	0.0045	3.59712
mLPM only	GO:1901161	primary amino compound catabolic process	7	5	1.39	0.0045	3.59712
mLPM only	GO:0006549	isoleucine metabolic process	40	15	7.95	0.00713	1.88679
mLPM only	GO:1901605	alpha-amino acid metabolic process	281	72	55.88	0.00826	1.28848
mLPM only	GO:1901615	organic hydroxy compound metabolic proce...	48	17	9.55	0.0083	1.7801
mLPM only	GO:0009081	branched-chain amino acid metabolic proc...	41	15	8.15	0.00923	1.84049
mLPM only	GO:0022613	ribonucleoprotein complex biogenesis	109	32	21.68	0.01033	1.47601
mLPM only	GO:0042254	ribosome biogenesis	109	32	21.68	0.01033	1.47601
mLPM only	GO:0043711	pilus organization	14	7	2.78	0.01107	2.51799
mLPM only	GO:0005982	starch metabolic process	31	12	6.16	0.01175	1.94805
mLPM only	GO:0005985	sucrose metabolic process	31	12	6.16	0.01175	1.94805
mLPM only	GO:0009084	glutamine family amino acid biosynthetic...	24	10	4.77	0.01181	2.09644
mLPM only	GO:0006518	peptide metabolic process	170	46	33.81	0.01225	1.36054
mLPM only	GO:0006520	cellular amino acid metabolic process	272	69	54.09	0.0123	1.27565
mLPM only	GO:0006066	alcohol metabolic process	39	14	7.76	0.01408	1.80412
mLPM only	GO:0009097	isoleucine biosynthetic process	25	10	4.97	0.01626	2.01207
mLPM only	GO:0006573	valine metabolic process	36	13	7.16	0.01681	1.81564
mLPM only	GO:0043603	cellular amide metabolic process	222	57	44.15	0.01735	1.29105
mLPM only	GO:0009297	pilus assembly	12	6	2.39	0.01866	2.51046
mLPM only	GO:0005984	disaccharide metabolic process	33	12	6.56	0.02008	1.82927
mLPM only	GO:0006082	organic acid metabolic process	558	129	110.96	0.02061	1.16258
mLPM only	GO:0006551	leucine metabolic process	37	13	7.36	0.02135	1.7663
mLPM only	GO:0009082	branched-chain amino acid biosynthetic p...	26	10	5.17	0.02186	1.93424
mLPM only	GO:0006307	DNA dealkylation involved in DNA repair	4	3	0.8	0.02667	3.75
mLPM only	GO:0019305	dTDP-rhamnose biosynthetic process	4	3	0.8	0.02667	3.75
mLPM only	GO:0035510	DNA dealkylation	4	3	0.8	0.02667	3.75
mLPM only	GO:0046383	dTDP-rhamnose metabolic process	4	3	0.8	0.02667	3.75
mLPM only	GO:0055114	oxidation-reduction process	450	105	89.49	0.02855	1.17332
mLPM only	GO:0044281	small molecule metabolic process	878	194	174.6	0.02916	1.11111
mLPM only	GO:0072593	reactive oxygen species metabolic proces...	7	4	1.39	0.03252	2.8777
mLPM only	GO:0010629	negative regulation of gene expression	39	13	7.76	0.03308	1.67526
mLPM only	GO:0044085	cellular component biogenesis	244	60	48.52	0.03529	1.2366
mLPM only	GO:0016053	organic acid biosynthetic process	235	58	46.73	0.03564	1.24117
mLPM only	GO:0016999	antibiotic metabolic process	17	7	3.38	0.03617	2.07101
mLPM only	GO:0017000	antibiotic biosynthetic process	17	7	3.38	0.03617	2.07101
mLPM only	GO:0017144	drug metabolic process	17	7	3.38	0.03617	2.07101
mLPM only	GO:0044763	single-organism cellular process	1428	304	283.97	0.03635	1.07054
mLPM only	GO:0043436	oxoacid metabolic process	503	115	100.03	0.03941	1.14966
mLPM only	GO:1901607	alpha-amino acid biosynthetic process	133	35	26.45	0.03993	1.32325
mLPM only	GO:0044283	small molecule biosynthetic process	371	87	73.78	0.04018	1.17918
mLPM only	GO:0044267	cellular protein metabolic process	278	67	55.28	0.04044	1.21201
mLPM only	GO:0006541	glutamine metabolic process	21	8	4.18	0.04119	1.91388
mLPM only	GO:0009099	valine biosynthetic process	21	8	4.18	0.04119	1.91388
mLPM only	GO:0046394	carboxylic acid biosynthetic process	201	50	39.97	0.04313	1.25094
mLPM only	GO:0015939	pantothenate metabolic process	29	10	5.77	0.04676	1.7331
mLPM only	GO:0015940	pantothenate biosynthetic process	29	10	5.77	0.04676	1.7331
mLPM only	GO:0071840	cellular component organization or bioge...	336	79	66.82	0.04684	1.18228
mLPM only	GO:0006568	tryptophan metabolic process	53	16	10.54	0.04739	1.51803
mLPM only	GO:0006586	indolalkylamine metabolic process	53	16	10.54	0.04739	1.51803
mLPM only	GO:0042430	indole-containing compound metabolic pro...	53	16	10.54	0.04739	1.51803
mLPM only	GO:0006635	fatty acid beta-oxidation	11	5	2.19	0.04899	2.28311
mLPM only	GO:0019395	fatty acid oxidation	11	5	2.19	0.04899	2.28311
mLPM only	GO:0034440	lipid oxidation	11	5	2.19	0.04899	2.28311
